# Supplementary material for: Silicon flow from root to shoot in pepper: a comprehensive in silico analysis reveals a potential linkage between gene expression and hormone signaling that stimulates plant growth and metabolism
Source: PeerJ. 2020 Nov 4;8:e10053. doi: 10.7717/peerj.10053 (PMC7648454; doi:10.7717/peerj.10053)
Supplement: Supplemental Information 1 [file peerj-08-10053-s001.xlsx]

## Sheet: SF raw data
Silicon flow from root to shoot in pepper: A comprehensive in silico analysis reveals a potential linkage between gene expression and hormone signaling that stimulates plant growth and metabolism
Fernando Carlos Gómez-Merino*, Libia Iris Trejo-Téllez, Atonaltzin García-Jiménez, Hugo Fernando Escobar-Sepúlveda, and Sara Monzerrat Ramírez-Olvera
SF Raw data Effect of silicon on Si concentrations in different tissues of the pepper plant
				Si, mg/kg
Si 60	Leaves	R1	1	23.511	22.1312
		R2	1	22.0147
		R3	1	20.734
		R4	1	22.265
Si125	Leaves	R1	2	24.036	23.3688
		R2	2	25.725
		R3	2	22.889
		R4	2	20.825
Si250	Leaves	R1	3	23.01	21.8805
		R2	3	21.591
		R3	3	22.622
		R4	3	20.299
Control	Leaves	R1	4	14.472	16.1247
		R2	4	15.861
		R3	4	15.227
		R4	4	18.939
Si 60	Stems	R1	1	42.6154	42.6053
		R2	1	44.0485
		R3	1	44.3245
		R4	1	39.433
Si125	Stems	R1	2	42.447	44.0452
		R2	2	43.391
		R3	2	46.5452
		R4	2	43.7977
Si250	Stems	R1	3	44.4204	44.413
		R2	3	43.9824
		R3	3	46.9481
		R4	3	42.3009
Control	Stems	R1	4	42.9803	42.4221
		R2	4	42.3267
		R3	4	42.305
		R4	4	42.0764
Si 60	Roots	R1	1	86.4281	84.1605
		R2	1	69.379
		R3	1	114.294
		R4	1	66.5404
Si125	Roots	R1	2	95.9499	138.856
		R2	2	179.167
		R3	2	165.428
		R4	2	114.878
Si250	Roots	R1	3	119.791	165.772
		R2	3	151.021
		R3	3	274.852
		R4	3	117.424
Control	Roots	R1	4	13.3313	16.4221
		R2	4	22.7879
		R3	4	14.1764
		R4	4	15.3929
