# Supplementary material for: Silicon flow from root to shoot in pepper: a comprehensive in silico analysis reveals a potential linkage between gene expression and hormone signaling that stimulates plant growth and metabolism
Source: PeerJ. 2020 Nov 4;8:e10053. doi: 10.7717/peerj.10053 (PMC7648454; doi:10.7717/peerj.10053)
Supplement: Supplemental Information 2 — Cs: Cucumis sativus; Hv: Hordeum vulgare; Os: Oryza sativa; Sb: Sorghum bicolor; Ta: Triticum aestivum; Zm: Zea mays; Ea: Equisetum arvense; Gm: Glycine max; Fv: Fragaria vesca; Fa: Fragaria x ananassa. Si-responsive genes according to Ouellette et al. (2017). [file peerj-08-10053-s002.xlsx]

## Sheet: CsLSI1
Silicon flow from root to shoot in pepper: A comprehensive in silico analysis reveals a potential linkage between gene expression and hormone signaling that stimulates plant growth and metabolism
Fernando Carlos Gómez-Merino*, Libia Iris Trejo-Téllez, Atonaltzin García-Jiménez, Hugo Fernando Escobar-Sepúlveda, and Sara Monzerrat Ramírez-Olvera
Supplemental File SF1
Silicon transporters Lsi1 and Lsi2 genes identified in different plant species. Cs: Cucumis sativus; Hv: Hordeum vulgare; Os: Oryza sativa; Sb: Sorghum bicolor; Ta: Triticum aestivum; Zm: Zea mays; Ea: Equisetum arvense; Gm: Glycine max; Fv: Fragaria vesca; Fa: Fragaria x ananassa.
Si-responsive genes according to Ouellette et al. (2017)
Description	Query cover	E value	Ident	Accession
PREDICTED: aquaporin NIP1-1-like [Capsicum annuum]	0.81	2e-86	0.53	XP_016559617.1
PREDICTED: aquaporin NIP1-1-like [Capsicum annuum]	0.81	8e-81	0.5	XP_016570571.1
Aquaporin NIP1-1 [Capsicum annuum]	0.81	9e-81	0.5	PHT61911.1
PREDICTED: probable aquaporin NIP-type isoform X2 [Capsicum annuum]	0.82	8e-78	0.51	XP_016556948.1
PREDICTED: probable aquaporin NIP-type isoform X1 [Capsicum annuum]	0.81	1e-77	0.51	XP_016556947.1
Aquaporin NIP3-1 [Capsicum annuum]	0.81	2e-72	0.46	PHT88450.1
PREDICTED: aquaporin NIP6-1 [Capsicum annuum]	0.81	2e-71	0.46	XP_016562905.1
Aquaporin NIP1-1 [Capsicum annuum]	0.75	6e-71	0.47	PHT79955.1
PREDICTED: probable aquaporin NIP-type [Capsicum annuum]	0.77	1e-70	0.49	XP_016561864.1
PREDICTED: probable aquaporin NIP5-1 [Capsicum annuum]	0.73	2e-70	0.5	XP_016556163.1
PREDICTED: nodulin-26-like [Capsicum annuum]	0.75	5e-70	0.47	XP_016576910.1
PREDICTED: probable aquaporin NIP-type [Capsicum annuum]	0.78	1e-69	0.47	XP_016560837.1
putative aquaporin NIP4-2 [Capsicum annuum]	0.77	2e-69	0.49	PHT88955.1
Aquaporin NIP1-2 [Capsicum annuum]	0.65	1e-65	0.52	PHT67190.1
Aquaporin NIP1-1 [Capsicum annuum]	0.82	6e-62	0.45	PHT90298.1
PREDICTED: aquaporin NIP1-1-like [Capsicum annuum]	0.82	2e-57	0.42	XP_016558304.1
PREDICTED: probable aquaporin NIP7-1 [Capsicum annuum]	0.76	2e-45	0.38	XP_016557383.1
PREDICTED: aquaporin TIP2-1-like [Capsicum annuum]	0.78	4e-27	0.35	XP_016562705.1
PREDICTED: aquaporin TIP2-1 [Capsicum annuum]	0.79	5e-27	0.34	XP_016578603.1
Aquaporin TIP2-3 [Capsicum annuum]	0.79	1e-26	0.33	PHT79394.1
hypothetical protein T459_01948 [Capsicum annuum]	0.57	5e-26	0.37	PHT94066.1
Aquaporin TIP3-1 [Capsicum annuum]	0.82	6e-26	0.33	PHT79812.1
PREDICTED: probable aquaporin TIP3-2 [Capsicum annuum]	0.82	2e-25	0.33	XP_016578204.1
PREDICTED: probable aquaporin TIP-type RB7-5A isoform X1 [Capsicum annuum]	0.77	2e-25	0.34	XP_016575115.1
PREDICTED: probable aquaporin TIP3-2 [Capsicum annuum]	0.78	2e-25	0.31	XP_016563890.1
putative aquaporin TIP-type RB7-5A [Capsicum annuum]	0.77	3e-25	0.34	PHT78887.1
PREDICTED: aquaporin TIP4-1 [Capsicum annuum]	0.7	1e-23	0.35	XP_016548723.1
PREDICTED: probable aquaporin TIP-type RB7-5A isoform X2 [Capsicum annuum]	0.53	1e-23	0.37	XP_016575116.1
PREDICTED: aquaporin PIP2-7 [Capsicum annuum]	0.73	4e-22	0.33	XP_016539970.1
PREDICTED: aquaporin TIP1-1 [Capsicum annuum]	0.75	2e-21	0.31	XP_016555688.1
probable aquaporin TIP1-1 [Capsicum annuum]	0.75	2e-20	0.32	NP_001311991.1
PREDICTED: probable aquaporin TIP1-2 [Capsicum annuum]	0.78	2e-20	0.31	XP_016576877.1
PREDICTED: aquaporin PIP2-7-like [Capsicum annuum]	0.73	6e-20	0.32	XP_016545750.1
PREDICTED: aquaporin PIP2-7-like [Capsicum annuum]	0.71	1e-19	0.32	XP_016560465.1
Aquaporin TIP1-1 [Capsicum annuum]	0.75	4e-19	0.32	PHT70993.1
PREDICTED: probable aquaporin PIP-type pTOM75 [Capsicum annuum]	0.73	6e-19	0.3	XP_016550893.1
PREDICTED: aquaporin PIP2-1-like [Capsicum annuum]	0.73	6e-19	0.31	XP_016542730.1
PREDICTED: probable aquaporin PIP-type pTOM75 [Capsicum annuum]	0.73	6e-19	0.3	XP_016552133.1
Aquaporin PIP2-1 [Capsicum annuum]	0.73	8e-19	0.31	PHT71884.1
Aquaporin PIP1-2 [Capsicum annuum]	0.73	1e-18	0.3	PHT96016.1
water channel protein PIP [Capsicum annuum]	0.73	1e-18	0.3	AFU61115.1
PREDICTED: probable aquaporin PIP-type pTOM75 [Capsicum annuum]	0.73	1e-18	0.3	XP_016567094.1
PREDICTED: aquaporin PIP2-1-like [Capsicum annuum]	0.73	3e-18	0.31	XP_016542731.1
PREDICTED: aquaporin PIP2-2-like [Capsicum annuum]	0.73	5e-18	0.29	XP_016543363.1
PREDICTED: probable aquaporin PIP1-2 isoform X1 [Capsicum annuum]	0.81	7e-17	0.29	XP_016538075.1
PREDICTED: probable aquaporin PIP1-2 [Capsicum annuum]	0.71	2e-16	0.29	XP_016573514.1
PREDICTED: probable aquaporin NIP-type [Capsicum annuum]	0.37	8e-16	0.39	XP_016561865.1
Aquaporin PIP2-2 [Capsicum annuum]	0.66	1e-15	0.33	PHT70141.1
PREDICTED: probable aquaporin PIP2-1 [Capsicum annuum]	0.72	2e-15	0.28	XP_016547221.1
putative aquaporin NIP-type [Capsicum annuum]	0.35	1e-14	0.39	PHT88964.1
Aquaporin PIP1-2 [Capsicum annuum]	0.63	1e-14	0.31	PHT66001.1
PREDICTED: probable aquaporin TIP1-2 [Capsicum annuum]	0.75	8e-14	0.27	XP_016571694.1
Aquaporin TIP1-2 [Capsicum annuum]	0.75	1e-13	0.27	PHT75488.1
Aquaporin TIP1-2 [Capsicum annuum]	0.78	2e-13	0.27	PHT92974.1
Aquaporin TIP1-3 [Capsicum annuum]	0.78	2e-13	0.27	PHT92973.1
PREDICTED: probable aquaporin TIP4-3 [Capsicum annuum]	0.9	3e-13	0.25	XP_016556098.1
hypothetical protein T459_12522 [Capsicum annuum]	0.9	3e-13	0.25	PHT84079.1
PREDICTED: probable aquaporin TIP5-1 [Capsicum annuum]	0.56	4e-13	0.31	XP_016567864.1
Aquaporin TIP1-3 [Capsicum annuum]	0.81	4e-13	0.26	PHT92975.1
Aquaporin TIP1-2 [Capsicum annuum]	0.81	4e-13	0.26	PHT92976.1
PREDICTED: aquaporin TIP1-3-like [Capsicum annuum]	0.59	4e-13	0.29	XP_016548835.1
Aquaporin TIP1-2 [Capsicum annuum]	0.7	6e-13	0.3	PHT68913.1
PREDICTED: probable aquaporin PIP1-2 isoform X2 [Capsicum annuum]	0.72	7e-13	0.29	XP_016538076.1
PREDICTED: aquaporin TIP1-3-like [Capsicum annuum]	0.51	1e-12	0.33	XP_016546799.1
Aquaporin PIP2-1 [Capsicum annuum]	0.73	4e-12	0.28	PHT71886.1
Aquaporin TIP1-3 [Capsicum annuum]	0.63	7e-12	0.28	PHT92977.1
PREDICTED: aquaporin TIP1-3-like [Capsicum annuum]	0.81	1e-11	0.26	XP_016554268.1
putative aquaporin TIP-type RB7-18C [Capsicum annuum]	0.42	9e-11	0.35	PHT92758.1
Aquaporin TIP1-2 [Capsicum annuum]	0.67	2e-09	0.25	PHT92972.1
PREDICTED: putative aquaporin NIP4-1 isoform X2 [Capsicum annuum]	0.25	4e-08	0.41	XP_016557293.1
Aquaporin PIP1-1 [Capsicum annuum]	0.64	5e-08	0.26	PHT86658.1
hypothetical protein T459_18006 [Capsicum annuum]	0.25	6e-08	0.41	PHT79954.1
Aquaporin TIP1-1 [Capsicum annuum]	0.32	2e-05	0.3	PHT92978.1
hypothetical protein T459_00853 [Capsicum annuum]	0.61	8e-05	0.25	PHT92971.1
hypothetical protein T459_30758 [Capsicum annuum]	0.1	0.003	0.59	PHT66333.1
PREDICTED: aquaporin SIP1-2-like [Capsicum annuum]	0.72	0.003	0.24	XP_016565082.1
PREDICTED: aquaporin SIP1-1-like isoform X2 [Capsicum annuum]	0.72	0.031	0.23	XP_016543967.1
Aquaporin SIP1-1 [Capsicum annuum]	0.3	0.043	0.22	PHT63405.1
PREDICTED: aquaporin SIP1-2-like isoform X1 [Capsicum annuum]	0.3	0.043	0.22	XP_016543966.1

## Sheet: HvLSI6
Supplemental File SF1
Lsi1 and Lsi2 genes identified in different plant species. Cs: Cucumis sativus; Hv: Hordeum vulgare; Os: Oryza sativa; Sb: Sorghum bicolor; Ta: Triticum aestivum; Zm: Zea mays; Ea: Equisetum arvense; Gm: Glycine max; Fv: Fragaria vesca; Fa: Fragaria x ananassa.
Si-responsive genes according to Ouellette et al. (2017)
Description	Query cover	E value	Ident	Accession
PREDICTED: aquaporin NIP1-1-like [Capsicum annuum]	0.81	3e-72	0.48	XP_016559617.1
PREDICTED: probable aquaporin NIP-type isoform X1 [Capsicum annuum]	0.76	9e-72	0.49	XP_016556947.1
PREDICTED: probable aquaporin NIP-type isoform X2 [Capsicum annuum]	0.75	5e-71	0.5	XP_016556948.1
PREDICTED: probable aquaporin NIP5-1 [Capsicum annuum]	0.77	3e-70	0.47	XP_016556163.1
PREDICTED: aquaporin NIP1-1-like [Capsicum annuum]	0.76	4e-69	0.48	XP_016570571.1
Aquaporin NIP1-1 [Capsicum annuum]	0.76	6e-69	0.48	PHT61911.1
Aquaporin NIP3-1 [Capsicum annuum]	0.78	1e-65	0.45	PHT88450.1
PREDICTED: probable aquaporin NIP-type [Capsicum annuum]	0.76	2e-65	0.47	XP_016561864.1
PREDICTED: aquaporin NIP6-1 [Capsicum annuum]	0.78	1e-64	0.45	XP_016562905.1
putative aquaporin NIP4-2 [Capsicum annuum]	0.91	2e-64	0.43	PHT88955.1
Aquaporin NIP1-2 [Capsicum annuum]	0.61	2e-61	0.51	PHT67190.1
PREDICTED: probable aquaporin NIP-type [Capsicum annuum]	0.78	2e-59	0.42	XP_016560837.1
Aquaporin NIP1-1 [Capsicum annuum]	0.81	2e-59	0.4	PHT79955.1
PREDICTED: nodulin-26-like [Capsicum annuum]	0.75	5e-59	0.42	XP_016576910.1
Aquaporin NIP1-1 [Capsicum annuum]	0.78	9e-51	0.41	PHT90298.1
PREDICTED: aquaporin NIP1-1-like [Capsicum annuum]	0.78	3e-47	0.39	XP_016558304.1
PREDICTED: probable aquaporin NIP7-1 [Capsicum annuum]	0.74	2e-43	0.38	XP_016557383.1
PREDICTED: aquaporin TIP2-1 [Capsicum annuum]	0.72	1e-28	0.33	XP_016578603.1
Aquaporin TIP2-3 [Capsicum annuum]	0.72	4e-28	0.33	PHT79394.1
PREDICTED: probable aquaporin TIP3-2 [Capsicum annuum]	0.74	1e-26	0.32	XP_016563890.1
PREDICTED: aquaporin TIP2-1-like [Capsicum annuum]	0.69	2e-26	0.34	XP_016562705.1
putative aquaporin TIP-type RB7-5A [Capsicum annuum]	0.73	4e-25	0.33	PHT78887.1
PREDICTED: probable aquaporin TIP-type RB7-5A isoform X1 [Capsicum annuum]	0.73	5e-25	0.33	XP_016575115.1
hypothetical protein T459_01948 [Capsicum annuum]	0.56	3e-24	0.35	PHT94066.1
PREDICTED: probable aquaporin TIP1-2 [Capsicum annuum]	0.74	6e-24	0.32	XP_016576877.1
PREDICTED: aquaporin TIP1-1 [Capsicum annuum]	0.75	4e-23	0.3	XP_016555688.1
Aquaporin TIP3-1 [Capsicum annuum]	0.71	3e-22	0.32	PHT79812.1
PREDICTED: probable aquaporin TIP3-2 [Capsicum annuum]	0.71	3e-22	0.32	XP_016578204.1
PREDICTED: probable aquaporin TIP-type RB7-5A isoform X2 [Capsicum annuum]	0.49	1e-21	0.36	XP_016575116.1
PREDICTED: aquaporin TIP4-1 [Capsicum annuum]	0.68	2e-21	0.3	XP_016548723.1
Aquaporin TIP1-1 [Capsicum annuum]	0.75	3e-21	0.3	PHT70993.1
probable aquaporin TIP1-1 [Capsicum annuum]	0.75	6e-19	0.3	NP_001311991.1
Aquaporin TIP1-2 [Capsicum annuum]	0.69	1e-18	0.28	PHT68913.1
PREDICTED: probable aquaporin TIP1-2 [Capsicum annuum]	0.74	2e-18	0.29	XP_016571694.1
Aquaporin TIP1-2 [Capsicum annuum]	0.77	3e-18	0.28	PHT92974.1
PREDICTED: aquaporin TIP1-3-like [Capsicum annuum]	0.79	4e-18	0.27	XP_016546799.1
Aquaporin TIP1-3 [Capsicum annuum]	0.72	7e-18	0.29	PHT92973.1
Aquaporin TIP1-3 [Capsicum annuum]	0.72	9e-18	0.29	PHT92975.1
Aquaporin TIP1-2 [Capsicum annuum]	0.76	9e-18	0.28	PHT92976.1
PREDICTED: probable aquaporin PIP1-2 [Capsicum annuum]	0.78	1e-17	0.28	XP_016573514.1
Aquaporin TIP1-2 [Capsicum annuum]	0.75	2e-17	0.29	PHT75488.1
PREDICTED: aquaporin PIP2-7-like [Capsicum annuum]	0.7	4e-17	0.28	XP_016545750.1
PREDICTED: aquaporin PIP2-7 [Capsicum annuum]	0.7	5e-17	0.28	XP_016539970.1
PREDICTED: probable aquaporin TIP5-1 [Capsicum annuum]	0.56	7e-17	0.33	XP_016567864.1
Aquaporin PIP1-2 [Capsicum annuum]	0.83	9e-17	0.27	PHT96016.1
PREDICTED: probable aquaporin PIP-type pTOM75 [Capsicum annuum]	0.83	1e-16	0.28	XP_016552133.1
Aquaporin TIP1-2 [Capsicum annuum]	0.71	1e-16	0.28	PHT94880.1
PREDICTED: aquaporin PIP2-7-like [Capsicum annuum]	0.68	3e-16	0.29	XP_016560465.1
PREDICTED: probable aquaporin PIP-type pTOM75 [Capsicum annuum]	0.83	1e-15	0.27	XP_016550893.1
PREDICTED: probable aquaporin PIP-type pTOM75 [Capsicum annuum]	0.83	3e-15	0.27	XP_016567094.1
water channel protein PIP [Capsicum annuum]	0.83	4e-15	0.27	AFU61115.1
PREDICTED: aquaporin TIP1-3-like [Capsicum annuum]	0.76	4e-15	0.26	XP_016554268.1
PREDICTED: probable aquaporin PIP1-2 isoform X1 [Capsicum annuum]	0.66	2e-14	0.29	XP_016538075.1
PREDICTED: aquaporin TIP1-3-like [Capsicum annuum]	0.67	2e-14	0.28	XP_016548835.1
PREDICTED: aquaporin TIP1-3-like [Capsicum annuum]	0.48	2e-14	0.3	XP_016546140.1
PREDICTED: aquaporin PIP2-1-like [Capsicum annuum]	0.7	3e-14	0.26	XP_016542731.1
Aquaporin PIP2-1 [Capsicum annuum]	0.7	5e-14	0.26	PHT71884.1
PREDICTED: aquaporin PIP2-1-like [Capsicum annuum]	0.7	6e-14	0.26	XP_016542730.1
Aquaporin PIP2-2 [Capsicum annuum]	0.62	9e-14	0.28	PHT70141.1
hypothetical protein T459_12522 [Capsicum annuum]	0.79	9e-14	0.25	PHT84079.1
PREDICTED: probable aquaporin PIP2-1 [Capsicum annuum]	0.77	1e-13	0.25	XP_016547221.1
Aquaporin TIP1-3 [Capsicum annuum]	0.53	2e-13	0.29	PHT92977.1
Aquaporin TIP1-2 [Capsicum annuum]	0.71	2e-13	0.26	PHT92972.1
PREDICTED: probable aquaporin NIP-type [Capsicum annuum]	0.36	4e-13	0.39	XP_016561865.1
Aquaporin PIP1-2 [Capsicum annuum]	0.78	5e-13	0.27	PHT66001.1
PREDICTED: aquaporin PIP2-2-like [Capsicum annuum]	0.7	1e-12	0.23	XP_016543363.1
PREDICTED: probable aquaporin PIP1-2 isoform X2 [Capsicum annuum]	0.61	4e-12	0.29	XP_016538076.1
putative aquaporin NIP-type [Capsicum annuum]	0.34	5e-12	0.39	PHT88964.1
PREDICTED: probable aquaporin TIP4-3 [Capsicum annuum]	0.69	1e-11	0.27	XP_016556098.1
putative aquaporin TIP-type RB7-18C [Capsicum annuum]	0.41	2e-10	0.32	PHT92758.1
hypothetical protein T459_00853 [Capsicum annuum]	0.71	6e-10	0.25	PHT92971.1
Aquaporin TIP1-2 [Capsicum annuum]	0.44	3e-08	0.3	PHT94879.1
Aquaporin PIP2-1 [Capsicum annuum]	0.7	7e-07	0.24	PHT71886.1
Aquaporin PIP1-1 [Capsicum annuum]	0.62	7e-07	0.26	PHT86658.1
PREDICTED: putative aquaporin NIP4-1 isoform X2 [Capsicum annuum]	0.23	5e-06	0.36	XP_016557293.1
hypothetical protein T459_18006 [Capsicum annuum]	0.23	1e-05	0.36	PHT79954.1
Aquaporin TIP1-1 [Capsicum annuum]	0.29	0.0002	0.28	PHT92978.1
hypothetical protein T459_30758 [Capsicum annuum]	0.09	0.001	0.61	PHT66333.1
putative aquaporin PIP2-2 [Capsicum annuum]	0.33	0.001	0.26	PHT78692.1
Aquaporin TIP1-3 [Capsicum annuum]	0.15	0.001	0.4	PHT92979.1

## Sheet: OsLSI1
Supplemental File SF1
Lsi1 and Lsi2 genes identified in different plant species. Cs: Cucumis sativus; Hv: Hordeum vulgare; Os: Oryza sativa; Sb: Sorghum bicolor; Ta: Triticum aestivum; Zm: Zea mays; Ea: Equisetum arvense; Gm: Glycine max; Fv: Fragaria vesca; Fa: Fragaria x ananassa.
Si-responsive genes according to Ouellette et al. (2017)
Description	Query cover	E value	Ident	Accession
PREDICTED: aquaporin NIP1-1-like [Capsicum annuum]	0.81	1e-72	0.48	XP_016559617.1
PREDICTED: probable aquaporin NIP-type isoform X1 [Capsicum annuum]	0.88	1e-69	0.42	XP_016556947.1
PREDICTED: aquaporin NIP1-1-like [Capsicum annuum]	0.77	2e-69	0.48	XP_016570571.1
Aquaporin NIP1-1 [Capsicum annuum]	0.77	2e-69	0.48	PHT61911.1
PREDICTED: probable aquaporin NIP5-1 [Capsicum annuum]	0.91	2e-69	0.41	XP_016556163.1
PREDICTED: probable aquaporin NIP-type isoform X2 [Capsicum annuum]	0.78	2e-68	0.46	XP_016556948.1
Aquaporin NIP3-1 [Capsicum annuum]	0.85	4e-65	0.41	PHT88450.1
PREDICTED: probable aquaporin NIP-type [Capsicum annuum]	0.72	3e-63	0.46	XP_016561864.1
PREDICTED: aquaporin NIP6-1 [Capsicum annuum]	0.85	4e-63	0.4	XP_016562905.1
putative aquaporin NIP4-2 [Capsicum annuum]	0.71	4e-62	0.46	PHT88955.1
PREDICTED: probable aquaporin NIP-type [Capsicum annuum]	0.76	1e-60	0.42	XP_016560837.1
Aquaporin NIP1-2 [Capsicum annuum]	0.57	2e-60	0.51	PHT67190.1
Aquaporin NIP1-1 [Capsicum annuum]	0.74	2e-59	0.43	PHT79955.1
PREDICTED: nodulin-26-like [Capsicum annuum]	0.74	4e-59	0.43	XP_016576910.1
Aquaporin NIP1-1 [Capsicum annuum]	0.72	2e-49	0.43	PHT90298.1
PREDICTED: aquaporin NIP1-1-like [Capsicum annuum]	0.81	9e-46	0.38	XP_016558304.1
PREDICTED: probable aquaporin NIP7-1 [Capsicum annuum]	0.75	1e-44	0.38	XP_016557383.1
PREDICTED: aquaporin TIP2-1 [Capsicum annuum]	0.66	4e-28	0.37	XP_016578603.1
Aquaporin TIP2-3 [Capsicum annuum]	0.66	1e-27	0.37	PHT79394.1
PREDICTED: probable aquaporin TIP3-2 [Capsicum annuum]	0.81	2e-27	0.31	XP_016563890.1
PREDICTED: aquaporin TIP2-1-like [Capsicum annuum]	0.74	8e-26	0.34	XP_016562705.1
PREDICTED: probable aquaporin TIP1-2 [Capsicum annuum]	0.79	4e-25	0.31	XP_016576877.1
PREDICTED: probable aquaporin TIP-type RB7-5A isoform X1 [Capsicum annuum]	0.7	5e-25	0.35	XP_016575115.1
putative aquaporin TIP-type RB7-5A [Capsicum annuum]	0.7	5e-25	0.35	PHT78887.1
PREDICTED: aquaporin TIP1-1 [Capsicum annuum]	0.67	6e-24	0.31	XP_016555688.1
hypothetical protein T459_01948 [Capsicum annuum]	0.56	3e-23	0.35	PHT94066.1
PREDICTED: probable aquaporin TIP-type RB7-5A isoform X2 [Capsicum annuum]	0.48	8e-23	0.38	XP_016575116.1
PREDICTED: aquaporin TIP4-1 [Capsicum annuum]	0.67	2e-22	0.31	XP_016548723.1
Aquaporin TIP3-1 [Capsicum annuum]	0.76	1e-21	0.31	PHT79812.1
PREDICTED: probable aquaporin TIP3-2 [Capsicum annuum]	0.76	1e-21	0.31	XP_016578204.1
Aquaporin TIP1-1 [Capsicum annuum]	0.67	1e-21	0.32	PHT70993.1
PREDICTED: aquaporin PIP2-7-like [Capsicum annuum]	0.82	8e-20	0.28	XP_016545750.1
probable aquaporin TIP1-1 [Capsicum annuum]	0.74	2e-19	0.3	NP_001311991.1
PREDICTED: probable aquaporin PIP-type pTOM75 [Capsicum annuum]	0.82	2e-19	0.31	XP_016550893.1
PREDICTED: probable aquaporin PIP-type pTOM75 [Capsicum annuum]	0.77	4e-19	0.29	XP_016552133.1
Aquaporin PIP1-2 [Capsicum annuum]	0.77	5e-19	0.29	PHT96016.1
PREDICTED: probable aquaporin PIP-type pTOM75 [Capsicum annuum]	0.82	1e-18	0.31	XP_016567094.1
water channel protein PIP [Capsicum annuum]	0.82	2e-18	0.31	AFU61115.1
Aquaporin TIP1-2 [Capsicum annuum]	0.74	2e-18	0.29	PHT68913.1
Aquaporin TIP1-2 [Capsicum annuum]	0.71	3e-18	0.29	PHT92974.1
PREDICTED: aquaporin TIP1-3-like [Capsicum annuum]	0.74	3e-18	0.28	XP_016546799.1
PREDICTED: probable aquaporin PIP1-2 [Capsicum annuum]	0.71	4e-18	0.32	XP_016573514.1
Aquaporin TIP1-3 [Capsicum annuum]	0.71	8e-18	0.29	PHT92973.1
Aquaporin TIP1-2 [Capsicum annuum]	0.71	9e-18	0.29	PHT92976.1
Aquaporin TIP1-3 [Capsicum annuum]	0.71	9e-18	0.29	PHT92975.1
PREDICTED: aquaporin PIP2-7 [Capsicum annuum]	0.76	1e-17	0.28	XP_016539970.1
Aquaporin PIP2-1 [Capsicum annuum]	0.76	2e-17	0.29	PHT71884.1
PREDICTED: aquaporin PIP2-1-like [Capsicum annuum]	0.76	2e-17	0.29	XP_016542730.1
PREDICTED: aquaporin PIP2-1-like [Capsicum annuum]	0.76	3e-17	0.29	XP_016542731.1
PREDICTED: aquaporin TIP1-3-like [Capsicum annuum]	0.69	5e-17	0.29	XP_016548835.1
PREDICTED: probable aquaporin TIP1-2 [Capsicum annuum]	0.67	5e-17	0.28	XP_016571694.1
PREDICTED: aquaporin PIP2-2-like [Capsicum annuum]	0.85	1e-16	0.26	XP_016543363.1
PREDICTED: probable aquaporin PIP1-2 isoform X1 [Capsicum annuum]	0.65	1e-16	0.33	XP_016538075.1
PREDICTED: probable aquaporin PIP2-1 [Capsicum annuum]	0.76	1e-16	0.27	XP_016547221.1
PREDICTED: probable aquaporin TIP5-1 [Capsicum annuum]	0.58	3e-16	0.32	XP_016567864.1
PREDICTED: aquaporin PIP2-7-like [Capsicum annuum]	0.76	3e-16	0.3	XP_016560465.1
Aquaporin TIP1-2 [Capsicum annuum]	0.73	3e-16	0.28	PHT94880.1
Aquaporin TIP1-2 [Capsicum annuum]	0.68	9e-16	0.28	PHT75488.1
Aquaporin PIP1-2 [Capsicum annuum]	0.79	1e-15	0.31	PHT66001.1
PREDICTED: aquaporin TIP1-3-like [Capsicum annuum]	0.55	2e-15	0.29	XP_016546140.1
Aquaporin TIP1-3 [Capsicum annuum]	0.55	3e-15	0.3	PHT92977.1
hypothetical protein T459_12522 [Capsicum annuum]	0.7	5e-15	0.28	PHT84079.1
PREDICTED: aquaporin TIP1-3-like [Capsicum annuum]	0.79	6e-15	0.26	XP_016554268.1
Aquaporin PIP2-2 [Capsicum annuum]	0.69	8e-15	0.29	PHT70141.1
Aquaporin TIP1-2 [Capsicum annuum]	0.71	3e-14	0.28	PHT92972.1
PREDICTED: probable aquaporin PIP1-2 isoform X2 [Capsicum annuum]	0.6	5e-13	0.33	XP_016538076.1
PREDICTED: probable aquaporin TIP4-3 [Capsicum annuum]	0.65	9e-13	0.28	XP_016556098.1
PREDICTED: probable aquaporin NIP-type [Capsicum annuum]	0.36	3e-12	0.35	XP_016561865.1
Aquaporin PIP2-1 [Capsicum annuum]	0.76	1e-11	0.27	PHT71886.1
putative aquaporin TIP-type RB7-18C [Capsicum annuum]	0.41	3e-11	0.35	PHT92758.1
putative aquaporin NIP-type [Capsicum annuum]	0.34	4e-11	0.36	PHT88964.1
hypothetical protein T459_00853 [Capsicum annuum]	0.75	8e-10	0.24	PHT92971.1
Aquaporin PIP1-1 [Capsicum annuum]	0.63	9e-09	0.31	PHT86658.1
Aquaporin TIP1-2 [Capsicum annuum]	0.43	1e-07	0.3	PHT94879.1
Aquaporin TIP1-1 [Capsicum annuum]	0.29	5e-05	0.29	PHT92978.1
PREDICTED: putative aquaporin NIP4-1 isoform X2 [Capsicum annuum]	0.23	8e-05	0.36	XP_016557293.1
hypothetical protein T459_18006 [Capsicum annuum]	0.23	0.0002	0.36	PHT79954.1
hypothetical protein T459_30758 [Capsicum annuum]	0.09	0.002	0.61	PHT66333.1
Aquaporin TIP1-3 [Capsicum annuum]	0.15	0.003	0.4	PHT92979.1
putative aquaporin PIP2-2 [Capsicum annuum]	0.32	0.004	0.26	PHT78692.1

## Sheet: OsLSI6
Supplemental File SF1
Lsi1 and Lsi2 genes identified in different plant species. Cs: Cucumis sativus; Hv: Hordeum vulgare; Os: Oryza sativa; Sb: Sorghum bicolor; Ta: Triticum aestivum; Zm: Zea mays; Ea: Equisetum arvense; Gm: Glycine max; Fv: Fragaria vesca; Fa: Fragaria x ananassa.
Si-responsive genes according to Ouellette et al. (2017)
Description	Query cover	E value	Ident	Accession
PREDICTED: aquaporin NIP1-1-like [Capsicum annuum]	0.72	7e-72	0.5	XP_016559617.1
PREDICTED: aquaporin NIP1-1-like [Capsicum annuum]	0.72	3e-67	0.48	XP_016570571.1
PREDICTED: probable aquaporin NIP-type isoform X1 [Capsicum annuum]	0.73	3e-67	0.46	XP_016556947.1
Aquaporin NIP1-1 [Capsicum annuum]	0.72	4e-67	0.48	PHT61911.1
PREDICTED: probable aquaporin NIP5-1 [Capsicum annuum]	0.83	6e-67	0.44	XP_016556163.1
PREDICTED: probable aquaporin NIP-type isoform X2 [Capsicum annuum]	0.71	2e-66	0.47	XP_016556948.1
Aquaporin NIP3-1 [Capsicum annuum]	0.73	2e-63	0.45	PHT88450.1
PREDICTED: probable aquaporin NIP-type [Capsicum annuum]	0.73	6e-63	0.45	XP_016561864.1
PREDICTED: probable aquaporin NIP-type [Capsicum annuum]	0.76	1e-62	0.44	XP_016560837.1
PREDICTED: aquaporin NIP6-1 [Capsicum annuum]	0.73	2e-62	0.44	XP_016562905.1
putative aquaporin NIP4-2 [Capsicum annuum]	0.71	2e-61	0.45	PHT88955.1
Aquaporin NIP1-2 [Capsicum annuum]	0.57	3e-58	0.49	PHT67190.1
Aquaporin NIP1-1 [Capsicum annuum]	0.82	4e-58	0.41	PHT79955.1
PREDICTED: nodulin-26-like [Capsicum annuum]	0.78	1e-57	0.42	XP_016576910.1
Aquaporin NIP1-1 [Capsicum annuum]	0.72	9e-51	0.42	PHT90298.1
PREDICTED: aquaporin NIP1-1-like [Capsicum annuum]	0.71	6e-47	0.39	XP_016558304.1
PREDICTED: probable aquaporin NIP7-1 [Capsicum annuum]	0.73	2e-41	0.36	XP_016557383.1
PREDICTED: aquaporin TIP2-1 [Capsicum annuum]	0.75	3e-29	0.33	XP_016578603.1
Aquaporin TIP2-3 [Capsicum annuum]	0.75	6e-29	0.33	PHT79394.1
PREDICTED: aquaporin TIP2-1-like [Capsicum annuum]	0.74	1e-27	0.35	XP_016562705.1
PREDICTED: probable aquaporin TIP3-2 [Capsicum annuum]	0.79	1e-26	0.31	XP_016563890.1
putative aquaporin TIP-type RB7-5A [Capsicum annuum]	0.72	4e-26	0.33	PHT78887.1
PREDICTED: probable aquaporin TIP-type RB7-5A isoform X1 [Capsicum annuum]	0.72	4e-26	0.33	XP_016575115.1
PREDICTED: aquaporin TIP4-1 [Capsicum annuum]	0.67	5e-24	0.31	XP_016548723.1
PREDICTED: probable aquaporin TIP1-2 [Capsicum annuum]	0.76	7e-24	0.31	XP_016576877.1
PREDICTED: probable aquaporin TIP-type RB7-5A isoform X2 [Capsicum annuum]	0.51	1e-22	0.36	XP_016575116.1
PREDICTED: probable aquaporin TIP3-2 [Capsicum annuum]	0.73	3e-22	0.32	XP_016578204.1
Aquaporin TIP3-1 [Capsicum annuum]	0.73	4e-22	0.32	PHT79812.1
PREDICTED: aquaporin TIP1-1 [Capsicum annuum]	0.67	9e-22	0.3	XP_016555688.1
hypothetical protein T459_01948 [Capsicum annuum]	0.7	1e-21	0.33	PHT94066.1
Aquaporin TIP1-2 [Capsicum annuum]	0.72	3e-20	0.29	PHT68913.1
Aquaporin TIP1-1 [Capsicum annuum]	0.67	1e-19	0.3	PHT70993.1
PREDICTED: aquaporin PIP2-7 [Capsicum annuum]	0.78	1e-19	0.29	XP_016539970.1
PREDICTED: aquaporin TIP1-3-like [Capsicum annuum]	0.72	1e-19	0.29	XP_016546799.1
PREDICTED: probable aquaporin PIP-type pTOM75 [Capsicum annuum]	0.71	1e-18	0.32	XP_016552133.1
Aquaporin PIP1-2 [Capsicum annuum]	0.73	1e-18	0.31	PHT96016.1
PREDICTED: probable aquaporin PIP-type pTOM75 [Capsicum annuum]	0.87	1e-18	0.3	XP_016550893.1
probable aquaporin TIP1-1 [Capsicum annuum]	0.73	2e-18	0.29	NP_001311991.1
water channel protein PIP [Capsicum annuum]	0.71	2e-18	0.32	AFU61115.1
PREDICTED: probable aquaporin PIP-type pTOM75 [Capsicum annuum]	0.71	2e-18	0.32	XP_016567094.1
Aquaporin TIP1-2 [Capsicum annuum]	0.71	3e-18	0.28	PHT94880.1
PREDICTED: aquaporin PIP2-7-like [Capsicum annuum]	0.76	3e-18	0.29	XP_016545750.1
Aquaporin TIP1-2 [Capsicum annuum]	0.71	6e-18	0.29	PHT92974.1
Aquaporin TIP1-3 [Capsicum annuum]	0.71	1e-17	0.29	PHT92973.1
Aquaporin TIP1-2 [Capsicum annuum]	0.71	1e-17	0.29	PHT92976.1
Aquaporin TIP1-3 [Capsicum annuum]	0.71	1e-17	0.29	PHT92975.1
PREDICTED: probable aquaporin PIP1-2 [Capsicum annuum]	0.78	2e-17	0.29	XP_016573514.1
PREDICTED: aquaporin PIP2-7-like [Capsicum annuum]	0.68	2e-17	0.3	XP_016560465.1
PREDICTED: probable aquaporin PIP2-1 [Capsicum annuum]	0.74	4e-17	0.28	XP_016547221.1
PREDICTED: probable aquaporin TIP1-2 [Capsicum annuum]	0.71	8e-17	0.28	XP_016571694.1
PREDICTED: probable aquaporin PIP1-2 isoform X1 [Capsicum annuum]	0.65	1e-16	0.31	XP_016538075.1
PREDICTED: aquaporin TIP1-3-like [Capsicum annuum]	0.52	4e-16	0.31	XP_016546140.1
PREDICTED: aquaporin PIP2-2-like [Capsicum annuum]	0.78	5e-16	0.27	XP_016543363.1
PREDICTED: probable aquaporin TIP5-1 [Capsicum annuum]	0.56	6e-16	0.33	XP_016567864.1
Aquaporin TIP1-2 [Capsicum annuum]	0.72	1e-15	0.28	PHT75488.1
Aquaporin PIP2-1 [Capsicum annuum]	0.74	3e-15	0.27	PHT71884.1
PREDICTED: aquaporin PIP2-1-like [Capsicum annuum]	0.74	4e-15	0.27	XP_016542731.1
PREDICTED: aquaporin PIP2-1-like [Capsicum annuum]	0.74	4e-15	0.27	XP_016542730.1
Aquaporin PIP1-2 [Capsicum annuum]	0.66	6e-15	0.32	PHT66001.1
Aquaporin TIP1-3 [Capsicum annuum]	0.55	1e-14	0.31	PHT92977.1
Aquaporin PIP2-2 [Capsicum annuum]	0.77	2e-14	0.28	PHT70141.1
hypothetical protein T459_12522 [Capsicum annuum]	0.72	8e-14	0.28	PHT84079.1
PREDICTED: probable aquaporin NIP-type [Capsicum annuum]	0.36	2e-13	0.38	XP_016561865.1
PREDICTED: aquaporin TIP1-3-like [Capsicum annuum]	0.55	2e-13	0.3	XP_016548835.1
PREDICTED: probable aquaporin PIP1-2 isoform X2 [Capsicum annuum]	0.6	2e-13	0.31	XP_016538076.1
PREDICTED: aquaporin TIP1-3-like [Capsicum annuum]	0.71	2e-13	0.27	XP_016554268.1
Aquaporin TIP1-2 [Capsicum annuum]	0.56	1e-12	0.3	PHT92972.1
putative aquaporin NIP-type [Capsicum annuum]	0.34	2e-12	0.38	PHT88964.1
PREDICTED: probable aquaporin TIP4-3 [Capsicum annuum]	0.69	3e-12	0.28	XP_016556098.1
Aquaporin PIP2-1 [Capsicum annuum]	0.74	9e-11	0.27	PHT71886.1
putative aquaporin TIP-type RB7-18C [Capsicum annuum]	0.44	1e-10	0.31	PHT92758.1
Aquaporin TIP1-2 [Capsicum annuum]	0.43	6e-09	0.3	PHT94879.1
hypothetical protein T459_00853 [Capsicum annuum]	0.57	3e-08	0.27	PHT92971.1
Aquaporin PIP1-1 [Capsicum annuum]	0.6	1e-07	0.28	PHT86658.1
Aquaporin TIP1-1 [Capsicum annuum]	0.29	0.0002	0.33	PHT92978.1
Aquaporin TIP1-1 [Capsicum annuum]	0.18	0.0006	0.37	PHT63351.1
Aquaporin TIP1-3 [Capsicum annuum]	0.17	0.005	0.35	PHT92979.1
Aquaporin TIP1-2 [Capsicum annuum]	0.14	5.1	0.37	PHT68759.1

## Sheet: SbLSI1
Supplemental File SF1
Lsi1 and Lsi2 genes identified in different plant species. Cs: Cucumis sativus; Hv: Hordeum vulgare; Os: Oryza sativa; Sb: Sorghum bicolor; Ta: Triticum aestivum; Zm: Zea mays; Ea: Equisetum arvense; Gm: Glycine max; Fv: Fragaria vesca; Fa: Fragaria x ananassa.
Si-responsive genes according to Ouellette et al. (2017)
Description	Max score	Total score	Query cover	E value	Ident	Accession
PREDICTED: aquaporin NIP1-1-like [Capsicum annuum]	223	223	0.79	8e-72	0.48	XP_016559617.1
PREDICTED: probable aquaporin NIP-type isoform X1 [Capsicum annuum]	220	220	0.73	8e-71	0.51	XP_016556947.1
PREDICTED: probable aquaporin NIP-type isoform X2 [Capsicum annuum]	218	218	0.72	5e-70	0.52	XP_016556948.1
PREDICTED: aquaporin NIP1-1-like [Capsicum annuum]	216	216	0.73	5e-69	0.49	XP_016570571.1
Aquaporin NIP1-1 [Capsicum annuum]	216	216	0.73	7e-69	0.49	PHT61911.1
PREDICTED: probable aquaporin NIP5-1 [Capsicum annuum]	214	214	0.77	3e-68	0.46	XP_016556163.1
Aquaporin NIP3-1 [Capsicum annuum]	207	207	0.84	2e-65	0.43	PHT88450.1
PREDICTED: aquaporin NIP6-1 [Capsicum annuum]	204	204	0.78	5e-64	0.44	XP_016562905.1
PREDICTED: probable aquaporin NIP-type [Capsicum annuum]	203	203	0.73	6e-64	0.47	XP_016561864.1
putative aquaporin NIP4-2 [Capsicum annuum]	201	201	0.72	9e-63	0.47	PHT88955.1
Aquaporin NIP1-2 [Capsicum annuum]	192	192	0.57	5e-61	0.54	PHT67190.1
Aquaporin NIP1-1 [Capsicum annuum]	193	193	0.78	5e-60	0.44	PHT79955.1
PREDICTED: probable aquaporin NIP-type [Capsicum annuum]	192	192	0.77	6e-60	0.42	XP_016560837.1
PREDICTED: nodulin-26-like [Capsicum annuum]	191	191	0.71	2e-58	0.46	XP_016576910.1
Aquaporin NIP1-1 [Capsicum annuum]	166	166	0.75	4e-50	0.42	PHT90298.1
PREDICTED: aquaporin NIP1-1-like [Capsicum annuum]	159	159	0.75	2e-46	0.39	XP_016558304.1
PREDICTED: probable aquaporin NIP7-1 [Capsicum annuum]	147	147	0.73	4e-42	0.37	XP_016557383.1
PREDICTED: aquaporin TIP2-1 [Capsicum annuum]	111	111	0.72	9e-29	0.35	XP_016578603.1
Aquaporin TIP2-3 [Capsicum annuum]	110	110	0.72	2e-28	0.35	PHT79394.1
PREDICTED: probable aquaporin TIP3-2 [Capsicum annuum]	108	108	0.76	1e-27	0.32	XP_016563890.1
PREDICTED: aquaporin TIP2-1-like [Capsicum annuum]	106	106	0.75	6e-27	0.35	XP_016562705.1
putative aquaporin TIP-type RB7-5A [Capsicum annuum]	101	101	0.7	3e-25	0.34	PHT78887.1
PREDICTED: probable aquaporin TIP-type RB7-5A isoform X1 [Capsicum annuum]	101	101	0.7	3e-25	0.34	XP_016575115.1
PREDICTED: probable aquaporin TIP1-2 [Capsicum annuum]	101	101	0.78	4e-25	0.31	XP_016576877.1
PREDICTED: probable aquaporin TIP3-2 [Capsicum annuum]	97.8	97.8	0.81	1e-23	0.31	XP_016578204.1
Aquaporin TIP3-1 [Capsicum annuum]	97.8	97.8	0.81	1e-23	0.31	PHT79812.1
hypothetical protein T459_01948 [Capsicum annuum]	95.1	95.1	0.56	4e-23	0.34	PHT94066.1
PREDICTED: aquaporin TIP1-1 [Capsicum annuum]	95.9	95.9	0.76	5e-23	0.29	XP_016555688.1
PREDICTED: aquaporin TIP4-1 [Capsicum annuum]	95.5	95.5	0.68	6e-23	0.31	XP_016548723.1
PREDICTED: probable aquaporin TIP-type RB7-5A isoform X2 [Capsicum annuum]	93.6	93.6	0.49	2e-22	0.37	XP_016575116.1
probable aquaporin TIP1-1 [Capsicum annuum]	92.4	92.4	0.74	1e-21	0.3	NP_001311991.1
Aquaporin TIP1-1 [Capsicum annuum]	89.7	89.7	0.76	9e-21	0.29	PHT70993.1
Aquaporin TIP1-2 [Capsicum annuum]	91.7	172	0.71	3e-20	0.28	PHT68913.1
PREDICTED: aquaporin PIP2-7 [Capsicum annuum]	87.0	87.0	0.76	1e-19	0.29	XP_016539970.1
PREDICTED: aquaporin TIP1-3-like [Capsicum annuum]	84.7	84.7	0.82	6e-19	0.26	XP_016546799.1
PREDICTED: probable aquaporin PIP-type pTOM75 [Capsicum annuum]	84.7	84.7	0.82	1e-18	0.31	XP_016552133.1
Aquaporin PIP1-2 [Capsicum annuum]	84.3	84.3	0.82	2e-18	0.31	PHT96016.1
Aquaporin TIP1-2 [Capsicum annuum]	85.9	85.9	0.78	2e-18	0.29	PHT92974.1
Aquaporin TIP1-3 [Capsicum annuum]	83.2	83.2	0.76	9e-18	0.29	PHT92975.1
Aquaporin TIP1-2 [Capsicum annuum]	83.2	83.2	0.76	9e-18	0.29	PHT92976.1
PREDICTED: aquaporin PIP2-7-like [Capsicum annuum]	82.0	82.0	0.76	1e-17	0.27	XP_016545750.1
PREDICTED: aquaporin PIP2-7-like [Capsicum annuum]	81.3	81.3	0.74	2e-17	0.31	XP_016560465.1
Aquaporin TIP1-2 [Capsicum annuum]	80.5	80.5	0.7	2e-17	0.29	PHT94880.1
Aquaporin TIP1-3 [Capsicum annuum]	81.6	81.6	0.76	3e-17	0.29	PHT92973.1
PREDICTED: probable aquaporin PIP-type pTOM75 [Capsicum annuum]	80.9	80.9	0.82	3e-17	0.3	XP_016567094.1
water channel protein PIP [Capsicum annuum]	80.5	80.5	0.82	4e-17	0.3	AFU61115.1
PREDICTED: probable aquaporin PIP-type pTOM75 [Capsicum annuum]	80.5	80.5	0.82	4e-17	0.31	XP_016550893.1
PREDICTED: probable aquaporin PIP1-2 [Capsicum annuum]	79.3	79.3	0.79	1e-16	0.29	XP_016573514.1
PREDICTED: probable aquaporin TIP1-2 [Capsicum annuum]	77.8	77.8	0.71	2e-16	0.28	XP_016571694.1
Aquaporin PIP2-1 [Capsicum annuum]	77.8	77.8	0.76	3e-16	0.28	PHT71884.1
PREDICTED: aquaporin PIP2-1-like [Capsicum annuum]	77.4	77.4	0.76	5e-16	0.28	XP_016542730.1
PREDICTED: aquaporin PIP2-1-like [Capsicum annuum]	77.0	77.0	0.76	6e-16	0.28	XP_016542731.1
PREDICTED: aquaporin TIP1-3-like [Capsicum annuum]	75.9	75.9	0.77	1e-15	0.26	XP_016554268.1
PREDICTED: aquaporin TIP1-3-like [Capsicum annuum]	74.7	74.7	0.47	1e-15	0.32	XP_016546140.1
Aquaporin TIP1-3 [Capsicum annuum]	76.6	76.6	0.61	1e-15	0.3	PHT92977.1
PREDICTED: probable aquaporin TIP5-1 [Capsicum annuum]	75.1	75.1	0.56	2e-15	0.32	XP_016567864.1
hypothetical protein T459_12522 [Capsicum annuum]	75.9	75.9	0.73	2e-15	0.28	PHT84079.1
Aquaporin TIP1-2 [Capsicum annuum]	74.7	74.7	0.71	4e-15	0.28	PHT75488.1
PREDICTED: probable aquaporin PIP2-1 [Capsicum annuum]	74.7	74.7	0.76	4e-15	0.27	XP_016547221.1
PREDICTED: aquaporin TIP1-3-like [Capsicum annuum]	73.9	73.9	0.62	7e-15	0.28	XP_016548835.1
PREDICTED: probable aquaporin PIP1-2 isoform X1 [Capsicum annuum]	73.9	73.9	0.79	7e-15	0.29	XP_016538075.1
PREDICTED: aquaporin PIP2-2-like [Capsicum annuum]	73.6	73.6	0.75	1e-14	0.28	XP_016543363.1
PREDICTED: probable aquaporin TIP4-3 [Capsicum annuum]	73.2	73.2	0.6	2e-14	0.3	XP_016556098.1
PREDICTED: probable aquaporin NIP-type [Capsicum annuum]	69.7	69.7	0.36	2e-14	0.38	XP_016561865.1
Aquaporin PIP1-2 [Capsicum annuum]	72.4	72.4	0.77	4e-14	0.31	PHT66001.1
Aquaporin PIP2-2 [Capsicum annuum]	71.6	71.6	0.76	6e-14	0.26	PHT70141.1
putative aquaporin NIP-type [Capsicum annuum]	65.9	65.9	0.34	2e-13	0.38	PHT88964.1
Aquaporin TIP1-2 [Capsicum annuum]	67.0	67.0	0.67	1e-12	0.25	PHT92972.1
PREDICTED: probable aquaporin PIP1-2 isoform X2 [Capsicum annuum]	66.6	66.6	0.74	3e-12	0.29	XP_016538076.1
putative aquaporin TIP-type RB7-18C [Capsicum annuum]	62.8	62.8	0.44	1e-11	0.34	PHT92758.1
Aquaporin PIP2-1 [Capsicum annuum]	58.2	58.2	0.76	1e-09	0.26	PHT71886.1
Aquaporin TIP1-2 [Capsicum annuum]	56.2	56.2	0.46	3e-09	0.32	PHT94879.1
hypothetical protein T459_00853 [Capsicum annuum]	55.1	55.1	0.72	9e-09	0.25	PHT92971.1
PREDICTED: putative aquaporin NIP4-1 isoform X2 [Capsicum annuum]	46.6	46.6	0.23	5e-06	0.42	XP_016557293.1
Aquaporin PIP1-1 [Capsicum annuum]	46.6	46.6	0.6	8e-06	0.27	PHT86658.1
hypothetical protein T459_18006 [Capsicum annuum]	46.6	46.6	0.23	8e-06	0.42	PHT79954.1
Aquaporin TIP1-1 [Capsicum annuum]	45.1	45.1	0.34	1e-05	0.28	PHT92978.1
Aquaporin TIP1-3 [Capsicum annuum]	39.7	39.7	0.15	0.002	0.4	PHT92979.1
putative aquaporin PIP2-2 [Capsicum annuum]	39.3	39.3	0.41	0.003	0.24	PHT78692.1
hypothetical protein T459_30758 [Capsicum annuum]	38.1	38.1	0.09	0.003	0.61	PHT66333.1
Aquaporin TIP1-1 [Capsicum annuum]	37.7	37.7	0.34	0.003	0.27	PHT63351.1

## Sheet: SbLSI6
Supplemental File SF1
Lsi1 and Lsi2 genes identified in different plant species. Cs: Cucumis sativus; Hv: Hordeum vulgare; Os: Oryza sativa; Sb: Sorghum bicolor; Ta: Triticum aestivum; Zm: Zea mays; Ea: Equisetum arvense; Gm: Glycine max; Fv: Fragaria vesca; Fa: Fragaria x ananassa.
Si-responsive genes according to Ouellette et al. (2017)
Description	Max score	Total score	Query cover	E value	Ident	Accession
PREDICTED: probable aquaporin NIP5-1 [Capsicum annuum]	222	222	0.83	4e-71	0.45	XP_016556163.1
PREDICTED: aquaporin NIP1-1-like [Capsicum annuum]	221	221	0.78	5e-71	0.47	XP_016559617.1
PREDICTED: aquaporin NIP1-1-like [Capsicum annuum]	213	213	0.77	1e-67	0.46	XP_016570571.1
Aquaporin NIP1-1 [Capsicum annuum]	213	213	0.77	1e-67	0.46	PHT61911.1
PREDICTED: probable aquaporin NIP-type isoform X1 [Capsicum annuum]	211	211	0.76	2e-67	0.45	XP_016556947.1
PREDICTED: probable aquaporin NIP-type isoform X2 [Capsicum annuum]	211	211	0.76	2e-67	0.46	XP_016556948.1
Aquaporin NIP3-1 [Capsicum annuum]	209	209	0.79	6e-66	0.43	PHT88450.1
PREDICTED: aquaporin NIP6-1 [Capsicum annuum]	206	206	0.79	7e-65	0.43	XP_016562905.1
PREDICTED: probable aquaporin NIP-type [Capsicum annuum]	200	200	0.72	8e-63	0.45	XP_016561864.1
PREDICTED: probable aquaporin NIP-type [Capsicum annuum]	199	250	0.77	2e-62	0.43	XP_016560837.1
putative aquaporin NIP4-2 [Capsicum annuum]	197	197	0.72	2e-61	0.44	PHT88955.1
Aquaporin NIP1-2 [Capsicum annuum]	186	186	0.61	3e-58	0.47	PHT67190.1
Aquaporin NIP1-1 [Capsicum annuum]	187	187	0.83	1e-57	0.4	PHT79955.1
PREDICTED: nodulin-26-like [Capsicum annuum]	188	188	0.83	2e-57	0.4	XP_016576910.1
Aquaporin NIP1-1 [Capsicum annuum]	165	165	0.71	1e-49	0.41	PHT90298.1
PREDICTED: aquaporin NIP1-1-like [Capsicum annuum]	157	157	0.72	5e-46	0.38	XP_016558304.1
PREDICTED: probable aquaporin NIP7-1 [Capsicum annuum]	150	150	0.75	2e-43	0.38	XP_016557383.1
PREDICTED: aquaporin TIP2-1 [Capsicum annuum]	119	119	0.74	7e-32	0.36	XP_016578603.1
Aquaporin TIP2-3 [Capsicum annuum]	118	118	0.74	2e-31	0.35	PHT79394.1
PREDICTED: aquaporin TIP2-1-like [Capsicum annuum]	112	112	0.74	4e-29	0.35	XP_016562705.1
PREDICTED: probable aquaporin TIP-type RB7-5A isoform X1 [Capsicum annuum]	108	108	0.73	6e-28	0.36	XP_016575115.1
putative aquaporin TIP-type RB7-5A [Capsicum annuum]	108	108	0.73	6e-28	0.36	PHT78887.1
PREDICTED: probable aquaporin TIP3-2 [Capsicum annuum]	103	103	0.75	1e-25	0.31	XP_016563890.1
PREDICTED: probable aquaporin TIP-type RB7-5A isoform X2 [Capsicum annuum]	100	100	0.52	3e-25	0.39	XP_016575116.1
PREDICTED: probable aquaporin TIP1-2 [Capsicum annuum]	96.3	96.3	0.77	3e-23	0.31	XP_016576877.1
PREDICTED: aquaporin TIP4-1 [Capsicum annuum]	95.9	95.9	0.68	5e-23	0.31	XP_016548723.1
hypothetical protein T459_01948 [Capsicum annuum]	94.0	122	0.71	1e-22	0.34	PHT94066.1
Aquaporin TIP3-1 [Capsicum annuum]	94.7	94.7	0.75	1e-22	0.31	PHT79812.1
PREDICTED: probable aquaporin TIP3-2 [Capsicum annuum]	94.7	94.7	0.75	2e-22	0.31	XP_016578204.1
PREDICTED: aquaporin TIP1-1 [Capsicum annuum]	87.0	87.0	0.71	9e-20	0.3	XP_016555688.1
probable aquaporin TIP1-1 [Capsicum annuum]	86.7	86.7	0.74	1e-19	0.29	NP_001311991.1
Aquaporin TIP1-2 [Capsicum annuum]	89.0	172	0.73	2e-19	0.29	PHT68913.1
PREDICTED: aquaporin PIP2-7 [Capsicum annuum]	86.3	86.3	0.7	3e-19	0.3	XP_016539970.1
PREDICTED: aquaporin TIP1-3-like [Capsicum annuum]	84.3	84.3	0.6	8e-19	0.31	XP_016546799.1
PREDICTED: probable aquaporin PIP-type pTOM75 [Capsicum annuum]	83.6	83.6	0.66	3e-18	0.33	XP_016552133.1
Aquaporin TIP1-1 [Capsicum annuum]	82.8	82.8	0.68	3e-18	0.31	PHT70993.1
Aquaporin PIP1-2 [Capsicum annuum]	83.2	83.2	0.66	4e-18	0.33	PHT96016.1
PREDICTED: aquaporin PIP2-7-like [Capsicum annuum]	83.2	83.2	0.77	4e-18	0.28	XP_016545750.1
PREDICTED: probable aquaporin PIP-type pTOM75 [Capsicum annuum]	83.2	83.2	0.84	5e-18	0.3	XP_016550893.1
PREDICTED: probable aquaporin PIP-type pTOM75 [Capsicum annuum]	82.8	82.8	0.72	5e-18	0.33	XP_016567094.1
water channel protein PIP [Capsicum annuum]	82.8	82.8	0.72	6e-18	0.33	AFU61115.1
PREDICTED: aquaporin PIP2-7-like [Capsicum annuum]	82.4	82.4	0.74	6e-18	0.29	XP_016560465.1
PREDICTED: probable aquaporin PIP1-2 isoform X1 [Capsicum annuum]	82.4	82.4	0.66	7e-18	0.33	XP_016538075.1
PREDICTED: probable aquaporin PIP1-2 [Capsicum annuum]	82.4	82.4	0.66	7e-18	0.33	XP_016573514.1
Aquaporin TIP1-2 [Capsicum annuum]	81.3	81.3	0.77	4e-17	0.28	PHT92976.1
Aquaporin TIP1-2 [Capsicum annuum]	81.6	81.6	0.72	4e-17	0.3	PHT92974.1
Aquaporin TIP1-2 [Capsicum annuum]	79.0	79.0	0.7	7e-17	0.28	PHT94880.1
Aquaporin TIP1-3 [Capsicum annuum]	80.5	80.5	0.72	8e-17	0.29	PHT92973.1
PREDICTED: probable aquaporin TIP5-1 [Capsicum annuum]	79.0	79.0	0.56	8e-17	0.34	XP_016567864.1
Aquaporin TIP1-3 [Capsicum annuum]	80.5	80.5	0.72	9e-17	0.29	PHT92975.1
PREDICTED: probable aquaporin PIP2-1 [Capsicum annuum]	79.3	79.3	0.71	9e-17	0.29	XP_016547221.1
PREDICTED: aquaporin PIP2-2-like [Capsicum annuum]	78.2	78.2	0.8	2e-16	0.28	XP_016543363.1
Aquaporin PIP2-1 [Capsicum annuum]	77.0	77.0	0.73	6e-16	0.3	PHT71884.1
PREDICTED: aquaporin TIP1-3-like [Capsicum annuum]	75.5	75.5	0.53	7e-16	0.31	XP_016546140.1
PREDICTED: aquaporin PIP2-1-like [Capsicum annuum]	76.6	76.6	0.73	7e-16	0.3	XP_016542731.1
PREDICTED: aquaporin PIP2-1-like [Capsicum annuum]	76.6	76.6	0.73	7e-16	0.3	XP_016542730.1
PREDICTED: probable aquaporin TIP1-2 [Capsicum annuum]	73.6	73.6	0.72	7e-15	0.28	XP_016571694.1
PREDICTED: probable aquaporin PIP1-2 isoform X2 [Capsicum annuum]	73.9	73.9	0.61	9e-15	0.33	XP_016538076.1
Aquaporin TIP1-3 [Capsicum annuum]	74.3	74.3	0.55	9e-15	0.31	PHT92977.1
Aquaporin PIP1-2 [Capsicum annuum]	73.9	73.9	0.78	1e-14	0.3	PHT66001.1
PREDICTED: probable aquaporin NIP-type [Capsicum annuum]	70.5	70.5	0.36	1e-14	0.39	XP_016561865.1
hypothetical protein T459_12522 [Capsicum annuum]	73.6	73.6	0.74	1e-14	0.28	PHT84079.1
Aquaporin PIP2-2 [Capsicum annuum]	71.6	71.6	0.68	6e-14	0.29	PHT70141.1
Aquaporin TIP1-2 [Capsicum annuum]	69.7	111	0.72	2e-13	0.27	PHT75488.1
PREDICTED: probable aquaporin TIP4-3 [Capsicum annuum]	69.3	69.3	0.69	3e-13	0.29	XP_016556098.1
putative aquaporin NIP-type [Capsicum annuum]	65.5	65.5	0.34	4e-13	0.39	PHT88964.1
PREDICTED: aquaporin TIP1-3-like [Capsicum annuum]	68.6	68.6	0.58	5e-13	0.29	XP_016548835.1
putative aquaporin TIP-type RB7-18C [Capsicum annuum]	65.9	65.9	0.45	9e-13	0.34	PHT92758.1
Aquaporin TIP1-2 [Capsicum annuum]	67.4	67.4	0.56	1e-12	0.3	PHT92972.1
PREDICTED: aquaporin TIP1-3-like [Capsicum annuum]	65.9	65.9	0.72	4e-12	0.27	XP_016554268.1
Aquaporin PIP2-1 [Capsicum annuum]	60.5	60.5	0.73	2e-10	0.28	PHT71886.1
Aquaporin PIP1-1 [Capsicum annuum]	53.9	53.9	0.61	2e-08	0.28	PHT86658.1
hypothetical protein T459_00853 [Capsicum annuum]	53.9	53.9	0.66	2e-08	0.25	PHT92971.1
Aquaporin TIP1-2 [Capsicum annuum]	51.2	51.2	0.44	1e-07	0.31	PHT94879.1
Aquaporin TIP1-1 [Capsicum annuum]	40.4	40.4	0.29	0.0003	0.32	PHT92978.1
Aquaporin TIP1-1 [Capsicum annuum]	40.4	40.4	0.33	0.0004	0.28	PHT63351.1
Aquaporin TIP1-3 [Capsicum annuum]	39.3	39.3	0.17	0.003	0.37	PHT92979.1
Aquaporin TIP1-2 [Capsicum annuum]	28.1	28.1	0.14	4.0	0.4	PHT68759.1

## Sheet: TaLSI1
Supplemental File SF1
Lsi1 and Lsi2 genes identified in different plant species. Cs: Cucumis sativus; Hv: Hordeum vulgare; Os: Oryza sativa; Sb: Sorghum bicolor; Ta: Triticum aestivum; Zm: Zea mays; Ea: Equisetum arvense; Gm: Glycine max; Fv: Fragaria vesca; Fa: Fragaria x ananassa.
Si-responsive genes according to Ouellette et al. (2017)
Description	Max score	Total score	Query cover	E value	Ident	Accession
PREDICTED: aquaporin NIP1-1-like [Capsicum annuum]	223	223	0.81	5e-72	0.48	XP_016559617.1
PREDICTED: probable aquaporin NIP-type isoform X1 [Capsicum annuum]	222	222	0.76	2e-71	0.49	XP_016556947.1
PREDICTED: probable aquaporin NIP-type isoform X2 [Capsicum annuum]	219	219	0.75	1e-70	0.5	XP_016556948.1
PREDICTED: probable aquaporin NIP5-1 [Capsicum annuum]	219	219	0.77	7e-70	0.47	XP_016556163.1
PREDICTED: aquaporin NIP1-1-like [Capsicum annuum]	215	215	0.76	1e-68	0.48	XP_016570571.1
Aquaporin NIP1-1 [Capsicum annuum]	215	215	0.76	2e-68	0.48	PHT61911.1
Aquaporin NIP3-1 [Capsicum annuum]	207	207	0.73	4e-65	0.46	PHT88450.1
PREDICTED: probable aquaporin NIP-type [Capsicum annuum]	206	206	0.76	5e-65	0.47	XP_016561864.1
putative aquaporin NIP4-2 [Capsicum annuum]	204	204	0.91	3e-64	0.43	PHT88955.1
PREDICTED: aquaporin NIP6-1 [Capsicum annuum]	204	204	0.73	4e-64	0.45	XP_016562905.1
Aquaporin NIP1-2 [Capsicum annuum]	193	193	0.61	3e-61	0.51	PHT67190.1
Aquaporin NIP1-1 [Capsicum annuum]	191	191	0.81	2e-59	0.4	PHT79955.1
PREDICTED: probable aquaporin NIP-type [Capsicum annuum]	190	190	0.78	3e-59	0.42	XP_016560837.1
PREDICTED: nodulin-26-like [Capsicum annuum]	192	192	0.75	6e-59	0.42	XP_016576910.1
Aquaporin NIP1-1 [Capsicum annuum]	167	167	0.78	1e-50	0.41	PHT90298.1
PREDICTED: aquaporin NIP1-1-like [Capsicum annuum]	160	160	0.78	7e-47	0.39	XP_016558304.1
PREDICTED: probable aquaporin NIP7-1 [Capsicum annuum]	150	150	0.74	3e-43	0.38	XP_016557383.1
PREDICTED: aquaporin TIP2-1 [Capsicum annuum]	110	110	0.72	1e-28	0.33	XP_016578603.1
Aquaporin TIP2-3 [Capsicum annuum]	109	109	0.72	5e-28	0.33	PHT79394.1
PREDICTED: probable aquaporin TIP3-2 [Capsicum annuum]	105	105	0.74	1e-26	0.32	XP_016563890.1
PREDICTED: aquaporin TIP2-1-like [Capsicum annuum]	105	105	0.69	2e-26	0.34	XP_016562705.1
putative aquaporin TIP-type RB7-5A [Capsicum annuum]	101	101	0.73	4e-25	0.33	PHT78887.1
PREDICTED: probable aquaporin TIP-type RB7-5A isoform X1 [Capsicum annuum]	101	101	0.73	4e-25	0.33	XP_016575115.1
hypothetical protein T459_01948 [Capsicum annuum]	98.2	98.2	0.56	3e-24	0.35	PHT94066.1
PREDICTED: probable aquaporin TIP1-2 [Capsicum annuum]	98.6	98.6	0.74	5e-24	0.32	XP_016576877.1
PREDICTED: aquaporin TIP1-1 [Capsicum annuum]	95.1	95.1	0.68	8e-23	0.32	XP_016555688.1
Aquaporin TIP3-1 [Capsicum annuum]	94.0	94.0	0.71	3e-22	0.32	PHT79812.1
PREDICTED: probable aquaporin TIP3-2 [Capsicum annuum]	94.0	94.0	0.71	3e-22	0.32	XP_016578204.1
PREDICTED: probable aquaporin TIP-type RB7-5A isoform X2 [Capsicum annuum]	91.3	91.3	0.49	1e-21	0.36	XP_016575116.1
PREDICTED: aquaporin TIP4-1 [Capsicum annuum]	91.7	91.7	0.68	2e-21	0.3	XP_016548723.1
Aquaporin TIP1-1 [Capsicum annuum]	90.5	90.5	0.68	5e-21	0.32	PHT70993.1
probable aquaporin TIP1-1 [Capsicum annuum]	84.0	84.0	0.72	1e-18	0.31	NP_001311991.1
Aquaporin TIP1-2 [Capsicum annuum]	86.7	164	0.69	1e-18	0.28	PHT68913.1
PREDICTED: probable aquaporin TIP1-2 [Capsicum annuum]	83.6	83.6	0.74	2e-18	0.29	XP_016571694.1
Aquaporin TIP1-2 [Capsicum annuum]	84.3	84.3	0.72	5e-18	0.29	PHT92974.1
PREDICTED: aquaporin TIP1-3-like [Capsicum annuum]	81.6	81.6	0.79	7e-18	0.27	XP_016546799.1
Aquaporin TIP1-3 [Capsicum annuum]	83.6	83.6	0.72	8e-18	0.29	PHT92973.1
Aquaporin TIP1-2 [Capsicum annuum]	83.2	83.2	0.72	1e-17	0.29	PHT92976.1
Aquaporin TIP1-3 [Capsicum annuum]	83.2	83.2	0.72	1e-17	0.29	PHT92975.1
PREDICTED: probable aquaporin PIP1-2 [Capsicum annuum]	81.6	81.6	0.78	2e-17	0.28	XP_016573514.1
Aquaporin TIP1-2 [Capsicum annuum]	80.9	122	0.75	2e-17	0.29	PHT75488.1
PREDICTED: aquaporin PIP2-7-like [Capsicum annuum]	80.5	80.5	0.7	4e-17	0.28	XP_016545750.1
PREDICTED: aquaporin PIP2-7 [Capsicum annuum]	80.1	80.1	0.7	5e-17	0.28	XP_016539970.1
PREDICTED: probable aquaporin TIP5-1 [Capsicum annuum]	79.3	79.3	0.56	7e-17	0.33	XP_016567864.1
Aquaporin TIP1-2 [Capsicum annuum]	79.0	79.0	0.71	8e-17	0.28	PHT94880.1
Aquaporin PIP1-2 [Capsicum annuum]	79.0	79.0	0.83	1e-16	0.27	PHT96016.1
PREDICTED: probable aquaporin PIP-type pTOM75 [Capsicum annuum]	79.0	79.0	0.83	1e-16	0.28	XP_016552133.1
PREDICTED: aquaporin PIP2-7-like [Capsicum annuum]	77.8	77.8	0.68	3e-16	0.29	XP_016560465.1
PREDICTED: probable aquaporin PIP-type pTOM75 [Capsicum annuum]	76.3	76.3	0.9	1e-15	0.27	XP_016550893.1
water channel protein PIP [Capsicum annuum]	74.7	74.7	0.83	4e-15	0.27	AFU61115.1
PREDICTED: probable aquaporin PIP-type pTOM75 [Capsicum annuum]	74.7	74.7	0.83	4e-15	0.27	XP_016567094.1
PREDICTED: aquaporin TIP1-3-like [Capsicum annuum]	73.9	73.9	0.72	5e-15	0.27	XP_016554268.1
PREDICTED: probable aquaporin PIP1-2 isoform X1 [Capsicum annuum]	73.9	73.9	0.72	7e-15	0.28	XP_016538075.1
PREDICTED: aquaporin TIP1-3-like [Capsicum annuum]	71.2	71.2	0.52	2e-14	0.29	XP_016546140.1
PREDICTED: aquaporin TIP1-3-like [Capsicum annuum]	72.4	72.4	0.67	3e-14	0.28	XP_016548835.1
PREDICTED: aquaporin PIP2-1-like [Capsicum annuum]	72.0	72.0	0.7	3e-14	0.26	XP_016542731.1
Aquaporin PIP2-1 [Capsicum annuum]	71.6	71.6	0.7	4e-14	0.26	PHT71884.1
PREDICTED: aquaporin PIP2-1-like [Capsicum annuum]	71.2	71.2	0.7	5e-14	0.26	XP_016542730.1
hypothetical protein T459_12522 [Capsicum annuum]	71.2	71.2	0.79	8e-14	0.25	PHT84079.1
Aquaporin PIP2-2 [Capsicum annuum]	71.2	71.2	0.62	9e-14	0.28	PHT70141.1
PREDICTED: probable aquaporin PIP2-1 [Capsicum annuum]	70.5	70.5	0.71	1e-13	0.25	XP_016547221.1
Aquaporin TIP1-3 [Capsicum annuum]	70.9	70.9	0.56	2e-13	0.29	PHT92977.1
Aquaporin TIP1-2 [Capsicum annuum]	68.6	68.6	0.71	3e-13	0.26	PHT92972.1
PREDICTED: probable aquaporin NIP-type [Capsicum annuum]	66.2	66.2	0.36	5e-13	0.39	XP_016561865.1
Aquaporin PIP1-2 [Capsicum annuum]	68.6	68.6	0.78	6e-13	0.27	PHT66001.1
PREDICTED: aquaporin PIP2-2-like [Capsicum annuum]	67.4	67.4	0.7	1e-12	0.23	XP_016543363.1
putative aquaporin NIP-type [Capsicum annuum]	62.4	62.4	0.34	5e-12	0.39	PHT88964.1
PREDICTED: probable aquaporin PIP1-2 isoform X2 [Capsicum annuum]	65.9	65.9	0.61	5e-12	0.29	XP_016538076.1
PREDICTED: probable aquaporin TIP4-3 [Capsicum annuum]	65.1	65.1	0.69	1e-11	0.27	XP_016556098.1
putative aquaporin TIP-type RB7-18C [Capsicum annuum]	58.9	58.9	0.41	2e-10	0.32	PHT92758.1
hypothetical protein T459_00853 [Capsicum annuum]	57.4	57.4	0.71	2e-09	0.25	PHT92971.1
Aquaporin TIP1-2 [Capsicum annuum]	53.1	53.1	0.44	3e-08	0.31	PHT94879.1
Aquaporin PIP2-1 [Capsicum annuum]	50.1	50.1	0.7	7e-07	0.24	PHT71886.1
Aquaporin PIP1-1 [Capsicum annuum]	49.7	49.7	0.62	8e-07	0.26	PHT86658.1
PREDICTED: putative aquaporin NIP4-1 isoform X2 [Capsicum annuum]	46.6	46.6	0.23	5e-06	0.36	XP_016557293.1
hypothetical protein T459_18006 [Capsicum annuum]	46.2	46.2	0.23	1e-05	0.36	PHT79954.1
Aquaporin TIP1-1 [Capsicum annuum]	40.8	40.8	0.29	0.0002	0.28	PHT92978.1
hypothetical protein T459_30758 [Capsicum annuum]	39.3	39.3	0.09	0.001	0.61	PHT66333.1
putative aquaporin PIP2-2 [Capsicum annuum]	40.0	40.0	0.33	0.001	0.26	PHT78692.1
Aquaporin TIP1-3 [Capsicum annuum]	40.0	40.0	0.15	0.001	0.4	PHT92979.1
Aquaporin TIP1-1 [Capsicum annuum]	32.3	32.3	0.14	0.22	0.33	PHT63351.1

## Sheet: ZmLSI1
Supplemental File SF1
Lsi1 and Lsi2 genes identified in different plant species. Cs: Cucumis sativus; Hv: Hordeum vulgare; Os: Oryza sativa; Sb: Sorghum bicolor; Ta: Triticum aestivum; Zm: Zea mays; Ea: Equisetum arvense; Gm: Glycine max; Fv: Fragaria vesca; Fa: Fragaria x ananassa.
Si-responsive genes according to Ouellette et al. (2017)
Description	Max score	Total score	Query cover	E value	Ident	Accession
PREDICTED: aquaporin NIP1-1-like [Capsicum annuum]	228	228	0.75	9e-74	0.5	XP_016559617.1
PREDICTED: probable aquaporin NIP-type isoform X1 [Capsicum annuum]	226	226	0.75	3e-73	0.5	XP_016556947.1
PREDICTED: probable aquaporin NIP-type isoform X2 [Capsicum annuum]	224	224	0.73	2e-72	0.51	XP_016556948.1
PREDICTED: aquaporin NIP1-1-like [Capsicum annuum]	219	219	0.75	5e-70	0.48	XP_016570571.1
PREDICTED: probable aquaporin NIP5-1 [Capsicum annuum]	219	219	0.87	6e-70	0.43	XP_016556163.1
Aquaporin NIP1-1 [Capsicum annuum]	219	219	0.75	7e-70	0.48	PHT61911.1
Aquaporin NIP3-1 [Capsicum annuum]	211	211	0.79	9e-67	0.44	PHT88450.1
PREDICTED: aquaporin NIP6-1 [Capsicum annuum]	209	209	0.79	1e-65	0.44	XP_016562905.1
PREDICTED: probable aquaporin NIP-type [Capsicum annuum]	203	203	0.72	5e-64	0.47	XP_016561864.1
Aquaporin NIP1-2 [Capsicum annuum]	198	198	0.58	4e-63	0.54	PHT67190.1
putative aquaporin NIP4-2 [Capsicum annuum]	201	201	0.71	9e-63	0.47	PHT88955.1
PREDICTED: probable aquaporin NIP-type [Capsicum annuum]	194	194	0.75	8e-61	0.44	XP_016560837.1
Aquaporin NIP1-1 [Capsicum annuum]	191	191	0.7	3e-59	0.47	PHT79955.1
PREDICTED: nodulin-26-like [Capsicum annuum]	192	192	0.7	6e-59	0.47	XP_016576910.1
Aquaporin NIP1-1 [Capsicum annuum]	166	166	0.72	5e-50	0.43	PHT90298.1
PREDICTED: aquaporin NIP1-1-like [Capsicum annuum]	159	159	0.7	1e-46	0.41	XP_016558304.1
PREDICTED: probable aquaporin NIP7-1 [Capsicum annuum]	157	157	0.76	5e-46	0.38	XP_016557383.1
PREDICTED: aquaporin TIP2-1 [Capsicum annuum]	114	114	0.71	1e-29	0.36	XP_016578603.1
Aquaporin TIP2-3 [Capsicum annuum]	112	112	0.71	3e-29	0.35	PHT79394.1
PREDICTED: aquaporin TIP2-1-like [Capsicum annuum]	108	108	0.73	1e-27	0.35	XP_016562705.1
PREDICTED: probable aquaporin TIP3-2 [Capsicum annuum]	107	107	0.74	4e-27	0.33	XP_016563890.1
putative aquaporin TIP-type RB7-5A [Capsicum annuum]	104	104	0.69	4e-26	0.35	PHT78887.1
PREDICTED: probable aquaporin TIP-type RB7-5A isoform X1 [Capsicum annuum]	104	104	0.69	4e-26	0.35	XP_016575115.1
PREDICTED: probable aquaporin TIP1-2 [Capsicum annuum]	100	100	0.74	9e-25	0.32	XP_016576877.1
hypothetical protein T459_01948 [Capsicum annuum]	99.4	99.4	0.55	1e-24	0.35	PHT94066.1
Aquaporin TIP3-1 [Capsicum annuum]	98.2	98.2	0.82	1e-23	0.31	PHT79812.1
PREDICTED: probable aquaporin TIP3-2 [Capsicum annuum]	97.8	97.8	0.82	1e-23	0.31	XP_016578204.1
PREDICTED: probable aquaporin TIP-type RB7-5A isoform X2 [Capsicum annuum]	96.3	96.3	0.48	2e-23	0.39	XP_016575116.1
PREDICTED: aquaporin TIP4-1 [Capsicum annuum]	96.7	96.7	0.67	3e-23	0.31	XP_016548723.1
PREDICTED: aquaporin TIP1-1 [Capsicum annuum]	95.5	95.5	0.67	8e-23	0.31	XP_016555688.1
probable aquaporin TIP1-1 [Capsicum annuum]	94.4	94.4	0.74	2e-22	0.31	NP_001311991.1
Aquaporin TIP1-2 [Capsicum annuum]	94.4	180	0.77	3e-21	0.29	PHT68913.1
PREDICTED: aquaporin TIP1-3-like [Capsicum annuum]	89.7	89.7	0.77	9e-21	0.28	XP_016546799.1
Aquaporin TIP1-1 [Capsicum annuum]	89.4	89.4	0.67	1e-20	0.32	PHT70993.1
PREDICTED: aquaporin PIP2-7 [Capsicum annuum]	85.1	85.1	0.75	7e-19	0.29	XP_016539970.1
Aquaporin TIP1-2 [Capsicum annuum]	84.3	84.3	0.74	9e-19	0.29	PHT94880.1
Aquaporin TIP1-2 [Capsicum annuum]	85.1	85.1	0.77	2e-18	0.29	PHT92976.1
Aquaporin PIP1-2 [Capsicum annuum]	84.0	84.0	0.81	2e-18	0.3	PHT96016.1
PREDICTED: probable aquaporin PIP-type pTOM75 [Capsicum annuum]	84.0	84.0	0.81	2e-18	0.3	XP_016552133.1
Aquaporin TIP1-3 [Capsicum annuum]	84.7	84.7	0.73	3e-18	0.29	PHT92975.1
Aquaporin TIP1-2 [Capsicum annuum]	84.7	84.7	0.7	5e-18	0.29	PHT92974.1
Aquaporin TIP1-3 [Capsicum annuum]	83.6	83.6	0.73	7e-18	0.29	PHT92973.1
PREDICTED: probable aquaporin PIP-type pTOM75 [Capsicum annuum]	82.0	82.0	0.81	1e-17	0.31	XP_016550893.1
PREDICTED: probable aquaporin PIP-type pTOM75 [Capsicum annuum]	82.0	82.0	0.81	1e-17	0.3	XP_016567094.1
water channel protein PIP [Capsicum annuum]	82.0	82.0	0.81	1e-17	0.3	AFU61115.1
PREDICTED: probable aquaporin PIP1-2 [Capsicum annuum]	80.9	80.9	0.77	3e-17	0.29	XP_016573514.1
PREDICTED: probable aquaporin TIP1-2 [Capsicum annuum]	80.5	80.5	0.73	3e-17	0.28	XP_016571694.1
PREDICTED: aquaporin PIP2-7-like [Capsicum annuum]	80.5	80.5	0.75	4e-17	0.27	XP_016545750.1
PREDICTED: aquaporin PIP2-7-like [Capsicum annuum]	80.1	80.1	0.73	4e-17	0.3	XP_016560465.1
PREDICTED: aquaporin TIP1-3-like [Capsicum annuum]	78.6	78.6	0.56	6e-17	0.31	XP_016546140.1
Aquaporin TIP1-2 [Capsicum annuum]	76.6	76.6	0.73	6e-16	0.27	PHT75488.1
Aquaporin PIP2-1 [Capsicum annuum]	76.6	76.6	0.75	7e-16	0.28	PHT71884.1
PREDICTED: probable aquaporin TIP5-1 [Capsicum annuum]	76.3	76.3	0.55	8e-16	0.33	XP_016567864.1
PREDICTED: aquaporin PIP2-1-like [Capsicum annuum]	76.6	76.6	0.75	8e-16	0.28	XP_016542730.1
PREDICTED: aquaporin PIP2-1-like [Capsicum annuum]	76.3	76.3	0.75	1e-15	0.28	XP_016542731.1
PREDICTED: aquaporin TIP1-3-like [Capsicum annuum]	76.3	76.3	0.62	1e-15	0.28	XP_016548835.1
PREDICTED: probable aquaporin PIP2-1 [Capsicum annuum]	75.9	75.9	0.77	2e-15	0.26	XP_016547221.1
Aquaporin TIP1-3 [Capsicum annuum]	75.1	75.1	0.52	5e-15	0.31	PHT92977.1
Aquaporin PIP1-2 [Capsicum annuum]	74.7	74.7	0.76	7e-15	0.31	PHT66001.1
PREDICTED: probable aquaporin PIP1-2 isoform X1 [Capsicum annuum]	73.9	73.9	0.77	7e-15	0.28	XP_016538075.1
PREDICTED: aquaporin PIP2-2-like [Capsicum annuum]	73.6	73.6	0.79	1e-14	0.27	XP_016543363.1
PREDICTED: probable aquaporin NIP-type [Capsicum annuum]	70.9	70.9	0.33	1e-14	0.38	XP_016561865.1
Aquaporin PIP2-2 [Capsicum annuum]	72.8	72.8	0.76	3e-14	0.27	PHT70141.1
Aquaporin TIP1-2 [Capsicum annuum]	70.5	70.5	0.66	8e-14	0.28	PHT92972.1
PREDICTED: aquaporin TIP1-3-like [Capsicum annuum]	70.5	70.5	0.7	9e-14	0.27	XP_016554268.1
putative aquaporin NIP-type [Capsicum annuum]	67.0	67.0	0.31	1e-13	0.38	PHT88964.1
hypothetical protein T459_12522 [Capsicum annuum]	70.5	70.5	0.8	2e-13	0.26	PHT84079.1
putative aquaporin TIP-type RB7-18C [Capsicum annuum]	65.5	65.5	0.44	1e-12	0.36	PHT92758.1
PREDICTED: probable aquaporin PIP1-2 isoform X2 [Capsicum annuum]	67.4	67.4	0.72	2e-12	0.28	XP_016538076.1
PREDICTED: probable aquaporin TIP4-3 [Capsicum annuum]	67.4	67.4	0.59	2e-12	0.28	XP_016556098.1
Aquaporin PIP2-1 [Capsicum annuum]	59.3	59.3	0.75	7e-10	0.26	PHT71886.1
Aquaporin TIP1-2 [Capsicum annuum]	56.6	56.6	0.45	2e-09	0.32	PHT94879.1
hypothetical protein T459_00853 [Capsicum annuum]	55.5	55.5	0.75	8e-09	0.24	PHT92971.1
PREDICTED: putative aquaporin NIP4-1 isoform X2 [Capsicum annuum]	47.0	47.0	0.23	4e-06	0.42	XP_016557293.1
hypothetical protein T459_18006 [Capsicum annuum]	46.6	46.6	0.23	7e-06	0.42	PHT79954.1
Aquaporin PIP1-1 [Capsicum annuum]	46.2	46.2	0.59	1e-05	0.27	PHT86658.1
Aquaporin TIP1-1 [Capsicum annuum]	40.8	40.8	0.28	0.0003	0.29	PHT92978.1
Aquaporin TIP1-3 [Capsicum annuum]	40.8	40.8	0.14	0.001	0.42	PHT92979.1
Aquaporin TIP1-1 [Capsicum annuum]	37.7	37.7	0.18	0.003	0.33	PHT63351.1
hypothetical protein T459_30758 [Capsicum annuum]	38.1	38.1	0.09	0.003	0.61	PHT66333.1

## Sheet: GmLSI1_1
Supplemental File SF1
Lsi1 and Lsi2 genes identified in different plant species. Cs: Cucumis sativus; Hv: Hordeum vulgare; Os: Oryza sativa; Sb: Sorghum bicolor; Ta: Triticum aestivum; Zm: Zea mays; Ea: Equisetum arvense; Gm: Glycine max; Fv: Fragaria vesca; Fa: Fragaria x ananassa.
Si-responsive genes according to Ouellette et al. (2017)
Description	E value	Ident	Accession
PREDICTED: aquaporin NIP1-1-like [Capsicum annuum]	4e-76	0.51	XP_016559617.1
PREDICTED: aquaporin NIP1-1-like [Capsicum annuum]	2e-71	0.46	XP_016570571.1
Aquaporin NIP1-1 [Capsicum annuum]	3e-71	0.46	PHT61911.1
Aquaporin NIP1-1 [Capsicum annuum]	3e-71	0.41	PHT79955.1
PREDICTED: probable aquaporin NIP-type isoform X2 [Capsicum annuum]	1e-70	0.5	XP_016556948.1
PREDICTED: nodulin-26-like [Capsicum annuum]	1e-70	0.42	XP_016576910.1
PREDICTED: probable aquaporin NIP-type isoform X1 [Capsicum annuum]	4e-70	0.5	XP_016556947.1
PREDICTED: probable aquaporin NIP-type [Capsicum annuum]	1e-68	0.48	XP_016561864.1
putative aquaporin NIP4-2 [Capsicum annuum]	1e-67	0.47	PHT88955.1
PREDICTED: probable aquaporin NIP-type [Capsicum annuum]	4e-62	0.46	XP_016560837.1
Aquaporin NIP3-1 [Capsicum annuum]	9e-61	0.41	PHT88450.1
Aquaporin NIP1-2 [Capsicum annuum]	4e-60	0.51	PHT67190.1
PREDICTED: probable aquaporin NIP5-1 [Capsicum annuum]	2e-59	0.44	XP_016556163.1
PREDICTED: aquaporin NIP6-1 [Capsicum annuum]	3e-59	0.42	XP_016562905.1
Aquaporin NIP1-1 [Capsicum annuum]	2e-56	0.39	PHT90298.1
PREDICTED: aquaporin NIP1-1-like [Capsicum annuum]	5e-53	0.35	XP_016558304.1
PREDICTED: probable aquaporin NIP7-1 [Capsicum annuum]	2e-47	0.41	XP_016557383.1
PREDICTED: aquaporin TIP2-1-like [Capsicum annuum]	1e-30	0.35	XP_016562705.1
PREDICTED: aquaporin TIP2-1 [Capsicum annuum]	2e-29	0.35	XP_016578603.1
Aquaporin TIP2-3 [Capsicum annuum]	6e-29	0.35	PHT79394.1
hypothetical protein T459_01948 [Capsicum annuum]	1e-27	0.38	PHT94066.1
PREDICTED: probable aquaporin TIP-type RB7-5A isoform X1 [Capsicum annuum]	1e-26	0.33	XP_016575115.1
putative aquaporin TIP-type RB7-5A [Capsicum annuum]	2e-26	0.33	PHT78887.1
PREDICTED: probable aquaporin TIP3-2 [Capsicum annuum]	6e-25	0.32	XP_016563890.1
PREDICTED: aquaporin TIP4-1 [Capsicum annuum]	3e-24	0.32	XP_016548723.1
PREDICTED: probable aquaporin TIP-type RB7-5A isoform X2 [Capsicum annuum]	8e-23	0.35	XP_016575116.1
Aquaporin TIP3-1 [Capsicum annuum]	2e-22	0.33	PHT79812.1
PREDICTED: probable aquaporin TIP3-2 [Capsicum annuum]	2e-22	0.33	XP_016578204.1
PREDICTED: aquaporin TIP1-1 [Capsicum annuum]	2e-21	0.31	XP_016555688.1
PREDICTED: probable aquaporin PIP-type pTOM75 [Capsicum annuum]	1e-20	0.29	XP_016567094.1
water channel protein PIP [Capsicum annuum]	1e-20	0.29	AFU61115.1
Aquaporin TIP1-1 [Capsicum annuum]	2e-20	0.33	PHT70993.1
PREDICTED: probable aquaporin PIP-type pTOM75 [Capsicum annuum]	3e-20	0.29	XP_016552133.1
Aquaporin PIP1-2 [Capsicum annuum]	3e-20	0.29	PHT96016.1
PREDICTED: probable aquaporin PIP-type pTOM75 [Capsicum annuum]	4e-20	0.29	XP_016550893.1
PREDICTED: probable aquaporin TIP1-2 [Capsicum annuum]	4e-20	0.3	XP_016576877.1
probable aquaporin TIP1-1 [Capsicum annuum]	5e-19	0.31	NP_001311991.1
PREDICTED: aquaporin PIP2-7-like [Capsicum annuum]	1e-18	0.31	XP_016560465.1
PREDICTED: aquaporin PIP2-7 [Capsicum annuum]	1e-18	0.29	XP_016539970.1
PREDICTED: probable aquaporin PIP1-2 isoform X1 [Capsicum annuum]	1e-18	0.29	XP_016538075.1
PREDICTED: probable aquaporin PIP1-2 [Capsicum annuum]	2e-18	0.28	XP_016573514.1
PREDICTED: aquaporin PIP2-1-like [Capsicum annuum]	8e-18	0.26	XP_016542730.1
Aquaporin PIP2-1 [Capsicum annuum]	1e-17	0.26	PHT71884.1
PREDICTED: probable aquaporin TIP1-2 [Capsicum annuum]	5e-17	0.27	XP_016571694.1
PREDICTED: aquaporin PIP2-7-like [Capsicum annuum]	5e-17	0.3	XP_016545750.1
Aquaporin TIP1-2 [Capsicum annuum]	7e-17	0.27	PHT75488.1
PREDICTED: aquaporin PIP2-1-like [Capsicum annuum]	7e-17	0.26	XP_016542731.1
PREDICTED: aquaporin PIP2-2-like [Capsicum annuum]	8e-16	0.27	XP_016543363.1
PREDICTED: probable aquaporin NIP-type [Capsicum annuum]	3e-15	0.38	XP_016561865.1
Aquaporin PIP1-2 [Capsicum annuum]	1e-14	0.29	PHT66001.1
PREDICTED: probable aquaporin PIP2-1 [Capsicum annuum]	2e-14	0.27	XP_016547221.1
putative aquaporin NIP-type [Capsicum annuum]	2e-14	0.4	PHT88964.1
Aquaporin TIP1-2 [Capsicum annuum]	1e-13	0.26	PHT92974.1
Aquaporin TIP1-3 [Capsicum annuum]	1e-13	0.26	PHT92975.1
Aquaporin TIP1-2 [Capsicum annuum]	2e-13	0.26	PHT92976.1
Aquaporin TIP1-3 [Capsicum annuum]	2e-13	0.26	PHT92973.1
PREDICTED: probable aquaporin TIP5-1 [Capsicum annuum]	4e-13	0.3	XP_016567864.1
PREDICTED: aquaporin TIP1-3-like [Capsicum annuum]	6e-13	0.27	XP_016546799.1
PREDICTED: probable aquaporin PIP1-2 isoform X2 [Capsicum annuum]	7e-13	0.28	XP_016538076.1
hypothetical protein T459_12522 [Capsicum annuum]	9e-13	0.26	PHT84079.1
Aquaporin TIP1-2 [Capsicum annuum]	1e-12	0.28	PHT68913.1
Aquaporin PIP2-2 [Capsicum annuum]	1e-12	0.3	PHT70141.1
PREDICTED: probable aquaporin TIP4-3 [Capsicum annuum]	1e-12	0.26	XP_016556098.1
Aquaporin TIP1-2 [Capsicum annuum]	4e-12	0.29	PHT94880.1
Aquaporin PIP2-1 [Capsicum annuum]	4e-11	0.25	PHT71886.1
Aquaporin TIP1-3 [Capsicum annuum]	1e-10	0.28	PHT92977.1
PREDICTED: aquaporin TIP1-3-like [Capsicum annuum]	2e-10	0.29	XP_016546140.1
PREDICTED: aquaporin TIP1-3-like [Capsicum annuum]	3e-10	0.24	XP_016554268.1
PREDICTED: aquaporin TIP1-3-like [Capsicum annuum]	6e-10	0.28	XP_016548835.1
Aquaporin TIP1-2 [Capsicum annuum]	3e-09	0.29	PHT92972.1
putative aquaporin TIP-type RB7-18C [Capsicum annuum]	1e-08	0.3	PHT92758.1
PREDICTED: putative aquaporin NIP4-1 isoform X2 [Capsicum annuum]	3e-06	0.35	XP_016557293.1
hypothetical protein T459_18006 [Capsicum annuum]	5e-06	0.35	PHT79954.1
hypothetical protein T459_00853 [Capsicum annuum]	8e-05	0.23	PHT92971.1
Aquaporin TIP1-1 [Capsicum annuum]	9e-05	0.29	PHT92978.1
Aquaporin SIP1-1 [Capsicum annuum]	0.0003	0.26	PHT63405.1
PREDICTED: aquaporin SIP1-2-like isoform X1 [Capsicum annuum]	0.0003	0.26	XP_016543966.1
PREDICTED: aquaporin SIP1-1-like isoform X2 [Capsicum annuum]	0.0005	0.26	XP_016543967.1
PREDICTED: aquaporin SIP1-2-like [Capsicum annuum]	0.0005	0.26	XP_016565082.1
hypothetical protein T459_30758 [Capsicum annuum]	0.003	0.5	PHT66333.1
Aquaporin TIP1-1 [Capsicum annuum]	0.010	0.33	PHT63351.1
Aquaporin TIP1-3 [Capsicum annuum]	3.1	0.33	PHT92979.1
Glucan endo-1,3-beta-glucosidase 11 [Capsicum annuum]	6.5	0.53	PHT90014.1
PREDICTED: glucan endo-1,3-beta-glucosidase 14-like [Capsicum annuum]	7.2	0.53	XP_016561992.1
hypothetical protein T459_22240 [Capsicum annuum]	7.6	0.33	PHT74963.1

## Sheet: GmLSI1_2
Supplemental File SF1
Lsi1 and Lsi2 genes identified in different plant species. Cs: Cucumis sativus; Hv: Hordeum vulgare; Os: Oryza sativa; Sb: Sorghum bicolor; Ta: Triticum aestivum; Zm: Zea mays; Ea: Equisetum arvense; Gm: Glycine max; Fv: Fragaria vesca; Fa: Fragaria x ananassa.
Si-responsive genes according to Ouellette et al. (2017)
Description	Query cover	E value	Ident	Accession
PREDICTED: aquaporin NIP1-1-like [Capsicum annuum]	0.73	8e-77	0.52	XP_016559617.1
PREDICTED: aquaporin NIP1-1-like [Capsicum annuum]	0.78	5e-72	0.47	XP_016570571.1
Aquaporin NIP1-1 [Capsicum annuum]	0.78	1e-71	0.47	PHT61911.1
PREDICTED: probable aquaporin NIP-type isoform X2 [Capsicum annuum]	0.73	1e-70	0.5	XP_016556948.1
PREDICTED: probable aquaporin NIP-type isoform X1 [Capsicum annuum]	0.72	3e-70	0.5	XP_016556947.1
Aquaporin NIP1-1 [Capsicum annuum]	0.86	5e-69	0.41	PHT79955.1
PREDICTED: nodulin-26-like [Capsicum annuum]	0.83	2e-68	0.42	XP_016576910.1
PREDICTED: probable aquaporin NIP-type [Capsicum annuum]	0.77	9e-68	0.47	XP_016561864.1
putative aquaporin NIP4-2 [Capsicum annuum]	0.77	9e-67	0.47	PHT88955.1
PREDICTED: probable aquaporin NIP-type [Capsicum annuum]	0.72	3e-62	0.46	XP_016560837.1
Aquaporin NIP3-1 [Capsicum annuum]	0.76	2e-60	0.41	PHT88450.1
PREDICTED: aquaporin NIP6-1 [Capsicum annuum]	0.8	1e-59	0.4	XP_016562905.1
Aquaporin NIP1-2 [Capsicum annuum]	0.57	1e-59	0.5	PHT67190.1
PREDICTED: probable aquaporin NIP5-1 [Capsicum annuum]	0.71	2e-59	0.45	XP_016556163.1
Aquaporin NIP1-1 [Capsicum annuum]	0.78	6e-56	0.39	PHT90298.1
PREDICTED: aquaporin NIP1-1-like [Capsicum annuum]	0.78	3e-52	0.37	XP_016558304.1
PREDICTED: probable aquaporin NIP7-1 [Capsicum annuum]	0.75	2e-47	0.41	XP_016557383.1
PREDICTED: aquaporin TIP2-1-like [Capsicum annuum]	0.77	5e-30	0.35	XP_016562705.1
PREDICTED: aquaporin TIP2-1 [Capsicum annuum]	0.77	5e-28	0.35	XP_016578603.1
Aquaporin TIP2-3 [Capsicum annuum]	0.77	1e-27	0.33	PHT79394.1
hypothetical protein T459_01948 [Capsicum annuum]	0.72	2e-27	0.38	PHT94066.1
putative aquaporin TIP-type RB7-5A [Capsicum annuum]	0.79	9e-25	0.32	PHT78887.1
PREDICTED: probable aquaporin TIP-type RB7-5A isoform X1 [Capsicum annuum]	0.79	1e-24	0.32	XP_016575115.1
PREDICTED: probable aquaporin TIP3-2 [Capsicum annuum]	0.79	3e-24	0.32	XP_016563890.1
PREDICTED: aquaporin TIP4-1 [Capsicum annuum]	0.71	3e-23	0.32	XP_016548723.1
Aquaporin TIP3-1 [Capsicum annuum]	0.74	2e-22	0.33	PHT79812.1
PREDICTED: probable aquaporin TIP3-2 [Capsicum annuum]	0.74	3e-22	0.33	XP_016578204.1
PREDICTED: probable aquaporin TIP-type RB7-5A isoform X2 [Capsicum annuum]	0.56	4e-22	0.34	XP_016575116.1
PREDICTED: aquaporin TIP1-1 [Capsicum annuum]	0.77	5e-21	0.31	XP_016555688.1
PREDICTED: probable aquaporin PIP-type pTOM75 [Capsicum annuum]	0.71	1e-20	0.29	XP_016567094.1
water channel protein PIP [Capsicum annuum]	0.71	1e-20	0.29	AFU61115.1
PREDICTED: probable aquaporin PIP-type pTOM75 [Capsicum annuum]	0.71	1e-20	0.29	XP_016552133.1
Aquaporin PIP1-2 [Capsicum annuum]	0.71	2e-20	0.29	PHT96016.1
PREDICTED: probable aquaporin PIP-type pTOM75 [Capsicum annuum]	0.71	5e-20	0.29	XP_016550893.1
Aquaporin TIP1-1 [Capsicum annuum]	0.77	9e-20	0.32	PHT70993.1
PREDICTED: probable aquaporin TIP1-2 [Capsicum annuum]	0.75	2e-19	0.3	XP_016576877.1
PREDICTED: probable aquaporin PIP1-2 isoform X1 [Capsicum annuum]	0.71	2e-18	0.3	XP_016538075.1
PREDICTED: probable aquaporin PIP1-2 [Capsicum annuum]	0.71	3e-18	0.29	XP_016573514.1
probable aquaporin TIP1-1 [Capsicum annuum]	0.72	5e-18	0.3	NP_001311991.1
PREDICTED: aquaporin PIP2-7-like [Capsicum annuum]	0.69	1e-17	0.3	XP_016560465.1
PREDICTED: aquaporin PIP2-7 [Capsicum annuum]	0.75	1e-17	0.29	XP_016539970.1
PREDICTED: aquaporin PIP2-7-like [Capsicum annuum]	0.69	8e-17	0.29	XP_016545750.1
PREDICTED: probable aquaporin TIP1-2 [Capsicum annuum]	0.85	3e-16	0.27	XP_016571694.1
Aquaporin TIP1-2 [Capsicum annuum]	0.85	3e-16	0.27	PHT75488.1
PREDICTED: probable aquaporin NIP-type [Capsicum annuum]	0.34	4e-16	0.38	XP_016561865.1
PREDICTED: aquaporin PIP2-1-like [Capsicum annuum]	0.71	5e-16	0.27	XP_016542731.1
PREDICTED: aquaporin PIP2-1-like [Capsicum annuum]	0.71	6e-16	0.28	XP_016542730.1
Aquaporin PIP2-1 [Capsicum annuum]	0.71	8e-16	0.28	PHT71884.1
PREDICTED: aquaporin PIP2-2-like [Capsicum annuum]	0.71	8e-15	0.26	XP_016543363.1
Aquaporin PIP1-2 [Capsicum annuum]	0.61	1e-14	0.29	PHT66001.1
putative aquaporin NIP-type [Capsicum annuum]	0.32	3e-14	0.39	PHT88964.1
Aquaporin TIP1-2 [Capsicum annuum]	0.81	7e-14	0.26	PHT92974.1
Aquaporin TIP1-3 [Capsicum annuum]	0.75	7e-14	0.27	PHT92973.1
Aquaporin TIP1-3 [Capsicum annuum]	0.75	7e-14	0.26	PHT92975.1
Aquaporin TIP1-2 [Capsicum annuum]	0.75	7e-14	0.26	PHT92976.1
PREDICTED: probable aquaporin PIP2-1 [Capsicum annuum]	0.68	1e-13	0.28	XP_016547221.1
PREDICTED: probable aquaporin TIP5-1 [Capsicum annuum]	0.55	1e-12	0.29	XP_016567864.1
PREDICTED: probable aquaporin PIP1-2 isoform X2 [Capsicum annuum]	0.61	2e-12	0.29	XP_016538076.1
Aquaporin PIP2-2 [Capsicum annuum]	0.61	2e-12	0.29	PHT70141.1
hypothetical protein T459_12522 [Capsicum annuum]	0.72	2e-12	0.26	PHT84079.1
PREDICTED: probable aquaporin TIP4-3 [Capsicum annuum]	0.72	3e-12	0.26	XP_016556098.1
PREDICTED: aquaporin TIP1-3-like [Capsicum annuum]	0.77	4e-12	0.27	XP_016546799.1
Aquaporin TIP1-2 [Capsicum annuum]	0.75	6e-12	0.27	PHT68913.1
Aquaporin PIP2-1 [Capsicum annuum]	0.71	3e-11	0.26	PHT71886.1
Aquaporin TIP1-2 [Capsicum annuum]	0.7	4e-11	0.29	PHT94880.1
PREDICTED: aquaporin TIP1-3-like [Capsicum annuum]	0.83	9e-11	0.25	XP_016548835.1
Aquaporin TIP1-3 [Capsicum annuum]	0.53	2e-10	0.29	PHT92977.1
PREDICTED: aquaporin TIP1-3-like [Capsicum annuum]	0.53	3e-10	0.29	XP_016546140.1
PREDICTED: aquaporin TIP1-3-like [Capsicum annuum]	0.78	2e-09	0.23	XP_016554268.1
Aquaporin TIP1-2 [Capsicum annuum]	0.55	2e-09	0.28	PHT92972.1
putative aquaporin TIP-type RB7-18C [Capsicum annuum]	0.41	1e-07	0.32	PHT92758.1
PREDICTED: putative aquaporin NIP4-1 isoform X2 [Capsicum annuum]	0.23	1e-05	0.36	XP_016557293.1
hypothetical protein T459_18006 [Capsicum annuum]	0.23	2e-05	0.36	PHT79954.1
hypothetical protein T459_00853 [Capsicum annuum]	0.53	7e-05	0.23	PHT92971.1
Aquaporin TIP1-1 [Capsicum annuum]	0.32	0.0001	0.29	PHT92978.1
Aquaporin SIP1-1 [Capsicum annuum]	0.3	0.0004	0.26	PHT63405.1
PREDICTED: aquaporin SIP1-2-like isoform X1 [Capsicum annuum]	0.3	0.0004	0.26	XP_016543966.1
PREDICTED: aquaporin SIP1-1-like isoform X2 [Capsicum annuum]	0.3	0.0005	0.26	XP_016543967.1
PREDICTED: aquaporin SIP1-2-like [Capsicum annuum]	0.61	0.0007	0.26	XP_016565082.1
hypothetical protein T459_30758 [Capsicum annuum]	0.1	0.003	0.5	PHT66333.1
Aquaporin TIP1-1 [Capsicum annuum]	0.16	0.010	0.33	PHT63351.1
Aquaporin TIP1-3 [Capsicum annuum]	0.15	3.3	0.33	PHT92979.1

[truncated: 48 more sheets: GmLSI1_3, FvLSI1, FaLSI2, FvLSI2, CsLSI2, OsLSI2, EaLSI2, HvLSI2, XP_004249273, XP_008793948, XP_010243911, XP_010655136, AHL68475, KHG29665, XP_009393059, XP_003058724, XP_006647478, EMT25898, EMS51364, XP_009398204 …]
