# Supplementary material for: Silicon flow from root to shoot in pepper: a comprehensive in silico analysis reveals a potential linkage between gene expression and hormone signaling that stimulates plant growth and metabolism
Source: PeerJ. 2020 Nov 4;8:e10053. doi: 10.7717/peerj.10053 (PMC7648454; doi:10.7717/peerj.10053)
Supplement: Supplemental Information 3 [file peerj-08-10053-s003.txt]

Silicon flow from root to shoot in pepper: A comprehensive in silico analysis reveals a potential linkage between gene expression and hormone signaling that stimulate plant growth and metabolism

Supplemental File SF2. Promoter sequences of pepper (Capsicum annuum) Lsi genes used to identify cis-acting elements and motifs involved in phytohormone responses.

Fernando Carlos G�mez-Merino*, Libia Iris Trejo-T�llez, Atonaltzin Garc�a-Jim�nez, Hugo Fernando Escobar-Sep�lveda, and Sara Monzerrat Ram�rez-Olvera

>--------------------------------Lsi1---------------------------<
>XP_016559617.1
>NC_029978.1:130154455-130156455 Capsicum annuum cultivar Zunla-1 chromosome 2, Pepper Zunla 1 Ref_v1.0, whole genome shotgun sequence
AGTTCTACTAAATAAGATGTTGGTCATGTGTTTGAAACATCACCTTGGATGTTATTGTAAAAAAATATAT
ATTTATTAATATGAAGATCCAAGTTATTTAATTTAAAATTTCAAAATATTTTTGATAAAAGATAGATATT
TTTTTTCTCTTTCTTTTTATATATAAAATTTGAATCAATATTTTTTTTACAATTTTCAATATTTTTTTAC
GTGAAAATATATATATCCATAAAGTTTACCATTATAAGTTTTTTGGAACCTCTATTTTGAGAGCTTAAAG
CAAAGGATGTAGGAATTTTATCTTTGAGTCATCCCTGTTAGTGTGCAATTTATATCTCCCGTATAATTTA
TGGATTATTATATGAAATTGATTTATCCGGCGCATACCTGAAGAATATTGGCCAGGGTAGCGGCCATAAC
AAAACCCAAAACCCGATTATACCAAAGAGTAATATGTTCAGTAACTCGGATAAATTCTGTGCATATTCAA
CATTGGGGTGCATATACTACTGAATGAAAGTACTTTAATTTACTGAGACAATTCATAGTGTTTATATATG
ACATGGTTTTAATCAATTGTAGTGTGTTAGTTTAGATGTGTTTCTCACTCTTTTAATAGTTTAGGTGTAA
AATTAATTTAGATGTGTTTTTGATACGTATGAATCTTTTGCTTGTGTATGTACGTGGCGAATGTCAGAGC
TAAAAGGGAATTCAGGCGAAATGAATGGTGTAATGCCTTTATTTAGCTAAAAAGCCTTTTAGGAACGGAG
CACAAGGCGTAAAGTTTAAAAAAATTGGACATTTTCAAGGCTAGTTTTGAACATTTTTCCCTTAATTTCA
TGAAAAATGTTCTAAAGTGAAACTACTATAAAAGTGAAAAATGGGAGTTTGACAAGAATTGGCTATCTTA
ATTATAACTTACTAAGTACTACTATTTTGTTGGTAGTGATTGTCATATGTATAATTATGGAAATGGAAGA
AGAAAAAGAGTAGCAACATTTGTGACATGGATAATAGGGAAGTTGGTTAATGGTTGCGCAAAATTAAAAG
TTTGCGCCCTTTGCATTCATAACTTTTCTGTATTACCGGTGGGTTGTTGGATCAGCCTTTACTGCCTCAC
ATTTAATTTTAATAAATATGTCACGGTGATAATAGTATCAGGATGATGATAATAATAATTTAAAAAAATT
ATGCATCTTGTTAAAATTACAAATCAAATTATTATGCATTGGTATAGTAGTATTATCACTGCAGTTTATT
TGTTTTCACAACTCAGAAGTCACTTTTCATGTTTTTCAAGTTACCATTTTATATGATAGCATTTTGATTG
ACAGTAATATTTTATTTTTTTAAAAAAAATATAATTATTTTTTTAAAATATTAGTATAATTATAAATAAT
TTTATTAAAGATATAAAATTAATTTTTTTACATAAATATATACTTTTATATTAAAATAAAATGTGTCACA
TGAATCGAAAGGATCATAAATTTTAAATTTAAAACTTTAAAGATTGAAGTTTTTAAATTACATTTTAAAA
TTTGAAGTTGTGTTTGAATAGACATTTTTGTGAAAAAAATTTAAAACTTTTGTGAGTAAAATTTCCAAAA
GTTGGTATGGCCGATAAAATTTAATATCTGATCGAAAATCTCACAAGTCAAATGCTGCATTAATCTCGCC
GAAAAGAACAAGAATATATAAAATAANNNNNNNNNNNNNNNNNNNNNNNNNNNNNNNNNNNNNNNNNNNN
NNNNNNNNNNNNNNNNNNNNNNNNNNNNNNNNNNNNNNNNNNNNNNNNNNNNNNNNNNNNNNNNNNNNNN
NNNNNNNNNNNNNNNNNNNNNNNNNNNNNNNNNNNNNNNNNNNNNNNNNNNNNNNNNNNNNNNNNNNNNN
NNNNNNNNNNNNNNNNNNNNNNNNNNNNNNNNNNNNNNNNNNNNNNNNNNNNNNNNNNNNNNNNNNNNNN
NNNNNNNNTCTCTATTTTCCATATATATATCTATTGTACTC

>XP_016570571.1
>NC_029980.1:213119497-213121497 Capsicum annuum cultivar Zunla-1 chromosome 4, Pepper Zunla 1 Ref_v1.0, whole genome shotgun sequence
ACCCTAAATTCTCTTTGAAGGAAAAATGACAAGTTAAAGAAATAAATTATTGGAACTATTTCAATAAATT
AAATGAGAATTGAACAAGTATCAACCATAAATAATAACGTTTATACCCAAGAACAAATAGAGTACTCCTG
CTGTTTATTTTTACCTGTGATAGTTTCATTTCTCGAGAGTCAAATTGCATAATAAACTTAATAGAGTAAA
GTATCGAGTACCTCTGAACTATGACCAAATTTGTTACGACACACTTCAACTTCACGGAGGTCATATTACC
CGCCTGAACTAAATTTTAGATATTTTTGTCAATCTTTTTAGCTGACATGACATGTTTTTAGCGGACGTGA
TACTTTTGACGTGGACTCTATTTTTATGTAATAAATATGTCATATCAGCATAAAAAAATGATAAAAATAC
ACTAAAATTGAATTTAAAAATAATAAAATACCTATAAAAATAGAATGTGTCATAATAATTTTCATCATAA
TTCAAGAAATACTGGATGCTTTATCTCAACTTAATATGAGAAAGTAATGATTTGTGACAAAATTTTCTTG
TTTGTATTCATTACATTGTGTTTTTGGATCTGGCATAATGCACCTATCTTTATTTATAACTTAATTAATT
ATAATGCTATAGACTTTTTAACTATATCCACTCACTGAAAAACATATCGTCATAATTTCTAGTTTTCCAT
TTCATCCCTTTTAAATTTTAGTTTACATCAACAACAATATATTTAATATAATATTATATATTGAGTTTGA
AAAAAGCGATCGTGTGCATAGAGATCTTACCTTCCTTTCATATAATTAAGAGCAGAAATGTTATTTTCGG
AAGAACTTTGACAAACAAAAAAGGCAACACAAGAACTTTATTTTTAGGCATTTGATATCTATATTGGAGT
TCGACTAAATTCAAGCTTGAGTTGACATATTTCTGACGAGTCCCGTATTTATTCGCGTGGAGTTTAATTT
ATTTATTTTTTATGTTTTTTTTTCTTGAAAACTCCTAAAGTCGCCCCATAGTCATTTCTTTAGAGTTTGA
GTATCCTATTGTTATTATGGACTTGTGGAGTATTTGACATCCTCATATATTAGAGATGGATTTAGTAGTG
TTATTTCGTTGCGAATGGGTTGTGTTGATGACACTGGCGTGTCGTTTGTGATGTTGAGTTGATGTGTTAT
TGATTTGAGACAAGAAATTTTCTTGATAGGCCCAAAAATAGAAAAAACGATGCCCGATTTTCTGTAGAAT
ACTGACGAGGCTTGATTGCAAGTTCTAACCTCCTTAATTAGCACAGATCATAATCCTATTTTGGGTCGTG
ACACATAGATCTTACCCTCCTTTCATATAATTAAGAGTAGAGAGATTGTTTTCGAAAGAACCTTAACAAA
GAAAGACGGCAACACAAGAATTTTTTTACTAGGCGTTCGTGTAATTGAAACGGACAGGAATAAGCTATAT
CACAAAATGAAAGAAAACAAGAACACATAGATTTTACGTGAAAATCCTTGACGGAAAAAATCACGGGCAG
AAGAGGAGGAAATTCACTATAATGAAGAGGAATACAATGAGGAGACGAAAATCTCAATGACGTATATAAA
ACGTCCAAAAACAAGCCCCTAGATCACACTTATATAATACGTGCGTACAAATAAATCCTCATCCCAAAAA
CATAAAGGTCCTTACTGCGGAATCTCAAACATGGGTCGCACCATGAACTTTTCAGGGTTGGATCAACAAA
ATTTGAGTCACAAACTCTAACAGTTCGATATCCATATTATAGTTCGACTAAATTCGAATTCACCCATTTC
TGGTATCTTTTTGTCAAAGATGGATCTCTCCTAAAGAAACAAAAAAAGTTAAAAAGAAAAAAAAAAACAT
AAAAGAATAAAGTTGTCCAGTATTCTTTCTTCTTTCTTTTTTTAACTTTTTCTAAATAATTTGTGTATAT
AAATAGGACAACCACCTTAGTTCTTCCCAACTACTTCCTTA

>XP_016556948.1
>NW_015961643.1:c92965-90965 Capsicum annuum cultivar Zunla-1 unplaced genomic scaffold, Pepper Zunla 1 Ref_v1.0 scaffold3768, whole genome shotgun sequence
CCTCCCTCCATCGAAGGTTCTTTTTATAAATTTCAAAAAGTTAGTTTTTGTTGTAACATGAAATTTAATC
TCAGCATTCTCGATCGACATCATAAAAAGCTCTATATAGTTTACAAAAAAAAAAAAGATAATAAGTAAAC
AGTTGTGTAGCTTTTGTCTCTGAATATGATCATGTTCCACGAAGTTCATGCATATTTCAGATGGAGTTAA
AACACATGGAGTCACATGATTTTTGTTTAACTTTCACATGCATGACCCCCATATATCTTCTCACCCTTAA
ATTAAAAATTGAAATGACTTTCTATCTCCTCTTTCATATAAGACTTCCCAAAAACGAAAATACCTCACCC
TTTAATTTTTAGGATTTGGTCTAATTAAATACCTGAATAGACGATAAATTATTTTTGTTAGTTACTTTTA
ATTCTTATTTTTAAGTTATACATATCAATCTCAATCAGAATATGCTTGCACTTTTATCGCTTATTGAGTC
TGATGTGTATTATAAGGTTATATATATAAATATTTAATTTATTTACGTAATGATCGACCCCTTAAAGCAA
AAAAATAATAATCAAACTTTGAATATATATATATATAATATTTAATAAAAATATTTTATCATTTGTTCAT
ATATTAAGCAAAAAAAAAAAAACTATGAACCAAGTCAAGCACTCATGTGTCTCCATCCATGCAATTTCCA
TGCACCGACGTGAAAAGTCCACTTACATTTAATTTTTATTTGAGATAATATTGGCAGCTAACACATGGTC
TCTTTTTTTCCTTTTTACAACTTTATGTTTCCATTTAATTTTTTTTTTTGGTGTGTGTGTGTTCTTTTCT
ATTTTTCCATAGGAAAATGATGTATTCACCAAAATTGTGGAGGATTTTTTGGACTCTAGTAAGTCAGGAC
ACAAGGTCACATGGGGGTGGGGCTAATTTCCTAAACCATTTTATTTATTTAAAACTTATTATATGGTTTC
ATTTATTATTTTATTTTCTTGTAGATGTTTCCCTTCTCCTTCTTGAAACTGCTTTTTATTTTTGTTAATA
TTATCTCTTCATTTTTCAGTCATTTCAAAAAACTTATCTTTTGGTTCACAAGAACAAATGTATTCTTAGA
GTGGACAATTGATTATAGTTTTAATGCAGAGAATAATATGACTATGATATATATGTCTTTTTACATGGTA
CGTTTGGTCCATTATTTTGCAGCAAATAAACATTTGGGAATTATGGCCAATTCAAGGGTTGATTTTATTG
CAACTTAGAAGGCTCAAACCTTGCAAATTAAATAGTTAAATAGCATAATCAGCATCTTCATTATGATATT
AGTGTCGAAATTAAAAAAAAATGATATATTCCACATTTACATCATATATACAAATTTTAAAAATTAACCA
ACCTATATAGGATAATATTCCGACAGAAGGATCGGTAGACTTTCTTTAAACAAAAGTAATTTCGTTCCTG
GTTAAATTCCACTTGCTATAATTTAATTATTTTTTTGAAAATTATTATGTAATAAATGAGGTCAAGCATA
ACACATTTTAAAAGAGATTATTTTTAATAATACTTTTGCAATTGAGGATTAGACGACATCCTTTGTATTT
CCTAAAATTTCTTAACACAAGACTACAAAAAGCAAGAAACCAAAAAGCAAAAAAAAAAAAAAAAGAAATC
AAGGCAAATACATATCTTGTATATTTATTCAAATTTAATTTTTTCTTTTTTTTTATATATATAATTCCAA
ATGTCTAAAAAAAATTAGGAGACAGCTATGCCAACTATATATATACCCCTCTAATTATGTCACTCGTTTA
TTTCTTATCCATAAAATGAAAAAAACCGTTTTTATTGACCCTTTTTGTTTTCCTATTTATTTTTTCAGCT
TTTTATTAGCTTGGGGCAACTAAAAATGGAGAATTGAGCTTTCATAATTCAACTTTTAAAAGTTTTTTTC
CTAGATAATATACCATGGGCAAAATTATTTGGCACGAGGAA

>XP_016556947.1
>NW_015961643.1:c92965-90965 Capsicum annuum cultivar Zunla-1 unplaced genomic scaffold, Pepper Zunla 1 Ref_v1.0 scaffold3768, whole genome shotgun sequence
CCTCCCTCCATCGAAGGTTCTTTTTATAAATTTCAAAAAGTTAGTTTTTGTTGTAACATGAAATTTAATC
TCAGCATTCTCGATCGACATCATAAAAAGCTCTATATAGTTTACAAAAAAAAAAAAGATAATAAGTAAAC
AGTTGTGTAGCTTTTGTCTCTGAATATGATCATGTTCCACGAAGTTCATGCATATTTCAGATGGAGTTAA
AACACATGGAGTCACATGATTTTTGTTTAACTTTCACATGCATGACCCCCATATATCTTCTCACCCTTAA
ATTAAAAATTGAAATGACTTTCTATCTCCTCTTTCATATAAGACTTCCCAAAAACGAAAATACCTCACCC
TTTAATTTTTAGGATTTGGTCTAATTAAATACCTGAATAGACGATAAATTATTTTTGTTAGTTACTTTTA
ATTCTTATTTTTAAGTTATACATATCAATCTCAATCAGAATATGCTTGCACTTTTATCGCTTATTGAGTC
TGATGTGTATTATAAGGTTATATATATAAATATTTAATTTATTTACGTAATGATCGACCCCTTAAAGCAA
AAAAATAATAATCAAACTTTGAATATATATATATATAATATTTAATAAAAATATTTTATCATTTGTTCAT
ATATTAAGCAAAAAAAAAAAAACTATGAACCAAGTCAAGCACTCATGTGTCTCCATCCATGCAATTTCCA
TGCACCGACGTGAAAAGTCCACTTACATTTAATTTTTATTTGAGATAATATTGGCAGCTAACACATGGTC
TCTTTTTTTCCTTTTTACAACTTTATGTTTCCATTTAATTTTTTTTTTTGGTGTGTGTGTGTTCTTTTCT
ATTTTTCCATAGGAAAATGATGTATTCACCAAAATTGTGGAGGATTTTTTGGACTCTAGTAAGTCAGGAC
ACAAGGTCACATGGGGGTGGGGCTAATTTCCTAAACCATTTTATTTATTTAAAACTTATTATATGGTTTC
ATTTATTATTTTATTTTCTTGTAGATGTTTCCCTTCTCCTTCTTGAAACTGCTTTTTATTTTTGTTAATA
TTATCTCTTCATTTTTCAGTCATTTCAAAAAACTTATCTTTTGGTTCACAAGAACAAATGTATTCTTAGA
GTGGACAATTGATTATAGTTTTAATGCAGAGAATAATATGACTATGATATATATGTCTTTTTACATGGTA
CGTTTGGTCCATTATTTTGCAGCAAATAAACATTTGGGAATTATGGCCAATTCAAGGGTTGATTTTATTG
CAACTTAGAAGGCTCAAACCTTGCAAATTAAATAGTTAAATAGCATAATCAGCATCTTCATTATGATATT
AGTGTCGAAATTAAAAAAAAATGATATATTCCACATTTACATCATATATACAAATTTTAAAAATTAACCA
ACCTATATAGGATAATATTCCGACAGAAGGATCGGTAGACTTTCTTTAAACAAAAGTAATTTCGTTCCTG
GTTAAATTCCACTTGCTATAATTTAATTATTTTTTTGAAAATTATTATGTAATAAATGAGGTCAAGCATA
ACACATTTTAAAAGAGATTATTTTTAATAATACTTTTGCAATTGAGGATTAGACGACATCCTTTGTATTT
CCTAAAATTTCTTAACACAAGACTACAAAAAGCAAGAAACCAAAAAGCAAAAAAAAAAAAAAAAGAAATC
AAGGCAAATACATATCTTGTATATTTATTCAAATTTAATTTTTTCTTTTTTTTTATATATATAATTCCAA
ATGTCTAAAAAAAATTAGGAGACAGCTATGCCAACTATATATATACCCCTCTAATTATGTCACTCGTTTA
TTTCTTATCCATAAAATGAAAAAAACCGTTTTTATTGACCCTTTTTGTTTTCCTATTTATTTTTTCAGCT
TTTTATTAGCTTGGGGCAACTAAAAATGGAGAATTGAGCTTTCATAATTCAACTTTTAAAAGTTTTTTTC
CTAGATAATATACCATGGGCAAAATTATTTGGCACGAGGAA

>XP_016562905.1
>NC_029979.1:6797592-6799592 Capsicum annuum cultivar Zunla-1 chromosome 3, Pepper Zunla 1 Ref_v1.0, whole genome shotgun sequence
GGCATAAAGCCATCTACATCAACATCCATCATGTAGAGGGACACACGTGCATCATTATTTATGATCATAG
GATTCACCTTTTCCCTTGAATACATTAGATAAATAATCACCACGTTGCTTGGTGCGCAATCTAGATCCCC
GCTCTGCATTACGCTAGCAACCAATTCATCGTATGAACTGTTGCGGCGAACAACAATGGGCGGTGTTACC
TTAGTAAAAGATCTCAATTTCCAACATTTGGGAGTATCCACTCATTCTCGCATAAAATCACCTGAAACCA
GAACAAATTCTGCAACAGACATCTTAGAATTAAGCTTCGATCGACGGTAGATTAAGCTTAGGGTCTATGT
CGGGATGTATGCACGGTCGATGACTGACGATGACAGGTCGATGACTGTGTAGATATCCGTACAAAAATTT
AAAATTGCAAATATTGCTTCTAATCAACGATCGTTGGGTTTATGGAATAGAGAAATGAATTTGGAGTCGC
TTGAGCTATTGTAATGTACTTTCTTAAGAGTTTTTGAGTGATATGACTGATTTAAAGCTTTTTAACAATG
GTGGAAAGTGTGTTTGAAAAGATAATAAACAAATGGGGTAAAATGGATGCAATGGACAAGTTTATGATGT
TTGTGAATTAATTTAGAGCTGATCGTCGAAAAATAACGTCAGAATCAAAGCTTTTTTTTCGGAGGGAAAG
AACCACCTTCTATTTTTAGCTTTTGGATTTTTTTAAAATATTTTTGGAAACTTAGATAATATTTTATAAA
GGTGAATGATGGAATGGGTTGAAGTGTATTATTAGAAACTTGTGGATGAATTTATTAAGTTGAAAATATT
GAGTTAAAGTGTAGTATTACAAAACTTGTGGGTGAATTTGTTGAGTTGGAGAAGTTTGTGGTGATGTGGA
TTAAATAGGGCATATGGCAAATTTTTTAGAACTTTTGACTAAATTGCTAAATAGTTTTCAAAATGTCATT
TTTGGCCAACCTGCCCGAAAATCAGGACAAAAAACTTAACATCTAACGCCTACTATATATTCATAAAAAA
ATAATTTCAATTATAAATAATTAGTATAGTTTTTCGTTGAGGTACGAGGGGTTTCAAATGAACCCTCTGG
TTCCAAGCTAGCTCCACCACTGATTGCTAAGTGACATGTTCAAGAATCTTCCAGCTTAATGAAACACTTT
GAATTCTTAAAAACCTAGCTCCTATATATAATCAAAAGTTAAAACTTGCAGTTGCTACTCTCTGTGCATG
CAAATTAAATATTAGTTCTAGCTAGGAATCTTTCAGAAACAATTTCATTACTCGTCTAAGCTAAGAGGCG
ATCTGCATGCCCTTTAAAGACATCGCATGGGTAATTTCACTGGGTACGTTGTTACATTAGAAGGCTAGTG
GAGAAATGGCCTCGTCACAAGTTCTATATAAATGCAAAAGGGGAAAGCCTAAAGGAAAGTAGTAGAACAA
GCCAATATTACCTACTGTGTGGAGCATGGTCTATAATTTGCATTTGGGGTTGGGGTTTTCCTTTTTCTTT
TCTCCTAACAATCATGACAATATTAATCCAAAGAATGGCTACTTTATTGACGGAAAATGATTATAAATTG
ATAGTTGCCCACTTCCAAGCAATTCATAATAATGATTCTTCTCCTCCTATTTATTTTTTCATTAAGAAAG
CAAGATTGCAGCATGGACAACTAAACTAAACTAAACACCCGCGTGTCCATAGATTTTATTTCAAACTTTT
AAAATAATATTTGTAGATTACTATTTCAAATAACTGTTGAATATTGTTAGAGTGGTTTTGAGGTCGGAGA
ATGGATCGGTGGTTTGCTTATATGAACTCGAGCAATATAACCTGGCTTTTGGGATTGAGTTAAGGCCAAT
CATATAAAAATCATGTCTTTGTCCCACATTGGTCGGGGAACAGACTCGGGCATTCCTCCCCTTTAAGTAT
ATATACTGTCTCAACTTAGCTTTAAATTAGTCTTCAAGTAT

>XP_016561864.1
>NC_029978.1:c74764047-74762047 Capsicum annuum cultivar Zunla-1 chromosome 2, Pepper Zunla 1 Ref_v1.0, whole genome shotgun sequence
AACGTGTAGCATGAACTTCTACATTGTACATCTTTTGATTAAAAAATTTAATTTTATAATTCTTGTCAAG
CAGAATAATAGAGATTGTTCTTCTCAAAAATATTTCTGATAACTTGAAGAAGTCGTCACTTGCACTTCGA
TTGGATGAGCCAATATGAATTTAACACAACAGTGGGTCATAGCCCAATTAGCCAAATTCTAATCAAGTTT
TAATTCTTTATTTTCATTTATTATGACTATATTTAAGAAAAAAAATTACATAACACCACAATTTATTTTT
ATTAAACTACGTAAAATTCATATATTTTTTTTAAAATAGCCGGATACATCTACAAATTCATAAATTTTTG
AAAACAGAATTTTCGTTATGTATCTCCATTTGGTCTAGTTCGTGTATCATATATCTTGACCAAATAGTTT
CAAAAATAGATGCATCTCAATAATTAAAATTATGTATCTCAACTTCAAAATTATGTATTCGGATGCTAAT
TATGTATCCGAGCAAAAATAGAGTAATTAACTATTACATTTTTTAAGTTTAAAATTATGTGTCTCAACTT
AAAAATTATATATTCAGATGCTAATTATGTATCCGAAAATTGCAACATAAGAAATTATTTGTAATTTAGC
AAAGAGTATGAATAAACAATAATTAGGAATAAAGTTATTGAAATTTATGTAAGTTTTACTGTATTTAATG
ACACGACCCAAACTGAGGCCTTGTCGTAATGGGCATCCCAAGTCTAACCAGGACCGAGGACCACCCCCGA
TACCTAACCCAGCCATCCAAATGCATACCTTGAGTCGGATGAATTTCGAACATATAACAAGATAGCAAAA
TTGTTCAATTAAAAACTCTGTGATAGGTCTATAATCGAGACCGACCCAACCGAGTCCAATCGTCCAAACC
CACTCGGTAACCAAAACGAACCATGAACCAACAATCATATAATAACCAAACCAAGTTCCATAACATAACA
TAAAGGGATGGAACAACCAATAATATCGTCCAAGGGTGTCAGCCCCAATACCAATGCCAATACTAAGGCT
GACACTAATATCGATCCCGCCCATTCTAACCCATAGTAGTTCCACAAAAGCCTCTAACCAAAAGAATACC
GAAATCCGGTTGGGACACGCCTTCAACCATAGTAAAAACCAATATCTATGAATAAACCAAAATATGAAAT
AACATCCATGAAATGGAACCTTCCAGAAAGATGGAAACTCACCACTTCAATCCAAAAACTGATCCTGAAT
GTCCGAGTGTTAAGTAGGAGGAGTAAAACAACCGATTCCTGCATCGCATGGGGATACAACGATGGGTGAA
CGCTAGCATGAACTCAGGATAAGAATAAAATAATGCCATCTAATAAAACCAAGAAAACTATCAATATGCA
AGAAGACTATATATATATATATTTATATATATAAACATACCGGGAAAGAGGAACGTGTTTAGCATGTATT
AAAAACTATTAACTTGGATATGTAAAGCTTAACTGTCCTAAAACTATCCAAGGGATATATGGGTCCAGCG
TAACCTACTGAAAAGGCCCCGATACTTGTAGCAGCACGAGCCGGAGATACCATAAGAGTCGGGGATTCGC
ATATACCCTTCACTCTCCATAATACATATGTACAGTGTACTTAGAGTATTCCCATGTACCTCATAGTATC
ATATACGGTCGCCATGGCCTATCCCTCATATTGGCAAACGTGAGTTTTCGGTGTTCGTCCACTGAACTCT
CACCTTCACGGTTAGCTTTCACAATAATTAAAACCATTTTCCATCCAACCAATTTGTTATTTACCAAGGC
TATGATTAGTGGTATCGTCATACCAACTATAACTTGCAAGTATTGTCCTTAGCTAAACCATTAGAGATCA
AGGGAGTCCCATGTACCCATAGATCACATTACCAAGTCAACTTGGGGGAGTCCCATGTACCCACAAGTGT
TCCATTATTATGATTACTTGGAGGATTCCATTGTACTCCAA

>XP_016556163.1
>NW_015961438.1:920-2920 Capsicum annuum cultivar Zunla-1 unplaced genomic scaffold, Pepper Zunla 1 Ref_v1.0 scaffold32918, whole genome shotgun sequence
TAATTTATTTTAAACTAAATCTTTAATTATAATTAGTATAATATATCAATTAAAAATAAGTTATTTTTAT
CTCTTTCATTTTCTCAATATTCCCTTCCTATTATTTCTCTCAACTTCCTCTTATTCTCTCCAAATTTTCA
ATTATAAATTTGACAACACCTAAGATTATGGATGCAGAAAACTATTTCATATTTTTACCACGAAAATAAA
TTTTCATAAAAAATCCACAGAAAGAACAAAAAATGAGAAAAAACAGAGAATAAGACTATCTTCATTTTAT
CCTATTTTTGCTAGATTGAGGCAGAATATCATATTTTAAAATTATTTCATATTTCTCTCAACTTTCTCTT
ATAACAGCTTTAGTAGTTAATATAACAACTCTATTTTTAATGTCATCTCAAAACATATACTATTTTCAGA
TTACGACAATAAAAAGGGAGACATGAAAGGACTTCGAGAAAATATTTTTCAGTCCTCCAATTCTTTTGCT
CATAATTATATTTTAAAACTATTTCATATTTCTCTCAACTTTCTGTGGATTTTTTGTGAAAATTTATTTT
TGTGGTAAAAATATGAAATAGTTTTCTGCATCCATAATCTTAGGTGTTGCCAAATTTATAATTGATAAAT
TTGGAGGGAATAAAAGGAAGTTGAGAGAAATAATAGGAAGGAAATATTAAGAAAATGAAAGAGATAAAAA
CAACTTATTTTTAATTGATATATTATACTAACCATAGTTAGAGGTTTAATTTAGAACAAATTAAATCTTA
ACCATTTAATTTAATTATGTCATGTATCATTAATCAAAATGAGGACTTGAGAAAAATGGAAGAAAGAAAA
TGGAGAGGAGCCTGATCCCTCATCTATATGTAGTGGCACCCGCAAATTCAGGAAAAATGTACATACTTTC
TTTTCATCCGACAACAATAGTTGTTCTACTTGACATATAAATTAAAAATTAATAAATAAAAAAATTAATT
TTAAAATATTATTCTTNNNNNNNNNNNNNNNNNNNNNNNNNNNNNNNNNNNNNNNNNNNNNNNNNNNNNN
NNNNNNNNNNNNNNNNNNNNNNNNNNNNNNNNNNNNNNNNNNNNNNNNNNNNNNNNNNNNNNNNNNNNNN
NNNNNNNNNNNNNNNNNNNNNNNNNNNNNNNNNNNNNNNNNNNNNNNNNNNNNNNNNNNNNNNNNNNNNN
NNNNNNNNNNNNNNNNNNNNNNNNNNNNNNNNNNNNNNNNNNNNNNNNNNNNNNNNNNNNNNNNNNNNNN
NNNNNNNNNNNNNNNNNNNNNNNNNNNNNNNNNNNNNNNNNNNNNNNNNNNNNNNNNNNNNNNNNNNNNN
NNNNNNNNNNNNNNNNNNNNNNNNNNNNNNNNNNNNNNNNNNNNNNNNNNNNNNNNNNNNNNNNNNNNNN
NNNNNNNNNNNNNNNNNNNNNNNNNNNNNNNNNNNNNNNNNNNNNNNNNNNNNNNNNNNNNNNNNNNNNN
NNNNNNNNNNNNNNNNNNNNNNNNNNNNNNNNNNNNNNNNNNNNNNNNNNNNNNNNNNNNNNNNNNNNNN
NNNNNNNNNNNNNNNNNNNNNNNNNNNNNNNNNNNNNNNNNNNNNNNNNNNNNNNNNNNNNNNNNNNNNN
NNNNNNNNNNNNNNNNNNNNNNNNNNNNNNNNNNNNNNNNNNNNNNNNNNNNNNNNNNNNNNNNNNNNNN
NNNNNNNNNNNNNNNNNNNNNNNNNNNNNNNNNNNNNNNNNNNNNNNNNNNNNNNNNNNNNNNNNNNNNN
NNNNNNNNNNNNNNNNNNNNNNNNNNNNNNNNNNNNNNNNNNNNNNNNNNNNNNNNNNNNNNNNNNNNNN
NNNNNNNNNNNNNNNNNNNNNNNNNNNNNNNNNNNNNNNNNNNNNNNNNNNNNNNNNNNNNNNNNNNNNN
NNNNNNNNNNNNNNNNNNNNNNNNNNNNNNNNNNNNNNNNNNNNNNNNNNNNNNNNNNNNNNNNNNNNNN
NNNNNNNNNNNNNNNNNNNNNNNNNNNNNNNNNNNAAAAAA

>XP_016576910.1
>NC_029982.1:c10877971-10875863 Capsicum annuum cultivar Zunla-1 chromosome 6, Pepper Zunla 1 Ref_v1.0, whole genome shotgun sequence
ATAAAATAAATAAAGTTATAGTCGACTTCAATTATATAAGTACCTGAAAAAAGTCTGCAAAGGGACTCAT
AAAGGATTGAAACATGCTTAATTAGTTCTTGCTCAACCAATTTAATTTGTTAGAGGTACTATGGAGGAAA
TTCCAGCGGTTGATGGAATTCGAGCAACTTCATTTAGGATCAGTGATTATCCAACCCCATCACCATCCGC
TATTACCGCTACTTCTACTCCTCAAAAATTCTTAAAATGCTTTATAAGCGTACATTTCGTGCAAAAGGTA
CTTCAATTTTCTTTCTCATACTCTATATCCAAATTCCTTGACACAATTGGTCTGTGTTTGCCATCTTGAT
TGAACACAAGAATCTAATTTGTGTCTCGATTTTCAAGTTATATATAGAGATTGGATCAATAAATAATTGT
CATGTTTGAACCTTCCAAAGTTGCTCGAATAATCAAAATGGAATTGTTCAAGCTTGTCTGATCGTCTATC
ATGTTAAATTGTCTGAAAATTTCATTTAACAGTGAAAATATATTGTTCTTGTGCGCAGTTGATAGCAGAG
TTTGTGGGAACGTACATGTTGATATTTGCTGGTTGTGCTGCTATAATTTTGAATATAAACAAGGACAACG
TTGTCACACTACCTGGAATCGCGTCTGTTTGGGGACTTGTTGTCATGGTTTTGGTTTACTCTGTTGGACA
TGTCTCTGGTGCACACTTTAACCCTGCTGTTACCATTGCATTTGCCACTAGCAAAAGGTTCCCATGGAAT
CAGGTAGAACAAATTATCATAGCCTTTATTATTGTTATTGTTGTTATCGTTGTTGTTGTTAATAGTGAAT
GTATATATATTATTGTGTAGGTTCCGGCCTATGTTTTTGTTCAAGTCGTAGGATCCACTCTCGCGAGTGG
ATCCCTACGACTGATATTCAATGGAAAAGAAGACCAATTTGTAGGAACAGTTCCAGCAGGAACAAATTTG
CAAGCTTTGGTACTTGAGTTTATAACCACATTTTACCTCATGTTTGTCATCGCTGCTGTTGCTACTGATG
ATCGAGCTGTTAGTTCCCTTTTATGCTATCAATTTAATTTAACGAATAACGCATTAAACTACGTAAATAT
ATCTTATAATTTGTAATTGATGCAGATGAAACATTTATCTGGGGTTGCAATTGGTGCTACTGTTTCACTT
GATATATTGTTCTCCGGGTACTACGTCTTTTCATTTCAAGTTTATACTCTCACTTGTTGTTCTTATTTTT
ATCCTACTGTGGTATATGATTCAACTAAAAAGTGGTTCAGTTTTGTTAAAGATATGCATTATGTGAAGGA
TGATGTTGTTGAAATACAGGCCACTGTGGTATATGATTCAACTAAAAAGTGGTTCAGTTTTGTTAAAGAT
ATGCATTATGTGAAGGATGATGTTGTTGAAATACAGGCCACTAACAGGGGCATCAATGAACCCAGCAAGA
AGTTTGGGACCAGCAATTGTTACAGGTCACTATAAAGGGCTATGGATTTACATTATTGGCCCAACTTGGG
GGGCCATATTTGGTGCTTGGACTTATAATCTTATGAGACAAACAAATAAGTCATGGTATGAATTTACTAA
ATCATTCAAAATATTAGATTTTATATACATTCGTAATTTCAAATTCGGAATTTACCTATGTCAGAAACTC
ATATGATATGAGATTTTAACTATGACTTCAATTGTTTATCATCATATGTGTTTGACGGTTAATTTCACGT
ATGGTCACTGAACTTTTGATCTCCTGAAGGGGTGAAGCTGTGAAAGAGACGCAAAGCGCTATAGAAGTGT
CCTCCAAAGACAAGGTAATATGCAATTGTGGTGAAGGTTGGTCATGCATTGTATCCAAGACTGATGAAGC
AGAAGTTGGAAACATCTTCTTTGAATGTGCTGAAGGTTGCCTTTGTATTGTTGATGAAACAAACACTCTA
AATAAGCATGTATATGTATATGAACAGACAAAAGGAAGAAAGAATTACAAAATGTATATTTAAAGGCATC
AAAGGACCATCATTGTAACATTGGCTTAATGGAAAATATGATTGCATATTTGCATCATGTGATGTAAATT
TGGCGTGTA

>XP_016560837.1
>NC_029978.1:c151764245-151762245 Capsicum annuum cultivar Zunla-1 chromosome 2, Pepper Zunla 1 Ref_v1.0, whole genome shotgun sequence
TATATGTGTTCACTTGATTCTCTTTAGATATTTTGCTTTGTGTAATGCTATTTATCCCCATTGAGAGTTG
ACATGTATGCCAAAAATAAATGATCTTCAAATTGAACAAACTTTAATATCATATACATTTAAATACATAA
GCCAAATAGATTGTTCATAAAATTACTTTCAAAATAATTCCACTCGTCTAACTTTTAATAAATAATAAGT
ATGATGAATTTTCAAATATTAAAAAGAGAGAAATTTTCATCATCTGAATTACTTGAAAATGCAATTGTAA
TTATTATGTTTCTTAATCGTCCAAATATTTTATCCAACCATATATTTTACAGCATTGTGAGCCTTCGAGA
GTACTTAACCAAAATATATATATATATATATATACACACACACACTAGATTAGTGTATGCGCTTTGCACG
TGATCAAAGCGCATGCTTCATTTTGGCAATAGCCATTATAGTAAAAAGAGCATGGGTTAAATACGGATTT
CGTCGTTAATCAATCGCTAAATTACTCATAATTATTTTTTTCATTTTGTAATTAAGCTTACTTGGTCAAA
ATCCTATTTTGCATCATTTTTATGTATTTTTCGCATTTAATTTAAACGTGTAATATCATAATATAATATT
ATTAGCGAGGGTTCAACTTCCCACCTTGTAATCCTCTTCTCTATTATCACTTCCGCTACCCCCAATTTTG
AAAAAAAAAAAGTTTTTTGAAAAATAGTTTCTGCTACTCTAAAAAATATATGTTTTCTCCCAAACGTTTG
ACGACCTCTCAAAAGTAACTAACCAATAAGTGAAAAAAATAACATAAACCTTAATATTTAAATCACCTAT
CATTGATCCCAAAAAACTGTCTTCAATTTTTTTGCTACAAATGAAAGAATTAATATTAGAATTGAAGAAG
AACAATAATAATTTAATAGAAAATAAATGTCAAAGTAAAAATTATTTGTAGTGAAAGAAGCTAAACGTCA
GACTAAAATCTAAAAACAAGTTTAATATATATATAGGACTTACCTATTAAAATTTATATATGTAAAAAGA
TTTTTAAAAGAAAACTATTATTATATATAGGTAAGAAAGAAACCTACATGCAAATTTGGAGGTATATTTA
ATAAGGTAGGAGTAATATTATAATAGAGTTTTGAGACTTTTGACCTAAAATAGAAAACTCACCCAACAAA
AGTACTTCCGTTAAAATTGAGAATTAGTAGAATTCTTTTTTTCCATATATTTATTATATTTAATATTTAA
TATTATTATGATAAGTATATATTAATTGGAGGAAAGAAGTGAAAAAACTATTTTACCTATTGTAGGATGG
ACAAAAAATTCAAATCACTTTTCTAAGGTCTTCACACTTTTAATATATTATAGATTATAGATTATAGATT
ATAGATATATTATTATTAATATCTAGCATTGAGACAAAAGTACTTAAATAATATAGTATATTGTTATTCT
GCACAGAGACAAATGTTTCTCCTAAGCATTATGTAAGAGTGTCAAGTGGACTGGGTCGGGTCAACCTTGA
ACCGGCCCATTTAGTTTAACCGGGTTGTGGACCGATTTCGGTTCGGGTTGGGGTTAAGTGGGTCAGACCG
GTTTCGGGTTCAATAGTAAAAATGTTGAAAACAACTCTGAATCGGCCCATTTAACCCAACCCGATTAAAT
CCATCTAAACCCGGTTAAAAACCGGTCAAATCCGTTTGAAAAAAAAAAATCCTATATACACTATATACAC
TCCAATATACAATATATATTTTTAAAAAAATATATAAACAATTACACATATATACGTACCATTCAATATA
TAATTATATATGACTATACGTGCTACTTTAAATAAAACGTATACTACAATAGTACAATATATATATATAT
ATATATATATATATATATATTTATATATTTATATACTAATTTATAAAATATATACACATTTATATNNNNN
NNNNNNNNNNNNNNNNNNNNNNNNNNNNNNNNNNNNNNNNN

>XP_016558304.1
>NC_029978.1:130160446-130162446 Capsicum annuum cultivar Zunla-1 chromosome 2, Pepper Zunla 1 Ref_v1.0, whole genome shotgun sequence
TTTTCTTCAACTTTTGTATACATAAAGAAAGTCGTTATAGTTTGTAAAATAATCTAATGAAGTTTTAATT
TTGTCAACAGTGGATTTCACAGTGGCTTGTTTAAGGATTTGTTTCATCTTTAACGTCACTTGTGTACAAC
TTTCATCTACGCCTTCACCTTTGTGTGCACAAGTAGACACTTGAAACTTGTATAAAGTTGAACAAGTGCA
TACATGCGTCCTATATGGCATCTTACACGGTCAATTCAAGTCCTACATGTATTATGCCATATAAGACGCA
TGTGTCTATTTGTTCAACTTTATATAAATTTAAGTGTCTACTTGTGCACGTTTAAAATTGAAGGTCATAG
ATGTGAATTGAGACCAAGTTAAAAGGCATGCTTATCTATTATGCATATAACCTATTGAGCCAAGAAGAAA
CTTCTTCTAGAAAATGAGAAAATCAAAAGAGTTTTTGTAGTACATAGTTAAGTAATTACTGTAATAATAT
TGGGAGCAATTCATGTTTAATCACAAGAACAATGGAAGTAATAATGCATCATTTTACTTCCACTAACAAA
ATGCAACAGCATGCACGATTTTCGAAAATCATAAGGTTTCTTTTCTTTCATGATTCGAACTCGTGGCACG
TAAGATCAATTAAAGAAAAAATACTCTCGATATTCTAGCTAACGACGATACCAAATTCAAACACATAGTA
GCAAAAGGAGGTAGTAAATTAGGGATAAATTTTTTTTTTAGTCTACCTAAAGTTAATTAAGAAGTCTGTG
TCAACGGTCCGACCAATGCTAATCATCAGATGAGTAATTAACCCCCGCATTAGTAACTATATATTTCTTG
ACAATCTACATCAAAGTGGACTCTAATAACTACAATTATTAAGAAAATGTTAAAAACGAATAAATCAAAA
AAGAAAGTAAGAGATGATAAACATCAATTATTAAATTCGAGTTCCATTTTTTCCATTCTTTGCCTCCAAA
TATATATGTTCTGCTCTTCCCCTTTTCCATAATTGGAAACTGGAATGATGATTCATCCCATTTACCGTTG
TAGTAGTGCATGCATTATCATTTGATTTTAACTTGGGGAAAACTTTTTTGTGTCGTTTATTAACATTAAT
TAATAAAATAAAGTAAGTTGCCTCCTACAATTGTTTTCCAATTTCCTTATCCCGATGCAAATCTTTCCTT
TTGTGGTAAGAATGGATGGGCCATCTTTGCTCTGACTGTAGGTGTAGTTGGATGTTTTTGGCAACAAGTC
TATTTCAAGGTTATATTTTCTGTTTAACTTACAGTATTTGATTCTTTTACCACTTCCATATTACTAATAA
CACATTACACTTTGTAGCTAATAACATGTAGCTAAGTATAGAATTCTCGTTTCAAACATAATCAAATACA
TGGTCAATGTTAAGTCAATATATATATATATATATATATTCAGGGTGCCTTCTGGTATGAAGGAAAAGGT
TTTTCTTAAAAATATTATGTCAAGAGCATTTACGTATAATCTAGACAAACACTATGAGGGTGAAAGGTGG
CGGTCCGGGGTAAGGAAAGGGAGTTGGGCACGTTTTATAAAAAATATTTCCTATGTACACACAAGAGTTT
ACAATTTGGTAATAGATGTAATAATCTATTTTAGATGGGCAATGGAGTGTTCAATGCATTAAGCAACTTA
AATGTGGTTGATTGACATCTTTTGAGCTTCGAGTACACACACAATTTAGTGAAACTTTAGTGGCACTGTC
ACTTTACCATAAGAATTAACCCAAACAAAAGAATTATTGGCACTAAGAGAACAAAGTACAGGATTTTCTA
TTTGAGCATTTGAACTTTTGCAATATTTTCAACTACTCCGTGGCTTTTTCTAATTTTTGTTTATTACAAA
GAAAGTAAACCTATTATTCATTTTCCATTTCACATTTCTTTGGTAGTACGTATATATTAGCAAGGGTAAA
ATAATAGTGTTTCCAAAAGGGCACTAAAAAACTTTGTAGTA

>--------------------------------LSI2---------------------------<
>XP_016564559
>NC_029979.1:53479050-53481050 Capsicum annuum cultivar Zunla-1 chromosome 3, Pepper Zunla 1 Ref_v1.0, whole genome shotgun sequence
AGCTTTGAGGATTGTTAGATACTTAAATGGACAATCGGGTCAAGACATACTACTATCAAGTGCTCAAGAC
ACTACATTCACAGCCTTTTGTGATGTTGATTGGGTATCATGTCCCAACACAAAAAGGTCTGTGACAAGGT
AATTTGTTAAGGTTGGAGATGTAGTATTTGGGAAATCAAAGAAACAACCTATTGTTTCTAGAAGCTCAGC
TGAAGCCGAGTACAGAGGTATAGCCACTATTGTAACTGAAATTATTTGGTCGGTAGGACTGATGAAAGAC
TTGGGCATTAAAGTGGAATAACCAGTAGCAATCTTCACTGATAGTAAGGTTGTAATTCAACTGGCAGCAA
ATCCAGTTTATCATGAAAGGATCAAACATATAAAAATTGACTCTCATTTTATAAGAGAGAAGATTATGAA
AGGACTTGTATGCACCAAGTACATTCCTACTAAAGAACAACAGAAAAGCTAACCAAAGGCTTGATAAAAG
TTCAGCATCAACGACACAGTTCCAAGCTAGGAGTTCAAAACATTTTTTCACTTCCAAGCTTGAGGGAGAA
TGTTGATATAAGTGATGCAAAAGTTAGTTAAATTAATTGATAGAAGCGCAATTGTGTAATTTTAGCTAGG
AGTTGTTAGTTCAGTAAGTTATTAGTCAAGTTAGTTAGTCATTTCACAAAGTTAGTTATAGAAGTAGTTG
GTTAGTACTGTATATATGCATCGGTACATTGCTGTATTAACAACACAATTTTTCAGAAATCAATGTAACT
CTCTTCTCCTTCTTTCTTTACTCATTCATCAAGAACCTGCATTTCATCTTCCTTCTACTATTAAGATCAT
TTGACTACTCCCTTCATTCTCTAAAAACTACAATGAGTCTATCCACTTTTTTATTTTTATTATTTTGCAA
CAAACTAGAATTGCATTTTAGGTATTACTTACCTAATTAATACCCAATACATTACTTCCACTGAAGTTTA
AATCAAACAAAAATATCTACACAAGAATATACACACATGTATGCAGAATTATATATTAGGAGTATAATAG
TTTTGCATAGATTTTTTAGCATATGGTCACAGATATAGAGAAATTTTGTTAACCTGAAAAGGTATATTTA
AGAAAATGAAAAAAATTTCTCCTGGTAGATTTAAGTCAGTTCCTTCACTGCTAACTCCATTTTCAACTTG
GAATGCTATGTATATCCCAAGTTGGAAATCAAAATATTATCTAATCAAGGTTCTTAAATTGTCATTGCTA
TACTGTAAAATTTAATAGTTTAATCAACTTATGACAATCAAGTTGAAACATAACCAAAGAACATGTGACA
TTTCCTTCTGCTTCACAAGACGACAATGTTTATAAATAACTTTGACGATTCTTAAGCTCAAAGCAAAAAA
GACAAGAAAATAGACTGACCATTAAATAAAAAACAAAACGTTCCTGGTTAACCGACCAACAGTTTATTAA
TTGATTAATAAACCAAACTAATAAGCATGTATGTAATTACTAGCATATTTCTGGTATAGTATAGTAGAAA
AAAGTTAATGAACGACTTACCGGATCCTTGGGCACAGAGACATGGTCTGGTTCGACACTTTAGAAAGTAT
ATGCATATTAATTATCCCGGGATAATTATTCCAGGATTAGTTATCTCGAAATAAGTTATCCCACCATGTA
GATGAGATAATTTATCCCATCACTTTAGTGCAAATGGTGGGATAAATACTCCCAGGACAAACTAATACCT
TCTACCAAACATGGGATAAAATAATACCATATTTTACCTCAAGACTATTATTACTTATACCTCACACCAA
ACGACAGGTCAAGTGCTAAGTGAAATTAATAGACATCGGGCAAACAAGTGGCGAGTCAAAGGAAAAGCAT
ATTTGTATATGAGTACTTCAATTTGTCCGATTTAGTTTCCTTTTCAAGAAGTTGCTATCTAAACTCCAAT
AGTCAAACAAGCAACCCGAGTGAATAATAAATGCATTTACA

>XP_016564560
>NC_029979.1:53479051-53481051 Capsicum annuum cultivar Zunla-1 chromosome 3, Pepper Zunla 1 Ref_v1.0, whole genome shotgun sequence
GCTTTGAGGATTGTTAGATACTTAAATGGACAATCGGGTCAAGACATACTACTATCAAGTGCTCAAGACA
CTACATTCACAGCCTTTTGTGATGTTGATTGGGTATCATGTCCCAACACAAAAAGGTCTGTGACAAGGTA
ATTTGTTAAGGTTGGAGATGTAGTATTTGGGAAATCAAAGAAACAACCTATTGTTTCTAGAAGCTCAGCT
GAAGCCGAGTACAGAGGTATAGCCACTATTGTAACTGAAATTATTTGGTCGGTAGGACTGATGAAAGACT
TGGGCATTAAAGTGGAATAACCAGTAGCAATCTTCACTGATAGTAAGGTTGTAATTCAACTGGCAGCAAA
TCCAGTTTATCATGAAAGGATCAAACATATAAAAATTGACTCTCATTTTATAAGAGAGAAGATTATGAAA
GGACTTGTATGCACCAAGTACATTCCTACTAAAGAACAACAGAAAAGCTAACCAAAGGCTTGATAAAAGT
TCAGCATCAACGACACAGTTCCAAGCTAGGAGTTCAAAACATTTTTTCACTTCCAAGCTTGAGGGAGAAT
GTTGATATAAGTGATGCAAAAGTTAGTTAAATTAATTGATAGAAGCGCAATTGTGTAATTTTAGCTAGGA
GTTGTTAGTTCAGTAAGTTATTAGTCAAGTTAGTTAGTCATTTCACAAAGTTAGTTATAGAAGTAGTTGG
TTAGTACTGTATATATGCATCGGTACATTGCTGTATTAACAACACAATTTTTCAGAAATCAATGTAACTC
TCTTCTCCTTCTTTCTTTACTCATTCATCAAGAACCTGCATTTCATCTTCCTTCTACTATTAAGATCATT
TGACTACTCCCTTCATTCTCTAAAAACTACAATGAGTCTATCCACTTTTTTATTTTTATTATTTTGCAAC
AAACTAGAATTGCATTTTAGGTATTACTTACCTAATTAATACCCAATACATTACTTCCACTGAAGTTTAA
ATCAAACAAAAATATCTACACAAGAATATACACACATGTATGCAGAATTATATATTAGGAGTATAATAGT
TTTGCATAGATTTTTTAGCATATGGTCACAGATATAGAGAAATTTTGTTAACCTGAAAAGGTATATTTAA
GAAAATGAAAAAAATTTCTCCTGGTAGATTTAAGTCAGTTCCTTCACTGCTAACTCCATTTTCAACTTGG
AATGCTATGTATATCCCAAGTTGGAAATCAAAATATTATCTAATCAAGGTTCTTAAATTGTCATTGCTAT
ACTGTAAAATTTAATAGTTTAATCAACTTATGACAATCAAGTTGAAACATAACCAAAGAACATGTGACAT
TTCCTTCTGCTTCACAAGACGACAATGTTTATAAATAACTTTGACGATTCTTAAGCTCAAAGCAAAAAAG
ACAAGAAAATAGACTGACCATTAAATAAAAAACAAAACGTTCCTGGTTAACCGACCAACAGTTTATTAAT
TGATTAATAAACCAAACTAATAAGCATGTATGTAATTACTAGCATATTTCTGGTATAGTATAGTAGAAAA
AAGTTAATGAACGACTTACCGGATCCTTGGGCACAGAGACATGGTCTGGTTCGACACTTTAGAAAGTATA
TGCATATTAATTATCCCGGGATAATTATTCCAGGATTAGTTATCTCGAAATAAGTTATCCCACCATGTAG
ATGAGATAATTTATCCCATCACTTTAGTGCAAATGGTGGGATAAATACTCCCAGGACAAACTAATACCTT
CTACCAAACATGGGATAAAATAATACCATATTTTACCTCAAGACTATTATTACTTATACCTCACACCAAA
CGACAGGTCAAGTGCTAAGTGAAATTAATAGACATCGGGCAAACAAGTGGCGAGTCAAAGGAAAAGCATA
TTTGTATATGAGTACTTCAATTTGTCCGATTTAGTTTCCTTTTCAAGAAGTTGCTATCTAAACTCCAATA
GTCAAACAAGCAACCCGAGTGAATAATAAATGCATTTACAT
