# Supplementary material for: Silicon flow from root to shoot in pepper: a comprehensive in silico analysis reveals a potential linkage between gene expression and hormone signaling that stimulates plant growth and metabolism
Source: PeerJ. 2020 Nov 4;8:e10053. doi: 10.7717/peerj.10053 (PMC7648454; doi:10.7717/peerj.10053)
Supplement: Supplemental Information 4 [file peerj-08-10053-s004.txt]

Silicon flow from root to shoot in pepper: A comprehensive in silico analysis reveals a potential linkage between gene expression and hormone signaling that stimulate plant growth and metabolism

Supplemental File SF3. Promoter sequences of pepper (Capsicum annuum) Si-regulated genes according to Manivannan et al. (2016) used to identify cis-acting elements and motifs involved in phytohormone responses.

Fernando Carlos G�mez-Merino*, Libia Iris Trejo-T�llez, Atonaltzin Garc�a-Jim�nez, Hugo Fernando Escobar-Sep�lveda, and Sara Monzerrat Ram�rez-Olvera


>NC_015447.3(XP_004249273):c61742340-61740340 Solanum lycopersicum cultivar Heinz 1706 chromosome 10, SL3.0, whole genome shotgun sequence
GTAGTTAGCCTTATTAGGCTGTATTGCGATTTTGTTAGTTTCTTCAATCAGAAGATGACGTACAGCACCA
GAAACTAAAAACACTTTTGATGCTGCTCTCTGTAATCTTTGAGGACTTTGATGCTCAAGTAAGATTATGT
CCTTGATCTGCTTAGTAATTATTTTGTTATCCTTACCATCTCATAACTCGTGCTTTATCTATTGCAAAGC
TTTAGCTAAATTGTTGATCCCGCCGCCTTCTGTCTTTTTTGTGCAGCTTATCTGTTTTAGCTCTTCCTTG
TGCCTTGTTTATAGGGAGCATTATTTAACCTGTGAGATCATATATCTTCCTGAAATGTAGATATGGCAGA
GTCGCTTGTCATTTTTGAGGTTTGTGAATATAAATTCGAATTGTTCTGGATTATATTAACATTTGGTATA
TCCTAGTTGTCAGAGAACCAATGGTTCAATTGTTAGCACTTTTCTTACAATCTGAGTTCTGGTACCTGAT
CTATCAGAAGTTGAAGCTGGACTAGTTAACTATAGGATCATTAACTTCAGTGTGAATCTGCAATTGTACG
TAGGGGAAGTCATCGTGTTAGCTTTAAAATTTCACTGGACTTGCAATATTACATTTGTTCTACACGTGCA
GTAATGACTTGCCCATTCTAAATTATTCTTTACTGTTGGAGCATACCATATTTTAGAGAGCACTTGTTCC
TTTCAGATGCAACATATATATTCATTCGATTGCCTCTACTTAAATATTCTATTCATCCTATAGCCACTGG
TATTGGAGCCGACTTATACCCCTTTTTCCTTTGTGTCTCAGTAAATGGCTCATGGCTACCTGCCTGTGCC
TGTAAAATGAAATATCTGGAACTACTAGCAAACTTAGTGATACTAAGGTGACTGTGGTACCTTCTTTCAT
CAATGTGTTTTCTGCTGCATCACAATTCACGTATATAACCATTACTGATACCGCTTGTTTCCTTTGCAGC
CCCAGATGTACTTCTCTTCGTCTGCAATATTGCTATATCAACAGGTAAGAAATGCTTCGCTCGATGTTAT
CACCAAACCTCAATTTGCTATGCTTACAGATTAGACTCTCCGCGTTTCTTGGATTACTCGACCCTGCTGA
GAGTTTATTTCTTACTTAACTTAGCAATGTAATTTGTAGTCTGATTAACTTTTATACTTTGAAGGTGAGA
AAAGCAGCGTCTCTGAAGGCTAAAAGAGTGCGGTATTGCAGCTGTAGATTCCATTGCTACAATAATGAAG
TCTTGTTTCGACACTGATGCAGAATCTGGAAATGACAACACTAAATTAAATAGGATGCATTCTTTGTAAT
GATAATTCATGCATAAACATTACACATACCTTATCCCTATCTCATAGATAGACGATTTATTGACATTCTT
GTGGTAATAAATTGTTGTTGGATGATTGTTTTTTGGAATAAAATAGATGCGGTGGGGAAGTTAAAATATG
AATTTGGTTTAAAATTGGGATGAAACGTCTCTATCTTTCACAAGACAGAAGTGAGGTTGCATGCACATTA
CCTTTCTTAGACTTCACTTGTGGAATATACTAGATATGTTATCATTGATTTTAAATAGAATAAATACTTG
TTGCCAATTACATTATGTAATATTGGTTTCTTATCTCATGTTAATTTAAAATAATTAGACTTGTTTACAA
TTAGAGGTTACATATTACACTTGTGAGATTTCACTGGATATGTTGTTGTACTATAATTAGAAGTTAAATA
GAATCGATTATAAAAAAAAAAGAAATCACATTCAGTAAAAAGGTACACACACATAAAAGATATTACAAAA
GGAGAATAATTGAAAAAAAATTCTTTTGAATTATATATATGTTTGGATGTTTGATTAATCTAGATTCACG
TTGAAAATATTTTGTTTGATATATATTTTAAAGTTAAGTAATTTACAAATTAATTCGAGATTAATAATTA
AAAATGAGAGTGTACCTATGAATATATTATTATTCTCTAAC
>NW_008246531.1(XP_008784119.2):c1006246-1004246 Phoenix dactylifera cultivar Khalas unplaced genomic scaffold, DPV01 pdS000025, whole genome shotgun sequence
CAAGGGTTAAAGGTAAAACATCACTTCCCTGTTTCATTGGTGGAAGAAATGGGCTGCTCCTTAAAGGTAG
AACTTAGATGTTCGAACTACAAATTTTTTAAGTGACCATTTGGTTTGACCAGGTTGAACATGTCGGTTAA
GAGAAGGCAGGGTCCCATCTCGGTCAGCGGTATGTGGATCATCTTCCAAATTGGAAGTCTCATTCTGTTG
GCTTCGTTTCCTCTGTGTTTAAGATGGAGAGTCTTAAACTTCCGGTTTCTAGCAACTTTGGCTCCAATAC
CAAGTCAAATAGATGGTAGGCTTCAAAATTTAACCTACTGGCATGGGAATAAATCAATTAGCAACTCATC
TCAGGTCCTAACATTCTAAACTAGTGATTGTAAGTTGCCGTAGGAGAGCTCCATGAGAAAATTTCCCTAC
CATTATGAGGACATCTTTATAAGAGAACCGCTCTCATATAAAGACATCTGATGCGTTGACTTTTCCATTA
CATGTGCTTGTGGACTGCCACCGATGTCGGAGCCGTTTCCAATCAGTTCTGCATTGGGGTCGGCCCGCGT
TGTACATCACGTGACAGATCCCTGCCGTCCACTCTGGTGGGCCCCATGCAGAAAGATTGCCTGTGGGTGA
TAGCCTAATCACGGCCGTCCGATTGTTGTTCCTCTCTTCCGCCCACCGGGGGAGTTGCGTCATCATCAAT
GAGGCTTTCAATGTTTTGGTGGCTAAATCTCTCGCATGCGTTTGTGGCGTTTCACGGTCAAAGACCTGCC
CACGTTGACGTGGTAGTAGAGTCGGTGGCGTACGTCGTGGAGAAACTATATCCTATCCTACATGGGACGC
ATCATATGACCTTACATACCGTCAATCACAGCCGCTAATTTTTGTCATCAAACACTCATCTTGAGGCATC
GTTGGTGGAATCGGCGGCATGGGCGGCCGTGTGGGTTTGAGGAAGTCGCGCATCAGCTGCCTTTCATCCA
TGGAGGGCATCCAACCTAACCCTTGATCCGGTCACCTTCCCTTGTCTTCTCCTCTATGAGGATTTTTCTT
CTTAAGAGAATTAGGATAAGATGAACTACGTTAAAATCTTGTTTATTATTTTAACTAGCTAGTTGGAGCT
CTAGCTTAAAATCCTATAATTAGTATTAAATTACTAGTAGCATAAGAAACAATTTGCTCGTGCCGCTGAA
AATTTGAAGTAAAATCAAAATCAATAAAACACATTTGTTATAGGATAGCAACAACGTATATATTGCTGTA
GCAGTCCAATGAGCAATACATGGCTATGTTATCTAGAACAATGCAAATAAAAGAGATGAGAATTAGTAAC
TAAACTAACATCTAAAGTGCAAAGAGTAGCATCAAATGCAAAGCTAGATAAACTCCATAAGATCATCGAT
TATTGATTGTCTTTTTTTTTTTTTGGATTGGAGCACTTGGTCAAAGTTCATATGCGTTCACCTCTGGTGC
ATACAGTTCAAAATAAGCAAAGGGGAAGAAGAAAATTAGAAGTCAAAAGGAGGGAAAGTTTGAGGGTGTC
GCAGCCGGCCGTTATGGGCGTATAAAAAAAACATAAGCAAACAAGCTATGGTTGTCGATCTTTGAGCAAT
TCCCGCTCTCTCCACCGTCCAGAACAAGAGAGAGTTATTTAAAGGAAAACTCATACAATTACAAGTAATA
AATAATTAAAAATAGAACTCCTTGCCTAGAAGTTGACTTGTACGCTTTTGAATCTCTCCAATCCTCTTCT
CCCCTTCCCTCTATAAAGGGAGAAGTCCATCCTCCATCCCTTCAACTCTCAAGAACATCCCCTGAATTCT
ATAACCAGTTGCACCAAATATTCTTAGATCTCTCCCTAGTTTAGCTAACAAGATCCGTCTCCGAGCTCTT
CCTTCCTCCTCCTCCTAGAGTTTGTCACCGGATCTCCCTTGTTTTTGGTTCGTTTCAATGGAAGAAGTTG
ATGTCCCATCCTATTTCCTATGTCCCATATCTCTCGAAATC
>NW_010729263.1(XP_010243911.1):363607-365607 Nelumbo nucifera unplaced genomic scaffold, Chinese Lotus 1.1 scaffold00190, whole genome shotgun sequence
GTTTAATGAACAAGTTTTGAGGTGTGATGAATATGTTTTGAAGTGTGAGGAGCAAGTTTTAAGGTGTGAT
GGTCATGTTCTGAAGTGCGATGAGCAAGTTCTTTTGTGCGATGAACATGTTGAGGTGCAATTACCCAATT
TTTTGGTGCAATGAGAAGATCTGTGGTGCGTGGAATGAGTTTCTTCTGTGATGAAAAAGTTCTAAGGTTA
GATGATCCAGTTTTTGGGTGCATTAAACATGTTATGAGGTGTGATGAGCAATTTTTAGGTGTGATCGACA
TGTCTTAGGTGCGATGAGCATATTTTCAGGTGCAATGAGCAAATTTTCAGTTGCGATGAACATGGTCTGA
GGTGTGGTGAGTAACTTTTTAGGTGCGATGAACATGTTCTAAAGTGTATTGAACAAGTATGAGGTGCGAT
GAAAATGTTTGGAGATATAATAAGCAAGTTTTCATGTGCGATAAACATGTTCTTAGCTGCGATGAACAAG
TTTCCAATTCTGTTAAACATGTTCTAAGGCATTATGAGCAACCTTTCAAATGCAATGAACATGTTCTAAG
GCATGGTGAGTAACTTTTTGGGTGCAATGAACATGTTTCGAAGTGCATTGAACAAGTTTTCAGATGCGAT
GAAAATAGTTTGAGCTGCGATGAGCATGTTGTAGGTTCGATGAACATGTTATAAGGTGCAATGAACAAGT
ATTCAACTGCGATGAACATGTTTTGAGGTGCGTTGAACATGTTTTCAAGTGCCATGGTGATGTTCTAAGA
TGCAATGTGGAAGTTTCCATGTGTCACAAACATGTTCTTAGGTGCAATGAGCAAATTTTCATTGCGATGA
ACATGTTCTGATGTGATGAGCAAATTTTGAGGTGTGAAGAACATGTTCTGAGGTGCGATGAGAAGTTTTT
TGTGCGATGAACATTTTCAGATGTGCAATGAGTAAGTTCTTAGGTGTGACGAAGAAGTTCTGAGGTGCGA
TGAACAAGTTCTCTTGTGTGATGAACATGTTCTAAGCTAAGATGATCAAGTTTCTAGGTGCGATAAATAT
GTTCTAAGGTGTCATGAGCTAGGTTTCAGGTGTGATCAACATGATCTTAGGTGCGATGAGCATATTTTGA
GGTGCGATGAACATGTTCTGAGGTGAAATGACAGTTTTTAGGTGTGATGAACATGTTATGGGCTATACGA
CAAGCTAGTTTTTAGGAGCGACGAACATGTTCTGTGGTGCAAAATGCGAGTTTCAGGTTCGATGAACACT
ATCTAAGTTGTGATGAGCATGTTTTAGGTGCGAAGAACATGTTCTGAAGTGCGATGAACTTTTTTCAATG
TGCGATGAATAAGTTTTTAGGTACGATGAACCAATTCTGATGTAAGATGAGAAAGTTTTCAGGTGTGATA
AGCTTGTTCTGAAGTGTAATGAAAAGGTTTTTACGTGCGATAAATTTCTTTTGAGGAAAAATGAACAAGT
TTTTAGGTGCAATGTTGATGTTTTGAGGTAAAATAAACAAGTTTCTTTTGGGATGAACATGTTATGTGGT
GCGATGAACATTTTCTCAAGTGCGTTGGACAAGGTTTCAGGTGCGATGAAAATGGTCAGAGCTGTAATGA
GCAAATTTTCATGTCCGATGAACATGTTCTAAAGGGCGATGAGCAAGTTTTCAAATGCGACGAACATGTT
TTGAGGTGCATTGTGCAAGTTTTCAGGTGCGATGAACACTTTCTCAGGTGCGATGAGCATGTTTACAAGT
GCCATGATGAAGTTCTATGGAAAAATGAGCAAGTTTTCTTGTGTGAAAACATGTTCTGAGCTGCAATGAG
CTTGTTTTCTTTGTGATGAACATGTTCTGAGGTTTAATGAGCAAGTTTTGAGGTGTGATGAATATGTTTT
GAGGTGTGAGGAGCATGTTTTGAGGTGTGATGGTCATGTTCTGAAGTGCGATGAGCTAGTTCTTTTGTGC
GATGAACATGTTGAGATGCAATTACCCAATTTTTTGGTGCA
>NC_012015.3(XP_010655136):c18863070-18861070 Vitis vinifera cultivar PN40024 chromosome 9, 12X, whole genome shotgun sequence
GATTCAAACCTAGAAGTGTCCAAAGGTTTAATAGCAATGTTAGCAATTTGACCCTCTACAAGGAAAAGCT
CTAATGAAACAACCTTGTCTTCTACCAAGTCTTGAATGAAGTGATGCTTAATGTCCACATGTTTTGATCT
AGAATGAAGAACATGGTTTTTTAACCTAACAACAACATTGGCATCATCAAATTTCCTCCCCCTATCAATC
CCAACTTTTACAATGGGATGCTCCTTTTCATTTTGAAACAATCTATGTTGCAACAAGTAATTAATTAACA
CATACACTTTTAGAACTTCCACACACAAGAGAAGAGGAGGAAGGAGATTTTTTACTAACAACATAGCAAT
TATCACAAGTTCTCAAGCCAATCATCACACATGTATCATTCAAGTCAAACACCTTGCAAAAATTTTGTGA
AAATTGGACATTGAACTTATTCTCACACATTTGGCTTATGCTAATTAAGTTAGTCTTTAAACCTTCAACA
TATAAGACTTCTTCAAGATTAGGAATGTCACGGCACAAATGGTACTTTTACCTTTCACTCTAGCCACATT
ACTATCTCCATATGTCACATTTCCTCCATCAAATTCAAGGAATGAAGTGAACAAATATTATTTCCAATCA
TACGATGTGAACATCCACTATCAAAATACCATGAACATGACTCACTAGCTCTAAGTGCAGTATGGACAAC
AAGACATTTCAACTTCTTCTTTTTCACCCAAATTTGTTTTACACTTGAGACTTTTGTCTTTTCATTCAAA
GTGCTTCCTTTCAACTCACCATAAGAAAAGATCTTTAAGCTCTTCTTGGACACTTTCTTATTCTCATTCA
ACAACTTATTCTTCGAAGTATGATATTCATTCATTAGGTTAGTCAACTTCCTTTGAAAATTATCAATTAA
TCTTGTATAACATCTATCAAAAGTGTTTCCTATTTTGCCACAATGAGTGCAATGAAACTTGATTTGAAAA
TGAGTTTTTTTAGGATATTTTTTTCATAAGGCTTAACAAAAACTATTTTACCACTACTTGGAATAGCATT
TCCATCAACAAATCCTAAGCCTCTTTTATCAAAAGATTTACACCCTAAATTGATCAACTCATTAAGTCTC
TTAGAGCTAGGATGTGACTCTTAGAGCTAAACACTCATAGATTTCAATTTGTTTCACTATTTGAGTAATT
TGCACTTCTAGTTGAATTGAGTTTATCATCATTATTGATGTGATGATATTAAAATAAGTAACATAATCTA
TTATTATTGATTGTATTACTCTTAAGGATCGTTGTTGATTGTGTTACTCTTAAGGTCTCACATGGAGATA
CTAACGTAGGTCTACTACAAGACTCATTATCTTTTTTAGCATAAGATGACTTTAGAGTAGCCTCTTGTTA
TTAACATGAAATAATGGAAAAACAAAAATTATAATTTAACAAATTAAAAAGAGAAGTGTTAATGATTTTA
AGGTTTTACATCATGAATATAATTTAAAATTGACCAATTTTATCATATGAAATAAAATATGCTTTAATGT
TTTTGAATTAAGAGTGCATTTGATAGTGATTTTAAAAAACGTTTTTAACATTTTTAACACTTGAATGATA
AAATTTTTTAAGTATTAGAAGAGTTAAAAACACTTTTTTAAATTACTGTTAAATGAATTCTAAAAATACT
AAAATTTAGTATTTATTGGGAAACATTTTTTTTTTCTTTTTTTAAAATAATAATTAATTTCTATATAAAA
CAAAAAATCTTAAATATTTATAATGAAATTGTATTAATTTTTTAAAAATTAATTAAATTATTAAGATATT
ATTATTTTAATATATATATATATATATAATAATCACTTAGAAAAAACATTTAACAATTGATTTAAAAAGT
ATTAAAAAATTTTAATTACATCAATTTTAAAAAAATATAAATTTATTTATTTTTATATAAAAGTTATTAT
ACTCAATAATAAAAATAAAAAACAAAAAACATTCCTGTGCA
>(AHL68475)?
>NC_025204.1(XP_009393059.1):25567934-25569934 Musa acuminata subsp. malaccensis chromosome 3, ASM31385v2, whole genome shotgun sequence
TAAGTTTAGAAGGTTCCTTTTACAAATTGATACGTATTTTATGGATGAATGTTAGATTAGAAATCTAGCA
AATCAAGCTTTGATTTGTAATCACGTGCATGAATTCTCCGTTACTATTTTTGTTAACGATAATGTGAATA
ATGTGGGTGTACATAAATAAAAATGCACGATAAAAATGTGGTTATCGTGTCATCCAATTTAAGATCTAAA
ATGTCAATCATTATGTATGAATTGTCACCCCAAGAAACTAAAGATTCGATGTGTAGAATTGTAATTATAA
TTGTCTCTGTAAATAGATGCCATCCTTTTGATATAGAAAAACACATATACACTCCCCGCCACCCTTATGG
ATCCAAATGGTCAGGCAGCTGACTCTCATTTGACTTTTAGTTTAACATTTTAAATTATTGTAATAGGACG
ATTTTGCTCCAAAAGATTCACATTTGGATTTTTCTTTCTCGAATAACGTCATTTTAATTCAAAAATTCAT
AAAATTATTCCTAAAAATTGATTTTTTTTTTATTTATTTCTTGATGATAATGTTTTGATTAGTACAGTAG
TTTTGATCTATCATAATGTTTTGAATATTACAATAAAATTATTATAAATTAGTTTTAAAGAATCAAAACA
TACTAGAAATGTTAGGACTTTAGCTATGAGAGTCATAATTGAGAGGGACATTCATGTAAAACCTACCTAA
GCCGACCCCTATTAAAGAGTTGAAGTGGCCGACTAGAGTTAGGAAGTTATTTCTTAGAGAAAAATAAGGA
GTTGTAAAGGAATAGGAGTCTTGAGTATGAGTTATATTAGGAGTTGGTTAGAAGTAGGAGTCTTAAGTAA
GAGTCCTATTAGGAGTTAGGGTTTAGAAGCTCTATAAATAGTCATATATTCCACCTCTTTTGATAAGCAA
TAGATGAATCTTTTCTACAGCCTTTGAGCAGCAACTTGGAGGGAGGAACCCCTATAGAGTTCCAAGGAGG
CTGATCCCATAAAAAGATCAACCCCAAGTTTAGAATCTACAAGGGTTCTAACAAGAAACCATTCGATATA
TCCTACTCCAAATTTAATAGATATTTTTATAATAGTTTAATAATATTATTATCTAAATAAATATTTAAAA
TTAATTTATTATATATTTTTATCATCATAATAAAAATATTATAAAACATACTTAAAAATATTATAAATGA
GCCAAATAAACAAATAACCTCAACCAAACTAACTACAAATCTAAATATATGATATTGTGATTTGTAAGTA
CAAGATTTCCAAACTCCAAAAGAATTTAAATGTAAAAATATTGTCATTTAAAATAAAGGAAACCAACCAC
AATGAATATTCTGTCCAAGATTCCTAGCAAAAGGAGATTCTCTCGGAGATCCATTTACACCATGGTCGGA
CCTCACGTGGGCATCGTCGGTCACTGTCATTACAACGTCACCGATCGTTTTCGGTCTCATATCTACCGTC
CATTTTATTGCGATCAAGCGATGGCCACGTCTCGCCCCTACCCCCGCCTCATCGGTGTGGTGGACCGCAG
CTCACCCTTCCGCCAATCCGCGCTCCTCTTTCGTTGGCCAAACCGCGGGGCCAGCGCTGGGTCCCACACT
TCCGCGGCTGTGGCGGGTAATTTGGAAACCGAAAAAGAATTCCGTACTTTTTTATGATTCGATTTGGGCC
GTTGGATGGTGCGCCCAGCCGTCTGATATTAGTACCTAAGTTTCTACATGTAATTTCTCGCTAGTGTTCT
GGACACGTGGCTGGACGTCCTCCGTCCGATTTCGACCCACTCCCATGCCGAAATAATCGACGCCCTAACC
CATTGGATCGATTGGGTGCAACTGCGGGACCCTCAAGACTACCCTCGCCGTCCCACATGGTGGGTCCCGC
GTCGTGTCCCTTACAAGGAGTCAAACTTGGCAGGCCGAGCCAGTAATTAAAATGAATATAAATATATTAT
ATTTAATTCGTAGGAAAAGCCAAAGCCCCAAGCTTCCGCTC
>NW_003315886.1(XP_003058724):c209518-207519 Micromonas pusilla CCMP1545 genomic scaffold MICPUCscaffold_5, whole genome shotgun sequence
AGTAGACGTTCCCGCCGCCGGCCTCGATCGAGAGGAGACGGACGCTGCGAGCGAGAGGGAAGGGGCGGAG
GAGGAGGGTTCGGGAGGTGGTTAGTTAATAAGACTGGGTTCCCGAATCATTCATTCAGGGCGCCGATCGA
CGCGTCTCGTCGAGCGCGTCGCCGCGTCGGGACGAGGCGAGGGCACTGATCGCGACGCACCCGAGACGGT
AAGGTTCGTCCGTCATGACTCCGGAGGACATTTCGGGGTTGAGCGCGCGGCGCGCGAGCGTGTCGCGCGC
GGGATGCAGTGCACTTCCCCCGCCGACGCGGCCCGCGACGCGTCTGATTCGACGCGTCTAGTTGTACGTC
TGCGAGTGGATTTTTATGACCGGCCCTTCCGAATCTGCCGTCGTGGTCGCCAGTGCTCGGGGCGCGGGCG
CGGGCGTCGCGCGCGATGACGACATCGCGCGCGTCGCCGACGCGTCTCCTCCTCCTCCTCCTCCTCGTCT
CATTCCTCGTCCTCGCGCCTACCCCGGGACGCGCGGCGTCGAGCGCGGCGCGCGCGAGCGGGTCGAGCGG
CGGGTCGAGCGAAGAGGCGGCACCCTCCCTCGCGTCGTCGTCGTCGTCGTCGACGTCGACGTCGAACCAC
ACGAACAACTGGGCCGTGCTCGTGGACACGTCCAGGTACTGGTTCAACTATCGCCACGCCGCGAACACGC
TGTCGTTCTACCGCACGGTGAAGCGATTGGGGATACCGGACTCGAACATCGTGCTCATGCTCGCGGACGA
CTTCGCGTGCGACGCGAGGAACGTCTTCGCGTCGAAAATCTTCGCGGACGAATCGCACGCCACGGACTTG
TACGGCGCCGACGTCGAGATCGACTACCGCGGGTACGAGGTCACCCCGGAGAACGTGCTGCGGGTTTTAT
ACGGCGAGCATCCGCCGTCGACGCCCGAGTCGAAACGGTTGCGCAGCGACGCGGGAAGCAACGTGCTGTT
CTATCTCACCGGCCACGGCGGCGACGAGTTTTTAAAGTTTCAAGACCAACGCGAGATCCTGTCGCGCGAC
GTCGCGGACGCGCTGTCGCACATGCACGCGGTGGGGCGATACAACGAGGTGTTATTCATCGTGGACACGT
GTCAGGCGGAGACGCTCGCGAACGAGATCAGATCGCCGCGCGTCATCAGCATCGGGTCGTCGCGACGCGG
CGAGAATTCGTTCAGCGGCGGCGTCGACCGCGCGTTGGGACTGTCGGTGATCGACCGCTTTTCTTCCGCG
ATTTTGGGCTTCGCGGAGGCGCGCGTGAGGGACGTCGACTCCGACGCGCGGATGGACGAGCTGTTTCGCG
CCGCGTCGAAGGAGGCGATCATGTCCACGGCGAGGCCGAGGCTGGAGAATTACCGCCACCGGGAGCTGCG
CGACGTCCGCGTGACGGAGTTCTTCGCCGACGCCGACGCCGTCCGTCGCCGTGGCGGTCAAAGCGGCGGC
GAAGAAAAACGCGCGGCGGGCCCCTCGATCGACGTCGTCGTCGACGAGGACGAGCTCAGGGAGCGCTTGC
GGCGCGACGCGGTGTCGAGGAACGCGCACGGGGAGCGGTGGTGGACGGACGTCGTCTACGGCGCGGACGT
CGGCTGGGTCGACGACGCCGCGAGGACGACCGCGGGGAGAGAGAGACGGTCGCTCGCGGAGGCGTTCAAC
GCGGAGGATGAAAAGATGTCAAAGGGACGCGGCGGCGCGGGTAGAGTGCGCGGGAGGAGAGACGGCATCG
AGGCGTTCGTCGTCGCCGCCGCGCTCGCGCCCCCGGTGTTGTGCCTCCTGCACATGTTTCTGCCGTGACG
TGGCGTGATTCGTAGCAGTAGCGTAGAAGCGGCGCGCGTCGTCGCGGTTCATAGTCCATCGTAGAGACCC
GCCCGCGAAACGTAGTGAACAGAAGCGACGAGTGTTTCCTCGCTTTTTTCGTCTGGCTTTTTTGAAAATA
ATGCCCCCGCCCGCTCGCGGCATAGACGCGCGCGCCGACC
>NC_023164.1(XP_006647478.1):16963498-16965498 Oryza brachyantha chromosome 2, Oryza_brachyantha.v1.4b, whole genome shotgun sequence
GGCAGGGACGATGGGCCGGCCCAAGATGACTCGCCGTAACCCTAACCCAGGCGCCTCGTCTTGGCTGCGG
CCGGGCTGGCTATATATATCCGGACTTGTTCTTCGTTCTCCTATCCTCCCTTTCTCCATGGCGGCCACTA
TCGCTCTTTCCCTTGCTTCAATCTTGATCTGCTGCTAGATTCTTGTTGGTCTTGCTGTTGGTTTTGTGTT
AGTTATTACGTTTTGTTGTCTATCTGGAATGGTGTTTTTTTTTTGTGTGTGGGATTTGCAAGATCAGCTT
CTTGTTTGGATCAAGATTAGACCCGGTCCAAGCAATCGGCATATGGTCTGCCATCTTGCGAGATTGAAAT
CGAGCCAGCTAAACTCACCTGGATCTGACCCTCGGTGATTTTCTGGGCCCTTTCCGCTGGCACATGGCAG
AAATCTTCGAAAGATTCAAACTTTTTTTTTCTTTGATTTGGTGCTACCGAAGCTAAGCAAACGCACTCTG
TCCCAAGATTCGTCAGTGTTTTGTGGCAATTTCTTCGTTTGCGACAAGGATGGTTCCAAAAATCTTGTCC
ACGACTGAGGTTTCCCGTGATCTCGTGGAGGTTTTTCGGAGACATTCAACGTGCTGTAGAGCAATTTCGT
TTAATGATTTTTTTCTGCTCCGGCGATTTTTTTGCTGCATACGTAGTATAGCAGGAATAAATTCTATCTG
AATTTCGGGGGACGTAAAAATAAAATTGTGGATGAAGTGGTGTGCTGAAATGAACAATGGTTAAAAACTT
GGCACATTTTGCTCGTTCGGAACCCAGAAAGGGCAGAACATTGTTAAAACCAAGTTTAGTATAGCAAGTT
TAATAGTATAACCAGGACATAAACATTTATGTATTTATAATTTTTAATCATTTAGTGTAAATATAAAAGT
TTATAAGTAATAATAAAAAATAATAAACAAATAAATAATATTTTTAAATTTTTTTGAATAAGATGAATAG
TTAAATATGTAAACAGAAAGTCAAAATCCTTTAAAATCTAGGATGGATGGAGTAGTTAATTTAAACAATA
GATACCTATAAAGTTATAAAGTTAGTCTTAATACATGTTTTCATGTATCATCAAACGCACGTGAGCTTGT
ATCATCAAACGCTCGTGAGCTTGTTGTGTTCTAGTTGGCTACGAATTAGTACTCTAGTTGACTAGTTGGC
TACAAATTTTGGAGCTTGTGCTGTAGTTGGCTATAAATTAGTAAATTAATAGCTATTAGTATTCTATTCT
TCTGTCTTAGTATTTGAGAATAGATAATAATGCTTCGTGCTAGTATAAAGTACTCCCGTGTAATGATTTC
ATCAGAAAGGAATTCACGAACAGTATGGATGAATTCAGAACAGTATGGATGAATTCAGATGTGCTGTCTG
AATTCGCACGCAGCTGCGGGCTGCATTCACTCTCCAATCCACGGGCTGAATCATGCAGCCTTCACGGTCC
GAATAGACTCGCTCACGGAGCACAGATCAAATTCTGGAGATCTCACTGGCCAAATTCAGGTGTACCTACG
GACCTAAATTACGGCCACGGCCACTTGTGTTAGAATTGCCAAGTACTGATGGGCCAATATGATACTATCA
CAGTGAAAAAAATGACGCATAGCATTTGTAACAAAAAAAGATGAAAAAACATAAAAAAAACACAAGCAAA
AATAACAGTTTTTAGCAATTGCTATAGACCTTTTAATACACCTAATGATATGATGGAAAGAAAGAAGGGG
GCAGAGTGGGAGTCATTTGAAAATGAGAGACAAAAATGATAGAGTTGCATGGTGTGTTATACATACATAT
ATCACATTTTATTTTAATGGATTACTTATAATATTAGTGATATCATAGTGCTGATAAATGTCATTATGTT
TCTCTTCTGTCTTTCGCACTGTTACGTTTGATCCATTAATATCCGAAGAAAATATGTTGCGTAGCATTTT
CCTAAAACAATCATCGAAAGCTCGTGGCCATGTCCACCACC
>(EMT25898)?
>NC_025205.1(XP_009398204):c23938690-23936690 Musa acuminata subsp. malaccensis chromosome 4, ASM31385v2, whole genome shotgun sequence
TTTTCTTCTCCGTTTAAAGCCTGTAGTCATGTTGAATCTGTCGTAGCAGGGCGCAATTACGAAGAAGTCA
GAAGTGTGGAATCTCTACTATTTGATTTGGCCACACTTAGATCTGCCACAAACAACTTCTCTGATGCAAA
TAAGCTTGGAGAAGGTGGATTTGGACCAGTTTACAAGGTGCCCATTCGTCTCGAAGTCTAAAATTGCTGC
ATGAGGAAGCAGTTGACCAGTTTATGCGTTTGATTTCATCTGTCCTGTGCAGGGAACACTTGCGAATGGA
GATGACATAGCTGTGAAAAGGCTTTCAAGGAGCTCAGGACAAGGGTTGGTAGAGATGAAGAACGAAGTGA
TTCTCGTTGCTAGATTACAGCACAGAAACCTTGTGAGATTACTGGGCTGTTGCTTAGAGGAGGAAGAAAT
GCTTCTCGTCTATGAGTACCTCCCCAACACAAGTCTTGACAAATGGCTATTTGGTATGTCTCTATGTAAA
GGATAAGAACATCTCCTAAGCTCTCACGGCAAGTATATAGTCAACCTCTTCTTTCTAATGTCAATGGAGC
AGATCCTAACAGGAGGGGGTTATTAGACTGGGCGAGGAGGTACAAGATAATTGAAGGGATCGCTCGTGGT
CTCCTCTATCTTCACGAAGATTCACGACTGAGGATCGTGCATAGGGATCTCAAAGCAAGTAATATCTTGT
TGGACGGGGAGATGAACCCTAAGATCTCAGACTTCGGCCTCGCAAAGCTGTTCAACATCGACGAGACGAA
GGGAAGAACTAGCCGAATTGCCGGTACATAGTAAGTAGCATTTCTTGTTCTCATCCTGCGAAGAACGAAC
TCTTCATCAAAACAATGATGTCTCGTCCACTTCATCAGTGGATATATGGCACCGGAGTACGCAATTCATG
GGTTCTTCTCGGCCAAATCAGATGTGTTCAGCTACGGCGTGCTAATTCTAGAGATCGTGACGGGCAAGAA
GAATAGTGGTAATCAGGGATCTGGGAGATTTCTAGACCTGCTCGGCTACGTAAGAGATCATACTTCCCTT
ACAAATTACGATAGCTTCAGTGTCTGACACTGTTGATTGATGCCATAGGTCTGGAGACATTGGAACGGAG
GGATGGCGTTGCAGGTGGTCGACCAAAGCCTGCAGGAGCAGTACGAACCACAGGAAGCACTAAGATGCAT
GCACATCGGTCTGCTGTGTGTCCAAGAAGAGCCGGCGGCGAGGCCGGGCATGGCGTCTGTGGTGCTTATG
CTCGGTAGTGCCTCTGTCACTCTCCCCACCCCTTCACCGCCTGCTTTTTACGTCCATGGCAGCTCGATCC
AAGAGGCGGCGGCGGATCTTCTCGAGGCAGATAGGGTGGCTCAGATGCCTTTAAAAGAAAGATCGTCGGA
AAATGAAATCTCCATCTCTGAGATGGAGCCACGATAGCAGAAGCTGTAGAAGAAGAAGATGTAACTATTA
TTTCCCTTTTCAAATAGTGGAAACCGTTGTTCCACCGTTGTATGAATAAAAACTCGGCATTAATCTCTCT
ATGTTTACATAAACCACTGGTGAAGAACTGAACTGTTGAAAGTTACGTGATTTCTTAGGTCTTGATGAGT
CATATAAAGCTGTATAGGAATGAAGAGATCTGCCAACAAAGTTACCGCAGGCCGAGAGCATTAATGCTGG
TGACTGATAAGAAGAGACAAAAGTGAACATTATTACCCTCTTGGGACTGTTCATCCCAAATCATTGTTGC
CTGTGTGTGGGTCATATGGGCTTCGTAAAGATCTCTCTCTATAGGACAGCTTGGATGGAAGTATGAGGTT
GAGACTGTGCAGCGCACATGCCAAGAAATCAGTGCTCAACGAGGAGGCAGACCACATAGAAGTGCACGTG
TCAGTCGTCTATTGGTTTCAGCGCTATCCAAAACCTTGTCTGGGTGGATAAGGCTGCCCTGTCCGCCGCC
AGTCTCCACAATCTGCAGCAAATAAAATCCCATTACCGTCG
>NC_025690.1(XP_010517956):24199591-24201591 Camelina sativa cultivar DH55 chromosome 6, Cs, whole genome shotgun sequence
TCCTTGAATTTTGTGAGGTCCTGCATTTTCAAATACAAGTTAAAGAAACGTAGAGTTATAGAATTACATG
TCAGAGAAACAAGGAAACGAAATCACTGCTTTACCGGGTTTTCCACCAGAGAGTATAGCACTCTCCGTGG
GTTCTACACCAATGACCTGGTACACGTAAACATTAACTAATTAAAAATAACTTTTAATACTTGATTGAAC
AACCTATCTCTGATTACAGAGGCTATGTATTTCCAGCTGAGATGCTACAAGCCCCATTGCTATTAGAATG
TACCTTAAATTCGGGTTTTCTTTCTTTGATAAATCGACCAACACCAGTGACAGTTCCACCAGTGCCAATT
CCAGCAACCAATATATCCACTTTGCCTCTAGTATCTTCCCAAATCTCAGGACCAGTCGTCTCATAATGAA
TCTGCAAATTCTTTATTTTAATACACTAGCAGATACTTGCAGCTTAAATAAGTGGAACCAGAGAGTTTAA
CAGATTATCATGGTGATTCAATACTAAATGTCTTAGAAAATATACAAAAATCTTGATACCAACGAGTTCC
TATATTTTCCTTAACTAAGCCTTTCACATTCTCCTCTTATGGTTCAAAAGTAGAGGTAAGACTAGCTCAT
GATTCATGTCACACGTGGAACATCATGAGAAGATAAGCAATTACAAACCTTGGGATTGGCAGGGTTGTCA
AATTGTTGTAGCATGTAGGAGTTGGGAGTGTTCTTCAATATTTCTTCAGCCTTTTGAATTGCTCCGGTCA
TACCTTTTGCAGGTTCAGTTAACACAAGTTCGGCTCCAAATGCCCTCAAAAGAACACGCCTTTCCAAACT
CATGGATGCGGGCATGGTCAAAATAAGTTTATAGCCTTTTGAAGCAGCAATGAATGCAAGGCCAATCCCT
GTGTTTCCACTTGTGGATTCCACAAGAACACTCTAAAAACGTGTAACAAGAAAAGAAAAAGTCAGAGGGC
TTGACACTCAATGTAGAGCAAACCACCAAGACTAATAAAGTTGATACACTACAACATCTATCATAGATGA
GTACTCATTCTTACTTCTTAACAACAAGAAAGATCAAATCCATTATACCTTTCCAGGTGTTATAAGACCC
TTTTCTTCAGCATCAGTAATCATACTATACCCAATCCTGAAATCACCATAGCAACAAAAGCTCAAGATAG
ATACATTATGTAAAGATAGCAACCCAAAATCAAATCGGTAAGACAATACCTATCCTTCACACTACAACAG
GGTTCCATAATCTCAAGCTTAGCAGCAACACTTGCAACACAACCCTTGACTATATTGTTCAAGTAAACCA
TTGGAGTCTTCCCAATAAGCTGAATCAATTTCAGGAAAAATAAGATTCAACAACGAAATCAAAAGTCAAA
AAGGAGATAAAAAGAAGTCCAATCCACAATCCTAAAGGCTCAGCTGTTTCTCAATTTAGCTTTTCCTCTC
CATCTCTATTCAGATGTAATCGAAAAACACAACTCAGAAGAAAAACACCAATTCAAACCTGAGCAGCATT
CTCGGCAATATTGAGCCCTTCAACACCAGCTTCGGGCTTAACGGACACAGCCTTGCACACAACATCGAAA
CACCTCCGGCTCTGTCTCTTGAGCGTGAGAGCAGCCGAGGAAACATCGGGAGAAGTAGCCGCCTTTCTAG
AGGATAAGGAGACAGAAGAGAGCTCAGGCGAATATTTGAAAGGTCGGTGGCGAGAAGTCAACGGGTTAAG
GAGAAAAGCAGAGGAAGATGTCGCCGCCATGATTTGATCTTTTGCTTCAGTGTATCTTCCTCACTTTCCC
GATATTGTACACAGAGGAGAAGGTGAGAGAGAGAGAGAGAGAGAGAGATGCGGGTTAAACTTGAAGAAAG
ACACTGATTAGATCGCACTGTACCTCCTAAACGACATCGCTTTTGTAATGTAGAATTAAAAAAAGGTCAA
TCAATTTGGCATTTTTGTTATTGGATTTTATCTTTTTCTTG
>NC_024462.2(XP_008677250):c40466409-40464409 Zea mays cultivar B73 chromosome 4, B73 RefGen_v4, whole genome shotgun sequence
CTAAGAATATGTCTATGAGTAAAATGAGTATCGTTAGATCTCCAATCCATCGTAACGAGATTATGGGCAT
GTTTATTTCAGTTTTTTTTCTAACAAACTTTTAAAATATGAGTATCGTGAGGATTACATGCGAAGAAAGA
TGAATGAATCTATAGAAGGTTTAAGATATAGAAATCGACGGATTCGTACTATCGCGATAACTCGATGTTT
TTGTTTTCACGTTGATTTTGGACGGCTTTCACCAAAGCAATTCTCACAAATATGAGCTGAAAAGCTGGAC
GTTTGGCAATTCACATCAGCTTCTAGCGGCCAGAAGCTACTTTAAGTGATAAAACAAATCACAAAAAAAA
TAAATAATAACTTATTATTTTTTTAAATAAGAAGAGTGGTTAAAGTTTTTTTTAAAAAAAATCAACGGCG
TCATTCGGAGGGAGTACATACGCATCTTTTGTCGGGATGTATTTTAGACGAGGAAACGTCGTTTTCACGA
GCAAGGCACTCTCTCTCACACAATGAAAAGATAGCTTCAAGTCCAAGAAGAAAAGAAGATGGCTGCCAAT
CCGGCATTAGTTCATATATTCTTGAGCTCACTCTCTCTGGTTCTGCTTCTGGTTCTGGTTCTCCAATCCA
CTAACTAATCCAGTGAGTAGCATGAATGAATGCAGTACAGCCGTTTTTCCCAGTGGGTCAAGCAGTGCAA
ATTCTGAGAGAGAGAGAGAGAGAGAGCAATGAGAAGAGGGCAGGCATGGGTTTTAAAACTGCAAATTGTT
GTTAGGGATAGAGATGCTCCCCCTCCAGCGAAAGGGAGTGAAATTAAAAGAAGGGATGAAGGGTTGTTGA
CGTGACACCCAATTGTTGGGCACCAGGTTTTCGACGAACCCTAGCAAAGCTAGCCATCTTTGTAACCAGA
CATGTAGTCGTAAAGCAAGCGGCGAAGCGAGTATTGGTAGACAGGAAAATAGAGTAGAAATGAAAAGGAG
TTAAGTGGCTTTTGGCACCCTATGTACCTAAAATTATATTCTTGTAACATAGTTTTGTTTTAGAGGCTGT
GAAAAAACATATACATTATAGTATACTTAGAGCAGCTCTAAGAGATTAGCTAAAAAGTTTTAGTCAAATT
TACTGATTTAACTAATCTCTAAAATAGATTTTAAGAAAAGAGAGAGTAAGGGCTAATTCAACCGACTCTG
TAAACCAACAATAAAGACGGCGAGTGAAGCATGCTGTCCAAAAATAAAGAGTGAATGTGGAGGCATAGAG
AGCTACTAAATTTAAAAAGACAATTACAAAGTCTATTGAAGTCCTTTTTTCTTCTAATAATAGCCATATT
TACTTTTACAAAACGATTTGGCTAATCTCTTTGAAGTTACTCTTAGAAGAGCTGTAAGTAGTCGGTTATG
TTAAGTAAAAGAAGGTCCATCTAATAATATGCCATATTATAAAAGAGAAGAATGCAGCAGATTGCAGGAA
GGTCCATCTAATAATATGCCATATTATAAAAGAGAAGAATGCAGCAGATTGCAGGTATGTATATATCCCA
TTCCCAGGTAGAATCAGATGTGAAGCCTTGATGTACATGATCAATTGGCTTGGTTATCATCATCAGGAAC
CAGAAACCTAGAACAAGAAAAATTCCAACAGGCTAGGGGAACAAGAAAAATTACTAGCCACTGCCACTCA
TCATCCGCAAACGTTTGCCACGCATCTTGACTTGAACTCTCTCTCTCTCTCTCTCTCTTCTCTTTATCGG
CCACGAGTTGACTCCATTCATCAAACTGTGCCATCATACCGGTATGCATCCGCCACGAGTGCATGCATAC
AGCAGTCAGCATGGCTGCTGTGAGAGAGAGAGAGACAGCGCAAAAAGACATGAGAATTTTTCAGACATTT
GTTTTTTTTTGTTTTGAAAAGGAGAATTTTAGGTGCGTGCATGCCCTGATGCGAGCCAAACAAACGTTAA
ATGGCAACAGGTGTAAAGCAGGCAAGAGATTCGTATGGGAT
>NW_010092439.1(XP_010046336):41892836-41894836 Eucalyptus grandis cultivar BRASUZ1 unplaced genomic scaffold, Egrandis1_0 scaffold_2, whole genome shotgun sequence
GTGAGGGACAAGCTCGCCCAAGACCAGCAAGGCTTGCCCTCGCTAGATTCCGGCAAGTTCAAGCCTTACC
ATATCCTAGATTCTAGCAAGCTCGAGCCTTGAGGCTAGTGAGGCGAATCATCTCTTCGACTTTACTACTC
CCAGACTCGACTCAGAATCATGAGTCCGACATGCGTTTTTCATTTTCATTTGTAGGTTTTGGCTCGTAGA
TCTGTGGAGCTCGAATCTCACTAGCCTCAGGCGAGGCTCCACATTGTTGGCCTTGGGCTCCCCCATTTAG
GAAGACCTTTTTTCTGTTGACCAAAAACATTTTTCTTGATCGGTTTGTTTTCCTTGTGCCAAACACTGGA
AAAATAATATATATTTCTGGAAGTTGTTTTCGGCTAACGAAACAAAGTGTACGTTCTTTGTCGCGTGCAT
TGTGCTGATGTCTTCTCTTTCTTTGATCTACTTTTTCACCTCAATCTGATTTTGTCAGGATCGTGGAAGG
CCATAAGATTATTCTAAATTGTTCCTGTTGATATTCCTCGGTCTCTGATTATGTACATCGCTCTTGGTTC
CGTACAGTTAAGACTCTCTCTCTCTCTCTCTCTCTCTCTCTCTCTCTGGTCTTTGGTTTTGTTTCACAGT
TCTAATTGTTTTATAACTTTGCTCCTTTTCTTTTCATAATCGAGTGATTAATTCTGTTCTCTGTTCAGGT
TCCTTTCCAACCATTTGTTTAAGCGAAATAGGGAGACTTAACAAGAGGAAGAAACGAAATTTCTAGATAA
GTAGGAAGAGATGGCTGGGCCTTTTATTACTGCGGTTGCAGTAAATCTAGCCTCAAAACTTGGTGAGTAC
CTGATTGCTCCTATCGGACGTCAATTTGGGTTTGTGCTATGCTACAAGAGCTACGTTGAAGGCCTCAAAA
ATGAAGTCAAGGAGCTGGAGACTGCAAGGAAAAGGGTGCAGCGCTCCGTCGATGAAGCTAGGTATGACGG
AAAACGTGTATATATTGATGTTGAGGATTGGCTAGAGAGTGTGAAGAAACAGGCCGAGGAAGCAGGGAAC
CTGTTAAAACATGGGGAGAGTGCAAATAATGCTTGCTTCCATGGGTGGCTTCCCAATCCCAAGGGACGCC
GTCTAATTGGCAGGAAAGTGAAGAAGATGACTAACGTCATTCAAAGACTCCATAAGAAAAGCACAAGTAG
CTACTTCCAGAAGGTCTACTATGAGGATACTCCAACAGGAATTGTCACTGCCACCACTTCCACTACAAGA
TTTGTTGACAACAAAGAAGATGTCCTAGAGTCGAGGGCTAAAATTGCAGAGGATGTTATAAAGGCTATAG
CCGATGACAATGTCTCTGTGATTGGGGTGCATGGACCGGGTGGGGTTGGCAAGTCCAAGCTTTTGGAGGA
TGTCGAAAGGCGGGTTAGGGAGGCGAAGATGTTTGATGTGGTTGCCAAGGCAAGGGTATTACAAAATCCG
GATCTAAAAACAATCCAGGATAATATCACTTATGCACTGGGTTTAAAACTAAAGAATGAGGAAACTACTA
GTGTAAGAGCAGACCGTTTGTATAAGAGGTTAAAGAGTGATCCTCAGAAAAACATTCTCATCATCTTAGA
TGATTTGTGGAAGAAGTTAGAGTTGAAGGAAGTTGGAATCCCTTGTGGATACGATAATAAAATAAAAGGC
TGCAAGTTATTGCTAGCGTCTAGAGATCGAGGTATTTTGCGCACTGACATGAATTCTGATCGAGCATTTC
GAGTCAATGAGTTAGAGAAAGGAGAAGTGCAAAGACTTTTTGAGAGGACAGTGGGGGATATAGTTAACAA
TCCTGAGTATAAGCCTTGGGTAGATGGAGTAATTGAGAAGTGCGGAGGCTTGCCACTTTTGATTGTTTCG
TCAGCAAAGAGGTTGAACCATGGAGATCTGGTTGCATGGAGGAATGCTTCAACCAACATAGATGAGTTGT
TTGTAAAATCAATAGTGGAAAGAAATTACGATGACTTAAAA
>NC_028450.1(XP_004951624):5438041-5440041 Setaria italica strain Yugu1 chromosome I, Setaria_italica_v2.0, whole genome shotgun sequence
AAGACTTGGGTAATATGTACCCTAGAAATCATGGACGTGTCGCTGGCAACCATGCACTCGTAAGAGAATC
TTTCCCTTACACACCATGCTGGATAGAAGACTTCCCTATAAACAATATAATTGATGCGGAAGATCATTTC
AAAGTCTAGCTAGAATATAAACTTGTTTAACTTCGAGTACCAATATTGGGTTCGAGTGGCCATGCATCTC
CCAATTCCCTTGCTATTGCCTTTCTTTGTTTCTTTTTTCCAATTTTTATTGCTACAAGTGCTACCAACTA
CAACTATTGTGTATCGACTAGTTTGTCACGTGAGTTCGACTACCTGTCTCAAGATATCTGCCTCTTTTTC
GTTTCATAGAAGATATATACGTCCTGTTTCATTCATTTTAAAGTTCCTCAATTAACTATATGCAATGGTA
GCAATACCTCCCAAGGTTGGCAGGTCTGTTCAGATCTGAAACGGTCAGCCGAACTCGCCGTGGTCAATCT
CCTCTCTGATCTGCAGCCGCTATCGACTCTGTTCATCCTTAATCCACCATCTGAGTGTTTTCCCCTTCTG
GCAATGTTTTTGAGACCTTCATCGACATTTCCAGCAAAAGTTCTGACCTCCATCTAGGTGAGTATGTATG
TGCAGCGATGTCACGAAGGTAATGTTAGGCCTGGGGTGAGACAGTCCGCTCCCAAGACTAACAGGTGTAA
TCTCACCTGGAAATTCTGAATACACCTTCTAACACACTCAATATTGGAAACACATGCACAAGTGATGACA
AGCCACAAGGGATCGTCGATGTGAGTCCTCATCAAGCAAAGAGATACGAGGTTGTTTAGATTTATATCAA
AAAGTGAATGAGTCTAACCGTAGATTGACTGCTGCAAAAACTAACTCGTACCATCTTTGTGGAATCCTGT
TTTTTGTTTTTTGGCAGAAGCTGAACTGCAAGTCTACCATCATCAGTATGGTAATCATCCGTTTATTCCG
TTGTTTTTGTTATCGATCTTTTCCATGCCCTTTGGTGCCATTGTAATTTTTGTTGACATGCAATTGGTCT
GCTCTCTCCGCAGCTCCATCTTTATTTGTTTGTATATGGTCTGTTGTACCTATCAAAGACATTCCAGCAC
AACTGATCTATAAAATCAGGCTTTTTGTTTACTCTTCATTTATCACAATACATTTTTTATTTACAGTTTC
TACGGGCTAGGCAAGGTTGATCGATATTATTTTGTTGCAGAATGTTTAATCAAACTGCAACAACCTTCAC
ATCAAATATTTTTAAACAGTCAATGTATGGTTTCATAATATTTGTTATTGTCGACATATTGCATACTATG
TGCTTATTTCACAAACAGTAATGTTATTCATATGCTATCCAGTCACATCTCAATCATCCTCTTTATTTTA
ATCATACCTATCTCTTCATCAACTTCAAAGTAACAGGTTATGTTCTGCGATATGCTTTCAGCTTCAGTCT
GTACTAGCAGGCGCCGGAAGTTAACAGAAGGATACAAGCATGCCTATCCTTTACTAGATGGATTTGACTT
ATTTTTTTCACCAAATTACTTCTACTTTTTCTAAAAGAATAGATAAGTCACTAACCATTCATAATGCAAA
CATATTTACCTTCATCACCAAAATGTGCCGTTCCCACTAGAACATAATATGTTCACTTGTGATTTTGTGC
TTGAGACGCATGTCAAATTGCCCCCAACGTTTTCTCTGTTGCCAAGACCTTTTTTTTTATGTTTCACCAC
GTAAAAAAATATATTCATCCTTTTGGTGTCTCTTTGTATATGGGTTCTGCCGTGCGTACCATAGGATCCT
TTGAAAATGGAAACTACGGAGTAATATAATAAACAATAAAAACGATGACTTGAGATCCACTGTATCTGGC
ACCAGGCCCACGACATGAAACAAAGCCCATGTGGGCCCACAAACACGGAAGGCGCCAGTAGACCCTAGAC
AGCCCATGGTAGCCCAGCCCAGCCCAGACAAAGTCGCCAGA
>NW_008924651.1(XP_009588622):c13748-11748 Nicotiana tomentosiformis unplaced genomic scaffold, Ntom_v01 Ntom_scaffold42949, whole genome shotgun sequence
TTCATGCTTTGGATTTACATCACATGCTCCTTATGACTTGTTATTATTCTTGTGTGACTATGTGAACTCT
CTTAATTATGCTAGAAATTATGTTTTAGGCTTTTGGTACCTTGTTGAGTGTAAATGGCTATTTGTGACAT
CATGTCATACTTGTTCTAGCTGTAGTCACACTGTTCACATGCACATGTCTTTGCATGTAAATTTTTTATG
TCCATATACATCATTTATGTTATTTATGGCATTTATGCACATACTCTGTGTATGGAAACTCTCATATGGA
CTGAGGCTGATGCACATGAGTTGTCTGTACGAGATGTGTATTGTATCAAGTGAGTTTTCCATGCGAGTGT
TATTGTTATTAGCACGTGAGTTGTATGTGCATTGTATGAATTTGGATCCGTTCCTTCGAAGTCAGATGAT
CAAACATTGTAGCTTGGACCCTATATGCGCATGTTTGTTGGACACTTAGAGAGTGTCAGTTAATGGGAGC
GAGTCTTATTTATGCATACAAATTATAGACTCATGTATTTGGCATTTATAATAATGCTCTATGATGTACA
TCATTTTTATATGATGACTTGGTGTGCTATTATGAGCTTTTGATCATTCTTTATCTGAAAACATGTTATT
ATCTCTGTTAATTGTATTTGATCATCTTTGCGTTGTTGTTTATGCTAGATTCTTGTGTTGTATTAATTTA
TGGACTGTTCAAGCTATGATAGAAAGTATCAATTGATCAATTTTGCCACTATTTTGCCGATGTTAGTCTT
GATACTTACTGAGTACATTGAGTCGGTTGTACTCATACTACACTTATGTATTTTTTTTTTGCAAATCCAA
GTGTTGGCACTAGCAGAGCTGAGGAGTAGATCATCGTTGTGCTAAGGAGACTCGATGTAGTATAACCTGT
TCATTCGCTGGCCTCGAAGTTACCTTACTTTCATGTTTTAAGACCGTTGTTTACTTCAAACAGTATTATA
TTTATTTCAGACTACTGTATTCTGACAATCTTAGAGCTCATGTACTCGTTGATATCAGTTTTTGGGGGTT
ATATTACTGTTTTCGCGTATTGGTGTTGGTTTTAAACTTATTTATGCTAAAAATCTTATTTAGACTTGAT
ATAATACTTCATTTCTTCTATTTACTCGTTAGTTGTGTGATTAGTTCACTTAGCCAGCGTGTTAGGTGGC
ATCACGATCATTAGTGAGATTTTGGGAATGACACTAATAATGAAGTCTTCAAATCATAATGATGTTAGTT
CAATTTCCATTACTAGGAGATATCTTCTCTCTAGAGGAAATTTGACATACCACGACCAAGAGTCCAAGAG
GCTGTAGGATATTGATTGTCAGCAAAGGCTAAACACCTTCCAGGAAACTTCCAACACCAAACTTATTTTC
AATGTTTCACGTTTACCTTTTGTCTTTTTGTTCTTGTGTGCCCTTTATTTAATTCTTGATTATTTATATT
AGCCCTTCTTTTTACCATGTTTTAAAGGAGAAAATAATGGAAAGAGAATATCAGAATACTGACTTCCTCT
GTTGTTTGTCAACAAAACATTGCCAACGAATGATTTAGGCAATAATATAATACTAAGTATTTATTAAAAA
GATAAAACGAAGAATTATACTCCCATTTTATATTAAGTTAAGCAATTATTTAGACGCATCGACGTCCCAA
TTCCTCGTCCTAATTCCTATATATGCCTAACAAGGTACAACCACATCTAGCGCAGTAAATACAATCTCTT
AAATGTGCAATTAAAGTTGGTTTTGACTAATTGGGTTATAAGCCATGTATAGGCATGCAAGAATGGCTAT
AAAAGAAAGAAATAAATGAACTGATATTGACAAAAATAACCTTCATGTATTAACTAATATTTCATCTCTG
TTAAGTAAAGATATGTTTAATTGTTTTTGATTTTTTTTTTTGCATCAGCCTCCATATCCATATATAGTTG
AGTGGAGTAGTATGTATATTTAAAATGAAATTGTTAATCCC
>NC_028457.1(XP_004979712):33937922-33939922 Setaria italica strain Yugu1 chromosome VIII, Setaria_italica_v2.0, whole genome shotgun sequence
GGCGAGACGAATCTATAAGCCTAATTAGTCCATGATTTGACAATGTGTTGCTACAGTAAACATTTGCTAA
TGATGGATTAATTAGGCTTAATAGATTCGTCTCGCCGTTTAGTCTCCACTTATGTAATGGGTTTTGTAAA
TAGTCTACATTTAATACCCCTAATTAGTGTCTAAACATTCGATGTGACAGGTGCTTAAAAATAAGCAAAG
GAACCAAACAGGCCCTAAAGAGACCGGAGAAGTAGTCGAGATCGAGGCCGTTGTCTTGTAGTCGGTTCAG
GCAGGCCCGAGGTCACATTGTTGGCCCTGCTCGAAAATGTTGCAAGATGGGATCGAAGCAGATCATTATG
CTCGAAAGTGTATTTGCATGGCTTTGTTCCAAAGTTCCTCCGTCAACCATGCAAGAGTCAGTCTTTTTTT
AGTGTGACTGAATCTTGGCTGCAAGCAAAGCTACAGCCTGCAGGCTGCAGGTCACACGATTCACTTGATA
CATGACTGAATGGAAGGGAACATGCCTAAACATCTGAGCTGTCGCCGCCGGCAAGGAGTGTATCCATTTG
TGCAGCCCAATCACAAATGCTCGTATGGGCTACTTTGAAGCGGCAGCAGCAAGACTGTTGCCGAGCACCA
AATGTCATTCTTTATCCGATCTTCAGAATTCGGTCATGTAATAATTCAGTTCACTCCTTGACTTGATGGG
TGTGGTTTGCGAAACGAGATCATGATTCCAGAGTGCACTCAATCACCCATGATGAATGAATGATTGATTA
GCAGTTTGCTGGATGCCATTGAGAATATTACAAGAGATAGAGTAACCTGTATCACCGTAAAAAGCAGCTG
TACTACACATAAGCCAGAGAACTCTCAAGTATTAGAGGAAGCCAAATTACTATGATAAGTTTTGACTTAT
GTAACCAAATGCATGGAAGTCATGAAGGGAATAGTTTAGCGGCATCAGCGCGTGGGGAATATATAGTTTA
GCGGCAGGGGCCCAGGACACAGTGCAGGGAATCAGAGTTCTCGCAAAGAAAACCTTTCTCCGTAGAATTG
CTCAAAGAATCATAGAGAATCACTTTCAACCACATAATTACTTTTCTGCAAGAATCAACCCCCGCTAAAG
AATCAGGAGCAGGTGGACCCTATGTACACGGGAAGAACAAAGCATGCATAAACATGTCTGCCCTTTATCG
AAAAAATAAACATGTCTGTTAAGCTGAGACTAATGCCAGGGCTTGTCCCGGGTGCCTTGGATTTGTCAAG
AAATTGCAAGGACCCTTCACAGTTGACAGGGAGTAAAGAAATTGCTTTGATTATCCAGGACCCTTCACAG
TCAACACGGACTAAAGAAATTGTATTTATTATCCAGGACCCTTCACAGTCGACAAGGACTAAAGAAATTG
CACTGATATTTCAGGCTGTGCTCAATTAGTTTCTACACTGATAGGCATACCGCAGACCTTGACCTCGTGC
CTGGCCGTGGTTCTCTGGACAAACAGATGAGGCCGAATTCAATGTCCTTGTTAGGTGCAACGTGCAATCG
TTACAGTCGCATGGGCCACGAATGATAGGGTTCCATAGTGACCTGTTGGAAATTGGAATCAATGCAACCA
GGGAGGAAATTGGAAAACGTATATACAAAAACATGCTGGCATGAGACCATAAGAAATTCTCTTGCAGCAG
AATGACTTCTCTGTTTTTTTTTTTTTGCCTTTTTCCACAATATTAAGGTCAAACTCGTATTTCAAAGCCA
ACATGGACTTGCCGGCGGCCGCACCTACTCCTTCATGGAAGAGGCGTACAGATAAGAGCAAGTAATCAAG
AGAACAAGTGCATGGGAGAGCATTATATTGTATTTGTCCAGAAATTGGATTAGTATGTCCAGAACTCACG
ATAGTGACCGGAGAAAAGGCAGCAAAACGGAACCGGAAACGATGGGGAGACCTTGGCCTTGACCTCGAGT
CGTCGACTGGAGACTGGAGTGAGCACGTGAGCGGGGCCAGG
>NC_024800.1(XP_009147561):c103786-101786 Brassica rapa cultivar Chiifu-401-42 chromosome A6, Brapa_1.0, whole genome shotgun sequence
AAAATTCCCCCATGTTTTAATGTGTCTTTTTCAGTATCCTCAATGGAATACACACAAGGAGGAGGCGTGC
CTCTCGTGTCAGTTCCAAGAAATAAATAGATGCAATCCAATATACCCAAACAATAAATAAATCGATTGTT
GACCCAAAAACAACTAGACCAACTAGATATAACATATTCAAATCATATGTCTAATTAAAATAATATAATA
TTATTAATGTAAATTATACATATAAATTATAAATTGATTTAAAACTAAAAGTAAATATCAATTAATTATA
ATATTTTAACTTTATAATTATTTAGTATGGATAAAATGTCTTTTCACATTTAGTTAAGTGTAGTTTTCAA
AATCTAAAAAATAAAGTGTAGTTTTAAAATTTGAAACTATTAATAGATTATTTAAAAATTATCCCTAATA
ATAACTATTAAGTATTGTTCTATACTAGGTGATTTTTCCGTGCTGATGCACAGATATAAATATTTATAAA
GCAAATACATTATAATAATTGATTGCTATTTATTTTTAATTTTAAATTAATTTATATTTTTTGTGCATAA
TTTTTCTTATTACTATTATATTACTTTAGTTAGACATATTATTTTAGATATATTAGATCTACTCGTTTTT
TTTACAGTTGATTTAGTTATCATTTGGATATATTCGATTGCATATAGTTTTCTGAATTCAACTACTAAAT
ATTTAATTCTAAATATATTAAAATTTTCATTAATTTTCTTATGTGCATTTAGGCTGGTTGTTATCTTAAA
TATGTAAATATATTTTAGGAAAATTATGTATACCTTAAGATATATTGTGATTAAAATAAAATAAAAAATA
AACTAAAGTGTCTCCTTCCAAATTACATAAATTAATATAACTATAATACTCTAAAGTCTCATGCATATAT
ATAAGTACAAAATAATTAACTCATACATTTTTGGAAGTTCATGAACACATATCAATATTTACAATAACTA
AAATATTTTTTAAATTCTAAATAATTTTATGCCTTAGATTTAATGAATGGTAAATTGAAATTTATTTTAA
ATAATCTCAAAATAAAAATTCCGATTTGCTTTGGTATCTTGATTATATATTAAGTTCTAGAAACATAAAA
ATTTAAAAGAAAATTATATTGAGAAAATATATAATTTTAATAATAATAAAATACAATATATCTCTCTCGT
TAAAGTATATAGGGTCTGACTGGTGACCATTCGGGAATCAAGAGGAACGAATAAAAAAGGAATGTACGGG
AACAAAATATCAGGAACGAAAAGGAATGGCTGGTCCCTATCAAATTTAACAAAAAATCATTTTGTTCTTT
AATTCTCTACAAAAAAAGGAATGAAAGGGAATGAGAAGGAATTATTATTTCTTGTGAATGGTGATTTTTG
TTAGGAACGTTAGGGAATGCATTATTCCTCACCGTTCCCTCCGTTCCCTGGTCACCATTCATACCCATAG
TGTTATGCTATTTTAAAATATTATATAATTATTTGATTTGATTTGGTATTCACATTATATACAAATATAT
ATTTTCATATAAGAAAATATAGATATAAAGAAACTATTTTATTACTTCAAAATTATATTTTATGTTATTT
ACAAATATTTTTAAATGGAATCTTACCATTTTCTGAACTTTCCCTTTTAATGAAATCATAATATATATAC
ATATATTTTTGTTTTCAAATTTGCTTTTTAAACTTTATAAATATTTACTTTTTTATTGTATATGTTATTT
GGAAATTATAAAAAGGAAACTAAATTAAAAGTAAATAATAGTATTTAAATGTAATATTTTTAATTCATTA
ATAATCAACCATCAGACTTAAATTGAGCACTACATATAAGAAACTGACTATATATATGTGTTAAAACCCT
AAACGGCCACTTTTTTCCTCTCCCTCTATCTGTCGGATTCATAGGTTTCTTTAGCTGCTCTATCACGTGG
GTTTGTCTTTCCCTTTATCGGTGATCCATCATCCGAAGAGA
>NW_012124111.1(XP_012064817):c1598797-1596797 Jatropha curcas cultivar GZQX0401 unplaced genomic scaffold, JatCur_1.0 scaffold18, whole genome shotgun sequence
AATAATATATTTTTAAATATTTCATAAGTATTTAATCGATATAATTTTATAAATTGAATATTTAATAAGA
AAAATTTTATAAATTGAAATACTTAAATGCAACTTGTATTCGGGCTTTACAAAATTGCTATAAGCATGTG
AAGCAAAGTGTCCTATGCTTCATTTGTGCTTTTTATTTAACCAATAAAAAATAGTTATTATAAATAGTTA
TATCTTTTATAATGAAAATATTCCTTGAAAAGCAAAAATATTACTCCAAGTCTACTGGCCTTCATGAAAA
AATATTTAAATACTATTTCATATGTTTAGATGAATTTGACAGTTTTTTATTTTTATTCAAAAATTAAAAA
ATTATTGAATTATTTATAAAAAAAATTATAATTGGCTAAATTACTTTTTAATTAATGCTCAATTAATTGA
GATAAAATTTCATGGAGATTAAGGGTGAGCAAACTTTCATCCAATTTGATTAATCAGCCAATTTTATTCA
GTGAATTGGAAATCGATCTTTGGCTTGATCAATAAATTTGGATTTGTTCCGTAATCAGTTATGGTTCAAT
TAAAATTTAATATAATCCTATTTATCAAATGAACCGAAAAATAAAACCATATCGTTTTAGTGTTTATAAT
TAGAAAACAAACATTAAGGTTAATTTGATTAAAATATTATGATTAATTTGGTTAATCGATTAACGAGATA
TTTCAGCCAAAATCATTTGTTTAATTTGATTTTTATTTTCTTTAATTTTGGGCGCTATCAATATAAAAAT
GACAATTTAATTCGGTTAAATGATTTTAATTTTATTTGATTAAAAATTTGATCACAATTGACTGAAACGA
CGGAATGTTTATTATAGGCAAAATAATGCATAGGCGAATGAAATTGAAAGAAAATAACTAATATTATCTT
AATTATTAAAAATGGCACATAAATTAAAAAATAAAGAAAACAGGAATTTTTTTGGTAAAAATAAAAAATA
GTCATTTAGGGCTTATTTGTGGGTGGGTTTGAATATGATAATCCAACCAAATTTAAATTGGGGGTTTGAA
AACAATTAAAGTCAAACCAAACCATAAAAAATTTCAAATCAAATCAAATTTTTTATGGTGATTTGATGTT
ATTTGGTTCGATTTGACAATTTCTATGGTTCGAGAAATTAAACACCCTCGTTCATTTAGTTAATAAGAAA
AAAAAAAACATTATACAAAATATGAAAATAAATTAATAAAAATTATGTCATAAAATACACATGATTTTGA
ATAGTTATTAAAAATTTTTAAATTATATATATATATATATATATTCTTAATATAGTATAAAAATGTTATA
TATTCAATAAGATAACAATTAAGCAAATTATAAATATAGTCTGTTACTAAAAATTAAAAAAAAAAAAAAG
TTTTACACACGTATAGTTTGTACATATATATTAATCTAATTTTATATGAATCTTTAACATTTGAATGTTT
TATAAAATAATATGTAATTTATCTAATGAATAAAAAATATTTAATTATTATCCACTATAGCAAATCTCAT
AATTTAATATATAATATAAATTAATCAAAGCAAATTTTCAATGAAAAAAATTGAAGATATATATATAAGA
GTTTGGTTTTGATTTGGGCGGTTTTAATTCTAAAATTATATATGGAACCAAAAGCTCAATTTTAAAATTT
ATAAAATCAAATCAAATTATTAATATTTTAAAACCACAATTTTGAATCAATTTTAATATATTTAGATCGA
TTTACGCTGTTAGTCAGTTTAAACGGTTTGATGAACACCGGTAATTCATTTATCAAATAATTGCAGTAAT
TAACTTTTTTTTTTTTTCTATATCAGTTCTAAAAACAATAAATTATTTATCAAAAATATATTTGAAGAAA
TAAATGTAGAAAATCTAGAGGAAAGATCACATCCATGCAGCCTAACGTTCAGTTGACTCCCAGCAATAAA
GCATTAATAAATTCTTAATATTTTAATCTTCCCAAAAAATA
>NW_006263303.1(XP_006450493):2137616-2139616 Citrus clementina cultivar Clemenules unplaced genomic scaffold, Citrus_clementina_v1.0 scaffold_1, whole genome shotgun sequence
CTTTAGTATGTGTTGAAAGCCACTGCAAACAAATGGATATACCCTTTTTCCTAGGTGTGCCTGACTAAGG
AAAGAACAGATATGACTTTGTGATCTGTTTGGGCAGAGCAGATCAGATACATGGGCTAGAAAGAAAGAGA
AGATGCCAGCCTGTAGAAAACATCACAGCATGAGGATCGAGCTGCTTGAACTGCCCAGGATGTCTAACTA
CAGAAAGGTGCTAGTCAGAAGCTCAAGTCAGCTAATGGATCAAGCTGAAGTCAGAAAAGAGAGTCTCCGG
CAGAGACAGAATTGCAGCCCTGTAGGAGACATCACAGCATGGGGATCGAGCTGCATGAACTGCCGAGGAT
GACTCAAACTACAGTAAAGCGCTAACCAAAAGCTCAAGTCAGCTAATGTGTTTGTATGCAATCTGCAGTC
ATATGAGTTACTGAGTACAAGTCATTGCAACTCTATTTGTCCAAAATTTTTAAATTTCTTGGTCTCTGAT
ATTATGTAAATAACACTTTCATTTGCAGTTTTGAGGTTGTTTTTGAGTCTGCTTCTTATGTTGAGGATAT
GCAGTTGAGTTAAACAATGAACTTTTGATTTATAACAATTTTTATTTAATTCATATATTGGCCAAGGTGT
TATACTAGCAAATTGTTTTCTTTTAATAGATTTTCAGTCAATCATTTGCTTTATCATCTCTTGAATAATT
AATATTGGTGTTTTCAGATGATATGATACATCTTCTGCTTCAATTTCAAAGTCTGGCATTTCTTGCTTCT
TAGCATGAGAATCAGACGCTTAAGCAGGCATGGCTGTCTGATTATGACCATTGTCAAATTGTATTACAAA
TGCAACATCCTGAAAGAAAAAGGAACAGACAATAATGAGCCTAATGTAGACACCTTTGATGGGGAGATGT
ACCCAGGATTTAACTAAGTCGAGTACCCGGTGAGAGCTCGAATATTTGCACCAAATTTGGAGGAAAGAGT
GTTACACTATTCAGCCAGAGCCAAATAGCCAATGGCCTGGCTGACGATCTATAACTTGATTTAGATATTC
ATTTGTATTATAGGAAGAATTAAGAAGATCTTGCCAAATTGTTCACACCAAATCAAGACTCTTGCGTGCT
TGAGAATACTAGTTCTTTCTATCATTAGTTTGGTAAGCACAACTTACCCAAATTTAAAGGCCTCCTATTC
ATTCTTAATAAAAATATTTTAGAGATGGAGATATACAGTTGTTTGTGGTGTCACATATTTTTTAATGGAT
TAGGTAAACAATAACTATTTTGCTAGAAAAATTAGTTGTTATTTTGAACAAGGCTTTTGGGAATGTTTTC
AATATGTATGCGATTTTAAAAGGTTAACTAAGAAATTCACATTTGAGTTTAAATGAATAAATTGATCTCT
CTCTTTCTTTCTTTCTTTGCTCTTTTTTATTTTATTTTTTTCCTTTAAAGCATGAAAATCATGGAAATTA
AACTTTAACTCATGCGAATGAGATTTGAACCACAAAGTTTTTATATCACTTAAAGGATTTTTCACTTAGT
CAATTGATATTCTAAATTTCTTTTAAATATTGTATTACAATATGATAGAATTGTGATACATGTTATCTAA
GCTCAAGCACATTAAATTAGAAAAAAAATAAAAATCTTCAACTATTTTATTGTACAGCTTCTCACCCAAA
TGTTTTGCCACCAAACAATTAGGTCAAATAAATTTTTTAATCCCAATATTTACTAAAGATGAAACCAAGT
TGGTAGACTTTGAATATTTTTTCAAACAACTTAAAAACATTTTTGATTTGCCAAATCAATATTTAAAAAA
TAAAAAATAAACCAATATATAAAAGAGTGCTTTCACGCTCCAAAATGCGAGTGAACAAAAATCGCTCCCA
CTGGGGAACCTTTTTCCGGTTGGGATAAAGCTCTAATCCCACGTATTAAAATTTAAAAACCATTTGTGTA
TTTAAAAAATAAAATTAATTAATTAATTACTCATCAGCAAA
>NW_008924651.1(XP_009588623):c13748-11748 Nicotiana tomentosiformis unplaced genomic scaffold, Ntom_v01 Ntom_scaffold42949, whole genome shotgun sequence
TTCATGCTTTGGATTTACATCACATGCTCCTTATGACTTGTTATTATTCTTGTGTGACTATGTGAACTCT
CTTAATTATGCTAGAAATTATGTTTTAGGCTTTTGGTACCTTGTTGAGTGTAAATGGCTATTTGTGACAT
CATGTCATACTTGTTCTAGCTGTAGTCACACTGTTCACATGCACATGTCTTTGCATGTAAATTTTTTATG
TCCATATACATCATTTATGTTATTTATGGCATTTATGCACATACTCTGTGTATGGAAACTCTCATATGGA
CTGAGGCTGATGCACATGAGTTGTCTGTACGAGATGTGTATTGTATCAAGTGAGTTTTCCATGCGAGTGT
TATTGTTATTAGCACGTGAGTTGTATGTGCATTGTATGAATTTGGATCCGTTCCTTCGAAGTCAGATGAT
CAAACATTGTAGCTTGGACCCTATATGCGCATGTTTGTTGGACACTTAGAGAGTGTCAGTTAATGGGAGC
GAGTCTTATTTATGCATACAAATTATAGACTCATGTATTTGGCATTTATAATAATGCTCTATGATGTACA
TCATTTTTATATGATGACTTGGTGTGCTATTATGAGCTTTTGATCATTCTTTATCTGAAAACATGTTATT
ATCTCTGTTAATTGTATTTGATCATCTTTGCGTTGTTGTTTATGCTAGATTCTTGTGTTGTATTAATTTA
TGGACTGTTCAAGCTATGATAGAAAGTATCAATTGATCAATTTTGCCACTATTTTGCCGATGTTAGTCTT
GATACTTACTGAGTACATTGAGTCGGTTGTACTCATACTACACTTATGTATTTTTTTTTTGCAAATCCAA
GTGTTGGCACTAGCAGAGCTGAGGAGTAGATCATCGTTGTGCTAAGGAGACTCGATGTAGTATAACCTGT
TCATTCGCTGGCCTCGAAGTTACCTTACTTTCATGTTTTAAGACCGTTGTTTACTTCAAACAGTATTATA
TTTATTTCAGACTACTGTATTCTGACAATCTTAGAGCTCATGTACTCGTTGATATCAGTTTTTGGGGGTT
ATATTACTGTTTTCGCGTATTGGTGTTGGTTTTAAACTTATTTATGCTAAAAATCTTATTTAGACTTGAT
ATAATACTTCATTTCTTCTATTTACTCGTTAGTTGTGTGATTAGTTCACTTAGCCAGCGTGTTAGGTGGC
ATCACGATCATTAGTGAGATTTTGGGAATGACACTAATAATGAAGTCTTCAAATCATAATGATGTTAGTT
CAATTTCCATTACTAGGAGATATCTTCTCTCTAGAGGAAATTTGACATACCACGACCAAGAGTCCAAGAG
GCTGTAGGATATTGATTGTCAGCAAAGGCTAAACACCTTCCAGGAAACTTCCAACACCAAACTTATTTTC
AATGTTTCACGTTTACCTTTTGTCTTTTTGTTCTTGTGTGCCCTTTATTTAATTCTTGATTATTTATATT
AGCCCTTCTTTTTACCATGTTTTAAAGGAGAAAATAATGGAAAGAGAATATCAGAATACTGACTTCCTCT
GTTGTTTGTCAACAAAACATTGCCAACGAATGATTTAGGCAATAATATAATACTAAGTATTTATTAAAAA
GATAAAACGAAGAATTATACTCCCATTTTATATTAAGTTAAGCAATTATTTAGACGCATCGACGTCCCAA
TTCCTCGTCCTAATTCCTATATATGCCTAACAAGGTACAACCACATCTAGCGCAGTAAATACAATCTCTT
AAATGTGCAATTAAAGTTGGTTTTGACTAATTGGGTTATAAGCCATGTATAGGCATGCAAGAATGGCTAT
AAAAGAAAGAAATAAATGAACTGATATTGACAAAAATAACCTTCATGTATTAACTAATATTTCATCTCTG
TTAAGTAAAGATATGTTTAATTGTTTTTGATTTTTTTTTTTGCATCAGCCTCCATATCCATATATAGTTG
AGTGGAGTAGTATGTATATTTAAAATGAAATTGTTAATCCC
>NC_023052.1(XP_006485364):19817788-19819788 Citrus sinensis cultivar Valencia chromosome 7, Csi_valencia_1.0, whole genome shotgun sequence
GTATTTTGCAGCATAGAGCTTCGCAAGTGAACCCCTAATGATGTAAGAACAAAAATTAACAATTTTCTTC
CGGTTGTCAGCATATCGATACCATTCAACCATGGCTAACAAGAACTTGTTCATTTGCGCATTCGTGTGAG
CTTGAGTGGCATGGAACATTCTGAAACAAGGCTGAGGATCAGGATCCCTATCCCCCTTGAGAAAGTTCAA
TTTCCTAAATTGCTTGATGCATTGTTTCAAGCTAGCAGTGACTGATAAGAGGGTGCCCACACCTTTTTCA
CTAATAATCTTCCCTCCAGTGGCCGTATAACGAAGAGTAGGATAAACAACTCTCCTACACAACACATGGT
CAAGAAACATTATACCCTTAGTTATATGTTCAATAGGGAGGCTTTCGTTGTCAAGCTTGAGCATATATCT
TTGATCAACAAACTCTATTAGTTGCTTCCTCAGAGTTGCTGCATCTGCCCTAGGTCCTCGAATGCCAATC
AAAATATGGCCACCATAACGTACATAATCCATTTTTCTGGTCTTATCTGGCCCACTAGTTGGCACAAACT
CTGGCCAAGATGTATTTCCCTGTTCTGCTTCTCCTTCTGGGCTATTCCATATGACATCACTCTTCGAAGG
TCGATAAAACTCCTTAATCTTCCTCTCCATCCAACGGTCCAATTCATCAAGACAAATATTAGCCAAAAGA
GGACTAAGAATTCCACAGTGACCCCATTTAGGAAGCTTCTCTGCCTCCTCTGGAGCAAACCCAAAAAAAG
ACTCTAACCAATAAGGGTCTGGCTTTGGCTCATCCTCTGCCAACACTCTCTTCTTCTGATACTTTCTCTT
TGTCTTTTTCTTCTTCTCTCCCTCATCAACTCGACTCGTGATTACTGGTGTAACCAAAGCCAATTTCACC
AAATCAATCACCTTCTTATCCCTCACATCCCTCATCAAAGCATTAATCACCAAACCCACCTTCATTCCAT
CCAAAACTGTACTCAAATCCCCTTTTATATACCACAAATACCCTGCAAAATTCCTCCTAATCACCCTCAA
TACCGTGTGTGCATTCCTCCCCGGCCTAAACGCATACGACTTTTGTGAAAACCTTGACTCATATATTGGC
TCCAAAATCATAAACAACACCTCCTGAACTATCTTGTCCTGAAATGGGGCTGGTTGTGTTGTAGTCAATA
TGGCCTTAATCTTCCTCTTAGATAAAGATTCATAATCAGTCTTATCTCTAGGCGATTTTATAAAGAACTG
TAACCTAGCACCCCATTTAAACCTATCATCAAGAACAGCATTTCTTAAAGCTAACAAATCCTCTAATGCT
GATTTCTGAATAGCACTACGAGGAATATACGTGCCCGTTTCATCAGCATACACTTTTTGATAAGCTAATA
CCCACAACTCAAACCTACGAATATAAGACGTTAAATTGGTAACAATCCTATCGGGTTCGCGAAAATTTTC
AATCCACATCTGTGAACAAACTGAGACACCATCTTCTTTCATCAGGTTTGTTGGGTCATCAGGATCCGGT
GCACGCCGCTGCATCGGATAGAACGAAAGACAGCGAAAAAATGAGAACCCATTTGACTTAGGGTTTAGTG
GGTTTACTTGGTGATGGAAGATAGTGGCAGAGACAAGATTGTGATTTGTGAGAATACGATGGCTGAAAAT
GGTGAGGTGACGATACATCAGGAGAAAGATAGTGAAATAATCAATCACAACCTTTTAGCTACTATGTCAT
TTGTGGGTTTTGCAAACAAGATAATTTACAAAATTAAGAGTACTTACTTGATAATTGAAATGGTTTCTGG
CTGCACTTCAGCTCGAATTTTGGATTTTGAAAATACAAAACAAAACCCTCCCCTCGCAACGTTAAAACCC
TGTTCTTTCTTCTTTGGTTCTTTGGAAAATTTCAATTATACCCTTAATTTTTTGAATATTTATGAATTTG
TCCCAAAATTTGCCCTTTCCAGTTCTTTAATCTACCAGCCC
>NC_016409.2(XP_003598507):c4145071-4143071 Medicago truncatula strain A17 chromosome 3, MedtrA17_4.0, whole genome shotgun sequence
GCATATATAAAATAAAAATTTATTCAATAGAAACACTATATTAATGTTTATATTTTGAAAATATTAATGA
GTTTTCACAATTTTATCATATCAACTTTCTCATATATTTTCCTTCAAAAAAAAAAAAACTTTCTCATATA
TTTACATAAAAAATTGTTTCCGCAGATAAAACGCATAAAATCTGCAATGAGTGCGGTGGAAACATTGAAT
AATGTTTTGCATATAAAGTAAAAAGTTATTTCATAGAAACACTAATTGATGTTGATATTTTGAAAATAGT
CAATAGTTTCTAAAATTTTATCATATCGATTTTTACATATATGTACATACAAAATTATTTATGAATATAT
AAGCAAATAAAATCCGCGACTGGTGCAGTGCAAACATTGAACAATGTTTTGCATATAAAATAAAAGTAAC
ACTATATTAATTTATATTTTGACAATATTAATGAGTTTCCACAATTTTATCAAAGCAACTTTATCAAATA
TTTACATAAAATTTGTTTCTACATATCAACGCATAAAATCTGCAATGGGTGCGATGCAAACATTAAACAG
AGTTTTGCATATCTTTAAATATTTGACAATATCTTTAAATATTTGACTATATCTTTAAATATTTAACAAT
ATTAACAACATAATTATTTTTTATATGATTACAACAATGTTATGCGACCCCTGTGAAAGCACGGGTCTAT
TACTAGTTTATTAATAATATCAAAATGGTCCTTGTGCTTCTAATTATTCAAAACACCTTTTCCATTTCTC
ACTATAAATCTTCATATGCTCTCTTACAAACATCATAGTTTGTATTGACAACAATTTGTTGTGGTTTACA
TTATATGAGAACAAACACACCAAATTTGTTGTGGTTTACACCGAAAAAATCCTGTTGTGGACCAATTCGA
AATTTATATAATCTGAATTTTCCCTCACCCTAAAAAGTATGAACTTTAACAAGGTCTTGAACCGGTTCCA
AATATAAACCAAACATTTTTGGGATGTGTTCACATTATATAATTCAAAATAGTCCAAAGTTTGGATGATT
ACTTGCTTAGCAAGACTAACTCATTGAACACGTTTTTCTTTGGTAGATCAGTTTTAACATATTGTTTGAC
TCTCATTTGTGAATTGTTACACTCTATGTACTCATATTCTTCACAAATTCCCATTTATAAATACCCATCA
ATTCTTCACAATTTTTCGTTTCATCTTCTGACATTCTCTCCTTCTCTTTTCTTCTGCAATGTGCTTCCAC
CGTTGACCTTTCATACCAAAAGGTTACTCTAATATTTTAGGGATTGTATGAACGATCAACGGTGATGGTG
CCAATCTGCAAATTTGCACATTCTGTTTGGGTGTAAGGTTGATTTGTCTGGCTGTTACGTTGACCATCAA
AGTCTTATTCATTCTAGAAAATAAACAAATCTCACCTCAACCTCTTTTTCCCTCCACCTTCTTGCACCAC
GGATTTAACGTTAGATGTTTAATAAATTAACATTAGGTGTTTAACAATTTTGTGTAACCAGCTTCAATCT
TATTGTAAATGTACTATGAAAGTTTTTATATATTAATAAATGGAGAATTTAATTTGTATCATGTTTGTCT
CTTTAAATTTATTTTATTTTTGTTGTCGTTTTCAATTATATCATCTTAATACTATACGTCGGTGCTGTTA
TTTAAATCTGGGCAATACAAAATTCGGATTATATAATTTGAAAGTTCTTTAAACTTAGTTCAGGTTATAA
AATTCAAATAAAATGTATGTTAAGAAAAAAAAAAATAGTACGCGTGAGAGACACGTGGAAAAAGTAATAA
TGAAACAAGAACTTCTTTGGGCCTATAGAATTTTTTTTATTTATTTTTTCGTTCTTGATAAGCAAACAGA
AACTTTACGAAGTTTTGTTACGGAAATCGTACAAAAGCGTGTTCAGCACAAAACGTTCCTATATATTGCA
TTCATTAGGGTTCAGATTAAAGCCACAATTGAAGATTGGAG
