# Supplementary material for: Silicon flow from root to shoot in pepper: a comprehensive in silico analysis reveals a potential linkage between gene expression and hormone signaling that stimulates plant growth and metabolism
Source: PeerJ. 2020 Nov 4;8:e10053. doi: 10.7717/peerj.10053 (PMC7648454; doi:10.7717/peerj.10053)
Supplement: Supplemental Information 5 [file peerj-08-10053-s005.txt]

Silicon flow from root to shoot in pepper: A comprehensive in silico analysis reveals a potential linkage between gene expression and hormone signaling that stimulate plant growth and metabolism

Supplemental File SF4. Promoter sequences of the external group of genes used to identify cis-acting elements and motifs involved in phytohormone responses.

Fernando Carlos G�mez-Merino*, Libia Iris Trejo-T�llez, Atonaltzin Garc�a-Jim�nez, Hugo Fernando Escobar-Sep�lveda, and Sara Monzerrat Ram�rez-Olvera


>At1g47128
>NC_003070.9:c17287749-17285750 Arabidopsis thaliana chromosome 1 sequence
ATTCTGTTCGTATAAGAGATTTTAAAATATAAGCTCAAACTGTTTAAGAGTGTAGTCATGTAATCATATA
CATTTGACTGTATATGTACTGTTCCATCCAAAACTTTCTGTCCATGTAATCGTATTTCAACATGTCATGA
AATTTTACCAATAACTAATGCGCAAATTTCACCGTCAGAAATTTTATCCCATCTCGCAATTCAACTTTAG
ATTGGAGAATTGAATTCGCTGGTTCTTCAGCATTGGTATCATATGATGAGTATATTCTACTTGATTGCAA
AGTGTTTACCTTTTTGCGTCAATAGATTTTGATTGTTTTGTTTCTCATGGTGACTTGGAGCATGGAGGTG
GGTAGGTGCGGTTCAAAGCATTAAAAAAAGAAAATTTACATGTAGTTTTGATATTCTTTTGTCTCGCACC
GTATCGTCTCCATTCAAAGTATGTGTCTATGATTATTGAGTGTACATCTTATTATGATTCATTATAGAAT
GTAGTTCCCCTTAGGCTAGGAGCGTTAGTTGTGTCTCAATGTTTTTGGCCATATGTACACTAGCGTGTAA
TAAAGTTCTAAAATACTAATTAATGATTCGTTATTCAGTCATATTATACGTTTCACATTAATACTTTTTA
TTGAATGTATAAATTCCAATATCGTCATCAGTGTATCTCTACACGCAAAACTATTGTTGAGTTTTTTCTT
TTCCAAAACTCTAAATTACAATATTATTTTTTTTATTTTGATAAGTATAATATTCGATGTCACTTGAATA
TAATAATTTTTATTAATTCTCTGACGAAAAAAAGAGAGCAAGTGTTCTATTGTCACAAGCTAACTCTTGA
AAGCATTATATTAAAGAAGTTTGAGTAAAATGAATAAATTATAGAAAATATTTTGAGTCTTTTAATTTCG
GAAGGAATCATAATAATAGAGACAACAATCTAATTTCATAATGGTAACTTGTAAGACTTTAGATTCTATA
TTATCAAAAACTCATAAGAATCTCGAGTTACATGTAACAATCCTATCCACGCGTCTTTTACAATACGTGA
GAACACGCGCTCCTATTTGTGTGGACATTTTATTTTTGGCTTGCCAATTAGAGATCAGTGACGTCTCATC
TCTTCCTACCCATATTGTCTAACCAATAATTGACCATCACATATTCACATTTATAGATTTCATCTTTACA
CTATTGTTTTTTTTTTCACTTATCAAAATATCTCAACCGACCCTGAAATTAATTAGGATTTTTAAATCGG
ATTTTGGCTCAAGTTTTTGTTTTTGAATATTTAAGAAAATAAATACAATTAAGTATAAGTTTAGAGATGA
TTTGTTCATTTATTTGAAGTTTTTGATTTTTTTTTTCTTATTAAAATGACAAAAAGAATGATTTGAGTTC
TTTTCTTTTTTGGCTCAAGATTTATTTTGGCCCACTTTTCTTTTCAATATTATTAAGAAAACTTGACTCA
TAAATTTTTGTTGGGAAAAAGAGGAAATGAGAAAAGGGATAATAATAACAAACAAAAAAATGATTTGATG
TTGGTTTGGGTTCCCTCTTTTTAGTTCAAATATAACATGAGTAATAGTGGTAAATGTACATTATTTGAAA
AATTGTAAATAATGCACTATTTACTATTTATTATCTGATTTGCTACTCTTTTTTTTTTCAGTTTCAATTA
TAGTTCAACATGGAGTTATTTTTTTGTCAAACCCCATATGATATCTTATCTACAAAGAAGCCCATAAATC
ACTTATCTTCATTTATTTTAGATCCACTTATTTTTAATTCTTTTTTTCTGTTTTGATTCCGTTTCAACTT
GTTGGATACATATAACTTTTATTGTTTCTCTATCGTATCAAAAAAATAATTTGGATTTTTCCTATCTTTT
TTTTCTTCTAACATACGGATTTTTTCCTTTCCGAAATTGAACTTTCTAATAAAAAAATTCGGAACAAGTC
ACCATTATTTTAGAAAATTAAAAAGAGTGACGAACGAAAA
>At5g60360
>NC_003076.8:24277660-24279659 Arabidopsis thaliana chromosome 5 sequence
TTTATGGCATATGTCATTATGATCTCCCTCTCCCTCTATATCAACTGGATACATAAACACACATACTAAT
GAACTTCTATAAATATAACATACATAGAATGAAGCTGAAGCATAAACAGCCCAACCAAGTCATATCTTAT
CTCTGTTCTTTGACTTTCCCTTTTTACAGATTCTTTGCCAATAGAACCTAAGAAAAAGACATAATATCGT
TGATGGAGAAAATTACAAAGGAAGAAAGGAGAAACAGATGCCTTCCAAGTTTTGGAAGCATATATCGAAG
TAAGAGGACGGGTAAGAAAGAGGCAGCAGCAGCAAAAACCAAGGTAGAGGCGGATCTGATTATTGTAAAA
AATGAAGATAAATCTAACGAGGAACAGAAGAAGATTGAAAAATGTTGGATGATGAGTGAGGATGGGGAAG
GCGGCAAGTCAACTGTAGAGTATGATGGTTCAAGCATTTTAAACACAAGTGGGGTCTTGCGTGGGGATGA
AGACATCAGTGAGGAGGAACCTGAGGAAGTAGCAGAGATATTGATAGATAAAGAGGAAGATAGTGAATTT
CTAATAACGATGGTTTTGGACCTTTTGGTGGAAGACAACAAGTCGCTTCAACACAAGTCAAACGCTGCGA
ACAAAAACAGTAGCTTGCTTGATGAAGAGGTAATCACGGGGGAAGGCAGCAAGGAATGTGATGGAGTTCT
GTCCATTGATGAAAGCTTAAAGGTGGTGGAAACCGAGAAGGTTGATAAAGCAGACGAGAAATCAACGGTT
GAACAACGCTTAGAGAACGTGGATGCCAATCGTACACAGGCCGAGCAACCTACAACCCAAGAGCAGGCTA
TAACAATTCAAAAACAAAATCGAGGTACACATATTCTCAAGTGCTAATTCTGCACTTGGAAGTATCTCAT
GCACTAGTTTGTTTGTACTTTGTAGCAAATAGATTGATTCTTATATGTTCCATTTTGTGTTGTAGCAGTT
ACTCGGCCAAGGCAGCCAACTTATGTACCCTCCCCATCAGCTCGGGGTCAGGGATATCACGTGTCCGCAG
CACCAATTAATATGGGAATCTGTGCTCCACCGAGTCATCCTATGAGGAATGACTTTAACAAGGTGAAGAC
GTTTGATCTGAAAGGAGTAATAAAGAGTAGCGGTAAGGGATTGAAATCAATTGCTTGGCCCCGACGTTTT
TCAGTCAAATGAACAAACTCCTAATTTAACTCAAATTACTATCCTCTTAACTATCTGTATAATTTTATCT
CTTCAAAATCACTCAAACAACTTCCTACCATTCTCCCATCTTTTTAATTTGTATGCCTTATACTTAATTT
TAATTGGTTCAATCGTCATACTTCATGAATAAGATGTTTCCTTCAAATATATAAACGATGCAGTGTGTAA
TTTGCAGTCGGTGTCGGATTTCGCACACATTCGACTCAACGAAATTAATGTTTTGAAAATTTAAATTGGA
CATCGAAAATTTATATTCATTGGATATATGTGTGTCCCAAATAAAAGTAAACAAGAATGTAGAACACATC
AAAATAATTAATATCACTTATCCTGCAACAAAATGAGAAAACAACAAAATTAGATCATAAAATATATTAT
TCAAAATTATACTTAGTAAATTTAATGGTAAAAGATCAAATATGACTTGCTTTTCAAAATGTTAAAACAG
TCTCGAATACGTAAAATAATTTGATCACAAAATAAAGTATATAGATAACAAGATTTTCTAATCTATATCA
AATTGGAAAATATTTTTTCATAACAGTGAAAAGATTTTTTTTTAAAAGTTTGTACATTGATTTTTGATTC
AAAAACCTTAGTTAATTAAAAGATCTCTTACCAATAAAAGTTTCTGAATGGGATTTGGTATTGAACTGTG
TCCTTAAATCCGGGTTTTAGTTCAACCACGAGTTTAACTACATAAACGATTTCCGGTCAGCCTGGTCCTG
ACGGGCCACCAATTTTCAAAACATTGACGAAAGCAAGCCC
>At4g16190
>NC_003070.9:c16769685-16767686 Arabidopsis thaliana chromosome 1 sequence
CTGGTGTCAAACACGAGATATAATTGCACATTGAATACAGCTATATCAAAGCATGAATTTTAAAAAATAT
ATTAAGAAAAACAGATACTTTGATTTATTTTTCATCTATATATATTTTTTTTTGTCAACTTTTTCTATCA
ATATACTTTTCAGATGAATTATTGGTTTTCCAACAACATCGTTCTGAAAAATCAAAATGTTTTCCAACTC
AAATAATAGATTAGATGTTCCAATGATTATATTAAATTTCCTATTTTTTGGTAATTCATATATGCAGAAA
ACTTCGGAAAACCATTGCACAGCAATAAGCATTTAAAAAAAGTGAAACCCATTCTATCAATGTTATGTTG
AAAAACTTCATCTAATTGAGGTGTATTTTGCATGTTCATACAAAAACTCCAAAAATAAAATTGAAAATAA
TCGAGAATATTTAACATTGTTATGTAACTTCAATTTGTGAGAATTTATCAACGAAAATAGAGTATATATA
ATATGACCAAACTCATAACAGGCAAACACCACTTTACATAGTTTCCACTTTCATTTCCTCAAACCAACCG
AAAGTTTTTAGAAACATAGTAGATATAGACAAAGAAGTCCATGGTAAACGTTAATTATTTAAATAACTAT
TAAATAATAAATTAATAAAATATTTACTTTATCAATTTGTTTGTAATTATGGTTGAAAACTTGCCCATCA
AAATTTTAAATATATTTTCTTTTTCAAAATAATATCTAATTGCCTATGATAAATGATTCTAAAATAGTAA
AGTATACCACCAAATCGTTCATTTATACTCTTTAGAAATGATATAACGACAGTGTATTTTCCAACCGAAT
GGTCGGTGTTTCCAGTGTATTTGAAAGAATTTAAGAGCGAGAAAGAAAAATTTATTAGCATCTCTTTATT
TTTAATTCCTCGGAATTGGTTCGTTTGAGTTTAATTAATTCCGGTTGACAAAAAAAAAACAAATGATATA
AGGAATTTGAAAAGTTAAATCCTCCGTCAACTTTCTCTTGACATCAAAAGTACATATAACATAATAATCA
ATAATAATGAAAAAACAACTATATCTCTAATTATAATTACTTTAATTTACTCAAATACTCATTAAATTAA
GGACATGAATCATTGTTTTTAAATTTTAAAATTAAAATATCTATATTTTAAAGGTAAAAATCTTAAAATT
TGGTTTGATGTTTAGCTTTTATGGAATTTTTAAGAATTGAGATTAATCCTAGCAATTCTAGCAATGTTAT
GTTGAAAAACTTCATCTAATCGAGGTGTATTTTGCATGTTCATACAAAAACTCCACAAATAAAATGGAAA
ATAATCGAGAATATTTAACATTGTTTTGTAACTTCAATTTGTGAGAACCTATCAACCAAAAAAGAGTATA
TAATGTGACCAAACTCATAACATGCAAACACCACTATACATAGTTTCCACTTTCATTTCCTCAAAACCAA
CCGAAAGTTTTTAGAAATATACTAGATATAGACGAAAGAAGTCCATGGTAAACGTTAATTATTTAAATAA
CAAATTAATAAAATATATACTTTATCAATTTGTTTATAATTATGGTTGAACACATGCCCATGTTAAATAT
ATTTTGTTTTTTTTGAGTAATGCCTATGATAAATGATTCTAAAATATTAATATAAGTATACCACCAAATC
GTTCATTTACAAATGATATAACGAATTTCAAAAGTTAAATCTTCCTTCAACTTTCTCTTGACATCAAAAG
TACATATAACATAATAATCAATAATAATAAAAACTACTATATCTCTAATTATATATTTTCTTAAATTACT
TTGATTTACTCAAATACTCTTAAATTATAAGGACATGAATCATTGTTTCTAAAATTTAAAATTAAAATAT
CTATATTTTAAAGGTAAAAATCTTAAAATTTAGTTTGATTGTTTAGCTTATATGTAATTTATAAGATTTG
ACATTTTGCACTTGTTGTCACTAATGTATAACAATGAAAC
>At4g14540
>NC_003076.8:19307227-19309226 Arabidopsis thaliana chromosome 5 sequence
AATCAGCTGTTTGTGTTCAAATCTTTTGGTTGAAATGTTGTCTCAACGAGCTTGCTATGATCTCGAACTG
TGGCCCTGTAACCTGATTTTCCCTGAGGTGTAGACACGGAAACCATTGGTAGAGGAAACAAGTTTGATAG
GTTTGTGTATATTGGTAGAGGTGTTATAGCATCTATAGGGCCTAGGCACATATACTGGCTTGATGAAACA
AGTGTTTTCAAGGTGTGGAATCGCATGGAGTTGGGAGGGAAGATCGATTTCAAACTCTCCCAATTCATCA
GTAACAGCCTTAATCCATTTGGACCTCCTTTTGGATCCAGTGTGGCACTTGATGGCAACGGTGGCACCTG
CGAGGATCATGTTAGTATATATTCGGACGGAAGACAAGAAACATGAAGAAAAAAGGTAGAGAAACAAATA
CCTGGGATAGGGATGGAGTGAAGGTGAGGACGTGAAGTGTCGCAGAGAAGAGATCCGGTGATCACGACAG
AGGAGAGTTTCTGTTCACCGTAGCCAGCCATCTCCACCATTTCCGTTCTGGTCCATAAATTATTCCCAAA
TGCTCCGGTGAACAAGAAGAAAGAGAGTAACAAGAAGCAACGGATGATGAAGAAGCTTCCCATCGTTAAA
AACAAAGAAAAGAGGTTTGTTTGTTTTTCTTTGTATTTTGTTAAAGAAATGAAAATAGCATGAATATATA
GAGAAGAAGAAGGAAGCTAAAGAAGAGGAAGAGACCCTTTGCGTGGTGGCTTCAGGTCACACAGCTCTGT
ACGGCAGTGTCTCTCTTTATACCTTGTAGTAGCCTTTTTCTTTTCAGTTGTATCTTTTCTAAATATATTA
AAAATCGTGGCTGACTTGTTAGGGTCAAATTTAGAGCTGAATCTTCCAAATGAAACAATGAACCGAGAGC
GAAAGAGAAAGAGAGATACGGCACTTGGAAGCAATTACTGAGTGGTTCGCCTACTCTTTCACTCCTTGTA
TAAGTATTATTTTAATAATAATATTTGGTGCAACGTTTTTGTATCTAGTGTGACGTTTCTCCTTTTCTTT
ATTTAATTAAGCCAATTCAGTTAGAGTAGTCATGCAGTAACCAAAAGATTCAAGCCTACCCTCAACTATA
CTCGCACACATTCAGCTTTGAACACAACGGCTTCAACATCGTGGGTTTGGTCGTGTCTACGTGCTCAGAA
TATCTAGTTGATGGTGGGAGTCAGCAGGGTTTTGACCAAACCACAGTTTCTCAAGTCCTCATTACATTGA
AAAAAGTATGGGCTTAAAAGAAGCCTAGATATTGATAATAGGTCCATCACCTTTAATGGGCCATTCAGTT
TGATTATCTTAACGGCCCATTAGGATTCTCCAGGTGGGACAAGTATTAGCTATGTCATTAAGAGCTTAAT
ACAGCTGGAAGCTGGTGATTATTGTTAATGTTAACTAATCACACGCTTAGAAAAGCGACAATGGTTGGAC
CCACAGGAGAAGATCGAGACCGTCAAAAGTGGACAAAACTGGGACGCTTTTTGTTTCCAAACAGCTGTCT
GATCTGATTGGTCGATGCAGTTTTGATGGCAATGAACCCCACCACAGACCACACCCTCATGATCCAACCC
AATTCGCTCGTAACACAAAAAAAAAAAGAAGTGAAAAATTGACCGAAGGGTCGTTGAGTGGCAGTTACCC
TCTGTCTCCCTAACGCCCACCTATCTTCTCCGTGTTTTCCACGCGCTATCTTTCTCTCTTCTGTGTGTTT
ACCACGCTCCTCTTATGCGCGTCGGCTCGTGACAAAAGTGTGCCGGGTCCACTAACTGTCCACAACACGT
GGCAAAGCCTTAAAGGGCTGTCTATCTCTCAAACAAGATCAATTCCAATCCGACGGTCGAGCACGTATCC
AGTTGTCAGAATCTTATCAGTAAACGGACGGTTCATATAAGATCACGTGTCAAGTGAGCAGAAGTCGTGC
GTCCTCTCTTTATATAAGCTCCGGCGACTCCTTCACCACT
>At5g54630
>NC_003071.7:9634346-9636345 Arabidopsis thaliana chromosome 2 sequence
CGTATTGTCATATCCTTCTCTTTGTTTTGATGTGAGCTAACAAAAATCGTATTTAGTCATATGCTTGTCG
TATTGTCCAAAACAGTCTTCTTTTCTCTTTGTTTTATTGATTCTTTGACTGTGTCTATGTGATTAATTCT
TGTATTTGGCTAATAACAGGTTTTATTAAGCAATCTCTAACTTGGCCTTATTTCTATGTATAGTTATTTG
CAGCTGATCTTTTACAAAAAATGGACAATGAAGACGAATGTACTTATGGTGGTGAAGGTGGGCAAACATC
AGCAGATACATCACAATCTAAAAGTTTAGTAAGTGCTTCTCGTTTTAAAAGAAGTAGAACATCAGATATG
TGGGATTACTTTACACTAGAAGATGAGAATAACCTCGTGATTTTCCCGCCAAAAAAACGTAACCTCGTGA
TTTTCCCGCCAAAAAAACATGACCCCGTGATTTTCCCGTCACAAAACGTAACCTCGTAATTTTACCGTCT
AAAAATGTAAACTCGTAAAAATTTCTGAATCAATAAATATCTCAAATTTAATAATAATGAATTAATGATG
ATGATAATTATTTATTATTGTTTTATAATAATAATTAATTAAATTATTATTTAAATGGTTAACCCATTTA
ACAACTCAACCCATCAAATGAAATGAGTTATGGGTTAGACCCAACTCATTTAACAAAATGAGTTGGGTCA
ACCCATAACTCATTTAATCATAAACTCATTTGATTATGAGTTGGGTTGGGTTGGGTTACCCATTTTGACA
CCCCTAGTAACAACAGAATGAATTTTGTTTATAGAGACAAAAAAACATGAAGTAATGAACATTAAAAAAA
ATCTTAGTAATATAATGGGTTCTCTAATATAATCTAACCTTCGAGTGAGAAAAAAATGAACATAAAAAAA
AGAAACAAGAACAATAAAAAGAGTGGGAGACAAGAGGGTGATAAATGGTATAGCTACGGGACGGTGACGT
ATGATGTGAAAGAAAGGAAGAGCGCGGGTGATGATGGAATTAGGTGACAGGCATGTGAACAACAGTGAAG
CTGCAAAGCCTGATTTGGTTGTTTCCCTTCTCTTTAAGCGTGCTTCCAACGTGTCTCTTTGATCATGACC
TTCTTCTTCAAATATACAACTCTTCACTTCTATTTTCATTTGCTCTCATTTTCACATTGATTGTGTTCTT
AGAATTTTGTTCCTCGTGCAATCTCCTCACTAGTTTAACTAAATAATTATACATTGATTTTTGTTGTGAG
TCTACTTAAATTATGGTATCTATTATTGTACATTTCATAACTATACCACACCAAAAGTAGAGCATATTAA
GCAGCCGGCAAAACAAAGTTCAATTGCTGCTTTCTTGTCTCTCTCGTATCATCACTCTCCTTTGCTAATT
GCTCTCAGCCCATAATTATAAACGAGTAGAAGAATATTTAACACTCTTTTTCGTAAATTTTCATTTTTTA
CCACTTGTTAAATGCTCTGTCTTACTTTTTTTTTATCCATTGTAATTTTCATTGGCGGTATGCATATTTT
TAGACAGACAAAATTTAAACCGATACGTGGTCCCATAACTATTGAAACTCTGATTATAATGGAAAACATA
TTAAATTTATAGGTATTTTAGACCACTCAGCCTCTTAAATATTGGATGGTCCCATTTCTATCTAAATCAT
TTTAACAACAACAAAAGAAAATATACCATAAAACAATCTGATTTGATTTTACTTATTGCTAAAACCATAT
AATAATTTTAATAAAATATAATAAACACACGCATGTTATTTGTGGACCTACAAAATAAAATAAAAAGAAT
AACAGAGACAAAAAAAAGTCATTTCAAATATATAAATCAAATTAAAATTAATAATATTTTCATGTTTTTT
TAAGCTTCCTTACAAAACAGAAACCTGAAACCATGTTACCTATAACAACGACATGTATTTATTATTATTT
CTCCATTAGATCTAACGACTCAGAATCACTCTCACTTACT
>At5g43060 
>NC_003076.8:c17274296-17272297 Arabidopsis thaliana chromosome 5 sequence
GAAAGATCCACATTACGATCAATGGAGTTTAAAACGATAAGCTAGAAGGGAAGATAATGCGCTTAACTCA
GTAAAGATAATAGACTTGTTATAAGCTTAAATTGCATCGAGTTCTAAGAGTCTAACATAGATTCTTCTCG
GAAAACCGGAGAAAAAAACAAGAAAATATTTTAAATTTATAATTGGTCTTTTCCAAGAGTGAAGAAAGAG
TTGATACCAAATTTTGATCAAAGGCCATTTTGGAATTTTGATTGAACATGTTTTTTTTTTTGTTTTTTTT
TTTGTTTTTTTGTCAAGGAGTATGGTATTTCTTTAAGATAATTGAATTGCTAAGGAATATAAAAAAAGAA
AGAAGAAGAAGCATGTCTGATTTTGTTTTAATTATTTTAGGGGTATAATGCAAATTTTGAGAATAGAGAA
AATTGATTATTTTTTCTAAAATATTTGTAAGTAAACTCATTATCTTCACGAGGGATCTTAAATATTTGTA
AGTAAACGGTTTTGTCCGGCAATTATTTGTAAGTTCTAAAAATTATGATCACTTAAAAACGAAAAGGTCC
CACTATGTGTCTTCTCCACGCAAAAGAAAGTTTCATTTTCTTCATTTTATTTTTTATTTGTAATGCAGTT
TCTTATTCTAATGTAAATTATAAATTAAATATTTCCATGTCCCTTATTATACTCAAATGTATATAAAATT
TTAGTGGCCCCATAAGAATCTCTTATAACATGAATGATAAACGATGACATAAACTAATAAAAACATTATC
GTAATTACCTAATGGTTAATGGTCAATTTTAATTTTATTTCCATACTTCAGATTTGACATACAATTCTAA
AGTTTTATAAGATTAATAATCTGTATAATGTTTCATATGATTAATAATGTTTATAGGTTTATACAGTAAA
AATGTTTTGACACACGGATTAGCTAGCAACTATGATGGGTAAACCACATGGTCCATTACATTGTAAAACA
TATATATTTGAAATTGTCCCTTTTCTATTCGACACTTGTATTACTTGTAGGAAATTAAATTTTAGTTTAA
GAAATACATATAAATTAAATTTTAGTTTAAGAAATACATATAAATTAATACCTTAAGATATTAAATATAC
ATCAACATTTTCATTAGTATTTTCGCAAGGAATCATAATAATAGAGACGACCATGTGAACTAAAACTCGA
GTAAACTATTCTTCCTTTTTTATTTTTATTTTGTAAATCCTTAATCTATTCTTCTTAAAATATAAAAATC
CACATTATCTGTCAATTTTTTTTTTTTTTTGGTGCAACCAATTTTCTCTCAACATTTATCAAAAGAATCT
TCTTGTTTGGAAATCAAAGAAAATCTTGTTTTAACAATTCTATCATCAAACAATCCGATCCTTCACGTGC
TTCTATTTACGTCCCCTATTTGCTTGGGACTAGAAGATATGTATTTCTAATTTATCTTCACCCCAACCCA
ATCTAACCACATCCACTTGGCACTTCTGAGCTGTCCCTTCCCACCTTGTCTTAACCAATAATAGTGGACT
CTTCACAATTTTTACATTTTCATTTTTACCTCACTACTTCTCTCTTATTTCTTTAAACCCCTCAATTCTT
TCGATTGGCTCCATCAGCCCCATTTAAAAATAAAAATTATTAACTTCTAAACTTTTTTGAATATTGGACA
AAAACAATAAATAAAGATTATTGACTAACTAAAAACATGATTTTAAATCATTGTAGGTTGCATCTTTTTT
CTCTTACAAACAAATAGTTTTGGAACCATATACAGTTTTTGAGTTAAAAAATAGTTAAAAAACGATAAAC
ATATGAATGTGAAAAATAAATCAAAATGTTGAGTGTGTAGATGAACATCTAGATAAAGAACTAAAAAAAT
TGGACGGCTTTAACAAATGTAATTGACTCTTACAAATTTTATTATTTTAATTTTCACCCCACTATTTCTC
ACTTATTTCTTTAATTCCCTCATCTCTTATAATTGACCCC
>At5g45890
>NC_003076.8:18611239-18613238 Arabidopsis thaliana chromosome 5 sequence
TAAAATCGTTGATTGTTAAAATTTAAAATTAGTTTCATTACGTTTCGATAAAAAAATGATTAGTTTATCA
TAGCTTAATTATAGCATTGATTTCTAAATTTGTTTTTTGACCACCCTTTTTTCTCTCTTTGGTGTTTTCT
TAACATTAGAAGAACCCATAACAATGTACGTTCAAATTAATTAAAAACAATATTTCCAAGTTTTATATAC
GAAACTTGTTTTTTTTAATGAAAACAGTTGAATAGTTGATTATGAATTAGTTAGATCAATACTCAATATA
TGATCAATGATGTATATATATGAACTCAGTTGTTATACAAGAAATGAAAATGCTATTTAAATACCGATCA
TGAAGTGTTAAAAAGTGTCAGAATATGACATGAAGCGTTTTGTCCTACCGGGTATTCGAGTTATAGGTTT
GGATCTCTCAAGAATATTTTGGGCCATATTAGTTATATTTGGGCTTAAGCGTTTTGCAAAGAGACGAGGA
AGAAAGATTGGGTCAAGTTAACAAAACAGAGACACTCGTATTAGTTGGTACTTTGGTAGCAAGTCGATTT
ATTTGCCAGTAAAAACTTGGTACACAACTGACAACTCGTATCGTTATTAGTTTGTACTTGGTACCTTTGG
TTCAAGAAAAAGTTGATATAGTTAAATCAGTTGTGTTCATGAGGTGATTGTGATTTAATTTGTTGACTAG
GGCGATTCCTTCACATCACAATAACAAAGTTTTATAGATTTTTTTTTTATAACATTTTTGCCACGCTTCG
TAAAGTTTGGTATTTACACCGCATTTTTCCCTGTACAAGAATTCATATATTATTTATTTATATACTCCAG
TTGACAATTATAAGTTTATAACGTTTTTACAATTATTTAAATACCATGTGAAGATCCAAGAATATGTCTT
ACTTCTTCTTTGTGTAAGAAAACTAACTATATCACTATAATAAAATAATTCTAATCATTATATTTGTAAA
TATGCAGTTATTTGTCAATTTTGAATTTAGTATTTTAGACGTTATCACTTCAGCCAAATATGATTTGGAT
TTAAGTCCAAAATGCAATTTCGTACGTATCCCTCTTGTCGTCTAATGATTATTTCAATATTTCTTATATT
ATCCCTAACTACAGAGCTACATTTATATTGTATTCTAATGACAGGGAAACTTTCATAGAGATTCAGATAG
ATGAAATTGGTGGGAAACATCATTGAACAGGAAACTTTTAGCAAATCATATCGATTTATCTACAAAAGAA
TACTTAGCGTAATGAAGTTCACTTGTTGTGAATGACTATGATTTGATCAAATTAGTTAATTTTGTCGAAT
CATTTTTCTTTTTGATTTGATTAAGCTTTTAACTTGCACGAATGGTTCTCTTGTGAATAAACAGAATCTT
TGAATTCAAACTATTTGATTAGTGAAAAGACAAAAGAAGATTCCTTGTTTTTATGTGATTAGTGATTTTG
ATGCATGAAAGGTACCTACGTACTACAAGAAAAATAAACATGTACGTAACTACGTATCAGCATGTAAAAG
TATTTTTTTCCAAATAATTTATACTCATGATAGATTTTTTTTTTTTGAAATGTCAATTAAAAATGCTTTC
TTAAATATTAATTTTAATTAATTAAATAAGGAAATATATTTATGCAAAACATCATCAACACATATCCAAC
TTCGAAAATCTCTATAGTACACAAGTAGAGAAATTAAATTTTACTAGATACAAACTTCCTAATCATCAAA
TATAAATGTTTACAAAACTAATTAAACCCACCACTAAAATTAACTAAAAATCCGAGCAAAGTGAGTGAAC
AAGACTTGATTTCAGGTTGATGTAGGACTAAAATGGCTACGTATCAAACATCAACGATCATTTAGTTATG
TATGAATGAATGTAGTCATTACTTGTAAAACAAAAATGCTTTGATTTGGATCAATCACTTCATGTGAACA
TTAGCAATTACATCAACCTTATTTTCACTATAAAACCCCA
>At4g39090
>NC_003075.7:c18219616-18217617 Arabidopsis thaliana chromosome 4 sequence
TCTCTGTTACTTTATTCGAGAAGAAAATACTGATTGAATGATGGAACTATTATCGGTTGAATTGAGGCTT
TTTTGGAAATTAGATTGTGTTGCTTTAGTGTAGGCATTGATTGTTAATAATTCATTGATTTGTCATCTAA
ATTGGTTTCATGAAGTTGTTTTTGCAAAGAGAAGTAATCAATTGAGTTTAAATTGATTTTTTCTGTTTGC
AGGTTCTGCAAGTGTGAGATGCCGTATAACCCAGATGACTTGATGGTGCAATGCGAGGAGTGTTCTGAGT
GGTAAGTGTTCACTTATTTGAAACTCTGTTTTAATCTTCTTGAGTCACAATCTGGAATTGCTCGTATGTT
TTTCGTGTATCCATGAGGTCCTAGTTGATATGCTATTGAGGTTGCTTGAGATGAATGCTTTTGTCATGCT
TTACTTCGGTGATGCTCTTCCTTACTCATGTTCATGTTTTGTCTTATCTGATATTGTGGAAACTGCAGAT
GAATAGGAACATAAGCTGATACTCTAGTCTGAACGTTTGTAATATCTGTGATTAACATTCTAATGTATAT
GTTGCGGATTTTCAAATTTTCTTACACGTTACTGATTGAGTCGCTGTTAAGGTTTGGGTTTTTCTGCAGC
TTCTTAGTTTGTGCCTTGGGTCTTTCACCCATGTTAGCTTGCTATATGACACAAGTAACGTAAATGAAGT
CATACTGAAACAAATAGTGATCGTTTGATCTTGGAAGTTGGAACTGTTAAGTGTTAAGCTTAATCTTTTT
ACTTTTTTTTTTGTAAAGAGAGGATTAAGGTTTTTTGTTTCGAATGTCTTTGTCAGTTGCCTTTGATGTT
ACAGCAAACTAACATTGGCTCAGGTTTCATCCTTCTTGTATAGGAACAACAATAGAGGAAGCTAAAAAGC
CAGATAACTTCTACTGCGAAGAGTGTTCCCCACAACAGCAGAATTTGCACAACTCTAATTCAACTTCCAA
TAACAGAGATGCTAAGGTATTTCTCTATTTCTCATTTCAGAAAATATCTTTAGTTTTTGAGGGATGGTCA
AACCCGTTGCAAATAGGCTTGAATAAATTTAAGGTATTTAAGTTGACCGTTCGTTCCACATATAAAGCTA
GCCTTGCCAACAATTGTAAGCTCTTGGACTGATAAAATATACCAACTTAAGGCAGAATAAACACATAAAC
CCAAAGTATATGTGTCATTAAGGTCAAAGACAACCTTGTGAAATGTTTTGTCCTAACTAACAGGTGAATG
GAAAGCGCAGCCTGGAGGTAACTAAATCGAAGAACAAACACACTAAGCGACCAGGTTAACATAAACTTGT
AAAGGCTATAGATATCTGGTTGGTGAGTCTGAGTATCAATCGTGTAATCTACAAAGGTGGTTTTGTTTTC
TTTCCCTCTCTAGTTTTTTCTTTCTTAAAAAATGAGGGTTTAGGTTTGTTGGCTTGATTGTTGTATAATT
TATATGTATAGCGTATGGTGGTTTCTCATCTCCTTTAGTTGTCACATATAAAATTTGGGTAAAATGGTTT
GTTTATAATAAGAAAACAAAACAAACAAACAAACAAAGAGAGTGTTGGTTCCTTATTTGTTTGTTTTCAT
TGTGAACTCTAGAAACCCTTCATTCTTTATTAGTTTTTCATTCTTTATTAATTCTAAAACGCATATTCAA
AGAGACATATTTGATCATCGTGTCTTCATAATTTGGTTCAAAGTACAGCCAAAAACCAGGAGGTACACTA
AAAATCAATAAAATTACATTACAAATTATTTTTAGTACACTGGGAACATAAATAAATGAATCAGAGAAGA
GAAACATGGCAACTACCGATCATGAGCTTCTACATTTGTCTCAGAAAAAGAGGAAGATAGAACTATTTTT
TAAAGTTTTTAGAAAAGAGAGAATTAATATTATCCAAGACAACACGGCACTGCTAACAACAAGTTGAACC
TATCCCATTCCATTACTCCATACCCATTCAATGATTAACA
>At3g45310
>NC_003074.8:c16632570-16630571 Arabidopsis thaliana chromosome 3 sequence
TGGGTTTACCTTCCTTGGCAATTACTTCTAGTTCAGTGACTTCATCAGTTTCAGGACCATCAGCCTCTCC
TTCCTCTGCTAACAACTCAATGTTCATTTCTCACACCATTATATATGGTGATGGAAGATGACATTGGACA
ATGTGCTTCACATTTCTTTATTAATGTTTAAACTTTCTATCAGTTCTGTTGTAAACAAGTTTTTATTTAT
GTAACACTCAAGATGTAGCAGAAATGTCTAAATATTTTTTTTGTTTATACATGGTTTTTGTGTCTGTGAT
TAAAAGAGAATAAGGATCATGTTGTAATAACAAATCAGGGCTCTTATGAAAACAGAACCAAAGATAACAA
TGAATATTATTGTCTTTAGAGTAGTGCATAATGAAAGAGAGACAAATAAAAAGCAAAGACTATGACTATA
AGGATCAAGTGGATCCATTTGTGAGCAGTTTAGTCTTATTTCTTCCTTCAATTTCCATGAGCATGCCTAA
AGAACCTGGAGAGGAACCCTCTCTTTTACCATCAGCAGCGCCAATCACGATCCTAATCGCAATCTCTTCT
GCATCACTTTCCTTCAAAACTTGACAATTTGAGGAAGGAGAAGATGTAACAGAACAAGTACCAGCTTTAG
TGTGATCAACAACTTTTTTGGCTATTGTTGGTGACTGAACAATCCACATGAGGTTGTAACCTTTGGTCTT
ATGCAGAAGTATTACGGTCGTGGAGATGAGAAGTTGGATGATCCAAGGTAAGGTAATGAGTACTGTTCCG
GAAATGGCAAAGAAGTGGATGAAACCGGACTTGTGGCCATTGGTGGTTGCGAGACGGAAGAAGAGGATTC
CGATAATAGTTGTCCAAAGAGAGTGGAATAGGATTGACCAGAAAGAGATGCCACGAGAACCAGAGGTTCT
ACTCTCCATCTCCATTTTTTGTTTTTAGTCTAACGTTGAGAGAGATGTGAGATCATATGAAGTTAAAGGT
TAAGAGAGGTATGTATTGTTGGAGAGATCAATGGTGATTTTGATTTTGTTAGTTATCTAGTGGATTTGTT
TTTTTCTTTGTTCATTTGACTAGGCGATTTTCTTGTAGTAATTAAACTATTTTTTTTTTCTAACAAAGTT
ATTTTCGTAAAAATAAATTTTACTTTAAATTTTGAAATTAGAAAACATCCATTTGATGTTTAAAAAAAAA
AAAAAAGAAGAGTTTCCATTTAAATTGTTTCGGAAATTCTTAAAATTTGTTTAAATCTTCTCAGTGTGTA
TTTAGAAATAGGGTTGTCTGCCCAGTTCCCCTGTTATATAGTGTTTCAACTAGGTTTACTCTATACTTTT
ATTCTCTATCCTTTTCACTCTATACAATTTATTTTCTTGTGTGAATGGCAATTGTCGAAGCCATATAAAT
TTTAAATTAGAAGGTTATTACTTGTTATGCATATTATGTTTGTTATATGGATTCCTATTATAAGTCCAAT
AGAATATTTTATAAAAATTTATATTACTTGTTTCGCAAGCTAAAAATCCTAACTTTGTATCTCAATGTAT
AATGCTTGTTTGGGTTAACTGATCGGGTTTATTATGATTGTTTACTATTTGTCATTCGTTTTGAATACAT
TTGTTGAATACACAAAATTCCTATCTTTTATTGATTTATTATTTATTTGATTCACATATCAATGTTTAGC
ACGTTTTGAACAAGCAAAGAAATAACAGCAAAAGCTGGTCAAGAGGGCTTTGGGCTCTATCATTCACCTA
AAATCTCTCACACAAAAGATTTGACAACATATAAAATTCATGGTCTCCACTGAACATGTACCTCACTATT
AAATGATCCAAAAAATAACAGAAATATTTGGTAAAATTATTTTTTATTAGCCCTTATTTTAATTTATCTT
GTCACAGATTCCTATTTCCAACACGATAAAGTAATAACTAAACAATGTTCCGTTATAAATGTCAACGTCA
CAATACACGTCAGTAATCCAATTATTAAAGCCAAAAGTTT
>At1g02300
>NC_003070.9:451107-453106 Arabidopsis thaliana chromosome 1 sequence
TCTTTGAACCGGTTTCATGGATTTGCAGGAGATTGTTTCCTGGAGCTACATAGGGTTTCCTGAGGATGGC
AGAAGAAGATTTAGGGACTAATTTGAGAACACCCTTTGGCAAAGTCTGATGATGATGGCCAGCAGAAACT
AAGCTGGAACCTTGATACCGGAATACTCCTTCCTTGGTTATCTTTATCTTGAGACTGTTCTTGGAGCTGC
CACTGCGAGGGAAGGTTAAACTTTTCGATCTATTTCTTTCCACGGGTTTCACTACATTGGGAGTTTTGAA
TCTACATGTAGCACTATCCATTTCCTTAGATGGAACTCTATTGAGGTCCAGTAGCTTGAGATTACCGGTT
TGAGTTCGTCCTGACCAAATGAGGAGCCTTGAGTAATTGCCCAATTTATTTCCATACTGAACCCACACCC
TTTGCATTTCGGTAAATGTCCTGATCAGCTTTTCATGATAGAACTTTAAAGAGTAGTAATACTTTCTCCT
CTTGACAAACATAACACCTTCTTTGAAACAAGCTACCTTTGGAGTAAACAATCCACCTAGCAAATTCTTG
TAAAACTTATCCTCTGGATTCCCAAAATATAAATTGGCACCATCAAGAAGTTCCTGCATCGTCAAACTGA
AAGTCTGTGGATCCATATCTGGCAGAAAACATGAGAGGAAGAATCTTTCTTCTTCAGTCAGAAGTGAGTT
CCAAGTCTCAACAGACAATATTCCCGTTAAATCTGGTAGATCGTAGAGCTCGTATGGTATGTTACAGAGC
TGACCTTCAACCAAAGCTAGCTCACAGTTTACTTGCGCAATGTCGTAATCATCAGAGTCATCATCTTCAG
AGTCTAGCCCAACTGTTTGATTCTTATTCATCTGTAGTTAACCACTTACTACCCTTAAAACACAAGTACT
TCAAATCTCCAACCACAAACTCAGTAGAAAGGAACACAAGCAGGAGATACCTAGATAGAAAATGTTAAAG
ACTCATCATCAGCAATTCACATTACAAGAATTCTACTACAATACAATGGACAGCGAGAAGCTGAGTATGT
TACTAATCAGAAATCAAACGAACATAAATAGCATTTTACTCACTGATTTCAGCAACAACAACACTAAAGG
CTATATAAAACACGAAATATACATTGTGAGATCAATGAAGCACTCAAAAAGAAGAAGATACACAACACCA
GAAAATCTCCCAGATCGGATCAGCTACAAAGCTTAAACGTAATCGATCGCGAACTCAATCAATAACCAAA
ATCAAAAGCTCCAACAAGGCAAATAACTAGAGAGCGAAAACCCTTGGATTTGACAACAAAAATGTGCAGA
CAATTTGAATAAAAAACAAGTATCATACAAATCTCAGCACAAATCAGCTCCAATGAGTTTCAAAAACCTA
CCGGAACTAATAAAAAAAAAGAATCTCGAGATATTCAGAGAAATCGATCGGAAAGCGTAAAAGACGAGGA
GCTTACCGGCTCTAAAGACAGGTGAAATTAGCAGATTAGGGTCGAAGAAACCATATCCCTTTGGCTACAG
ATACGAACTTCATCGCCTTCAAAGATTCTCTGCTTCCTTTCTAGAGATTTCTATGGCTTTTCGATCGATG
CGACAGTAGAGTAGAGACTAGAGAGACTAATTACTGTTACACTTGTATTTTGATTTCTTTAATTAAAGCC
GCCTAAAGTAACTAATGCCTTGATTACTTTAATTAATAATCATTTTTAAATTGTGATTTATAATCAAGTT
AGACATTACTTCACAAATAGTTTGGGCCTGGAAACGTATAGGCCCATGTAAACTTTAATAAAAGAATCAC
CTTGCAGGTAAGTATAATATCCTGATATTATTATTTACTTGATAGAATGGGCCTATAATAAAAGAAATCA
CCATTAAAGAATTATAGGCCCATGATATCAAGTAAATATCAAGAAATGATGATTAATGATCAAGTTAGAC
ATCATTACTTGATATTTTGGTAAGTAGGATCAATCAACGG
>At4g01610
>NC_003075.7:692582-694581 Arabidopsis thaliana chromosome 4 sequence
ACACTTTTAAACCCGAAAACCGGAAATCCGAACCCAAAAAACCCGATCCGAACTTGAAGTCTTAAAATAC
CCAGACGGGTTTTAGATTTCTAAATCCGTAAAAACCCGAACCCAAAAAATCCAATCCGAATACCCAAACG
CCCATGCCTAGAATTTATAAAACTATTACAGTTAAATCTAAATTTATCTTTTACTAATCGTGTGTGATCG
GTTTTATACCAAATTAGAAAGGAAGTTAAGATTTAAAGTTACACTAGTGGCTAGAAATTAACCATGTGTT
TGATTGCATGTGTGTGATAGATTTCCCTAGGCATGTAATCTAAAGTCTAAACTTCCTCCTCCAATTCCGA
CTTCGGACCTCCTTTTCTTACCACTTTCAAAATTTTCCAGATCTTGTTAGGAGCTTTATATTAGTATCTT
GTTACAAGCTTTCTTTAATATTATCATCAAAAAGGCATAATTACAATGCCTTGACACCATCCATGGAGAA
TCAAACATCGTTATCCGAATCCTTAAAAAGCAATACGAATAAAGGTCCCATCGCGTACAACCCACGGGCC
TCTCTCTATTTCAACCTCATTAATCGTCTTCTCCATCACCATGCATCATCATCATTAGGTCTAATATCAT
GCGTCCACAATACAAAGACGTGAACGATAAATTAGACTCGACGGCCAAGCACAAAACCAACAGCCATGGC
GGTCGTTATGATAATCCTTACGTCCACATTACTAGTCCCACATCAGCTTCTGATAAGAGTAAGTCTAAAA
AATGATTGTTCGTGTCTTAATTATGCTTATGATAAATCTTGATTGATATATGATACATGTAGGGTCGAAG
GATAAGGTTCTTGAGGTGTTGAATCGCTGTGGGAAGAAAGTAGAGGACGCTACTCGCAAAGCGGAAGCAT
TAGTCGGAGGTTTAAAAGACCACCGTACGTGAGAGTTTATATTTTACACATGTTGTCTTCTTAATCGATC
CCTAAAACATTTTTTTACATATGGTCTATGCATGAAACCGGGCATGAACAGTGAAGTTTAGTCCTAGCAT
AAGTGATGCAGCAATGGCTAGGCTTTCTCAAGGCACTAAGATGATCGTTGAAGGAGGACCAGAGAGAGTG
TTTCAACGAGAGTTTGGTGTTTTAGCTGTAGAGAAACTTTTAGATTCGTTTGTTTGCTACATATCGACTA
CTTCGGGACCAGTGACCGGAGTGATATACATTTCCAACAGAAGAATCGCTTTTTGTAGCGACTATGCCAT
TCGTCTTCCTTCTTCTGCCGGTGGAAACGGTGTTGCGGCATATTACAAGGTTAGACCATGAGTTTCAAAC
AATATTTTTTGTAATAGAAGTTTGGTTCATACTTAAAAAAAAAGATCTAAGTTGGTATTGGTAACAAGAA
TTGAATTGTTCTTTGTGAAATAGCTGTTTTCATTTTGTAAAATAAGAAAATAATAATTTGGTTTCTAAAG
ATTAGTGACTATATAATATATTGAGCAATAATAAAATTTATATGTGATATTGTATTATAATGTTGTATAT
TGATAGGTGGTGATGGAGTGGGAGAAGATAAGTAGCATTAGTTCATCAACGAACGTGTTGAAGCCAAGTG
AGAGATACGTGCATATGGTGACACGAGATGGGTTTGAGTTTTGGTTCATGGGCTTTGTCTCCTACATCGA
TGCTTTCAATTGTCTCAACAAAGCTCTCCTCAATTCCCGTTGTAATCATGCCATGTAATCAAATTCTAAT
TTTCTTATCAAAACTACGAAGACTATTTTGATCAGATCTCATAAAATATCAAAAAAAAAAATTACAAGTT
TACCACCAAAATTATTTATCTGATTCATAACTTTGACCAACCAAAAAAATACAAAATTGGGATAACTGAG
TTACACAGGTAACTTATTGATGCTTGTTAAATTGTCATTGCGATTTCGTAACAAAGGGTCCAACTCCAAT
CCCATAAAAAATTACGAACGATGTGTAATGACTAATGACG
>At5g60360
>NC_003076.8:24277660-24279659 Arabidopsis thaliana chromosome 5 sequence
TTTATGGCATATGTCATTATGATCTCCCTCTCCCTCTATATCAACTGGATACATAAACACACATACTAAT
GAACTTCTATAAATATAACATACATAGAATGAAGCTGAAGCATAAACAGCCCAACCAAGTCATATCTTAT
CTCTGTTCTTTGACTTTCCCTTTTTACAGATTCTTTGCCAATAGAACCTAAGAAAAAGACATAATATCGT
TGATGGAGAAAATTACAAAGGAAGAAAGGAGAAACAGATGCCTTCCAAGTTTTGGAAGCATATATCGAAG
TAAGAGGACGGGTAAGAAAGAGGCAGCAGCAGCAAAAACCAAGGTAGAGGCGGATCTGATTATTGTAAAA
AATGAAGATAAATCTAACGAGGAACAGAAGAAGATTGAAAAATGTTGGATGATGAGTGAGGATGGGGAAG
GCGGCAAGTCAACTGTAGAGTATGATGGTTCAAGCATTTTAAACACAAGTGGGGTCTTGCGTGGGGATGA
AGACATCAGTGAGGAGGAACCTGAGGAAGTAGCAGAGATATTGATAGATAAAGAGGAAGATAGTGAATTT
CTAATAACGATGGTTTTGGACCTTTTGGTGGAAGACAACAAGTCGCTTCAACACAAGTCAAACGCTGCGA
ACAAAAACAGTAGCTTGCTTGATGAAGAGGTAATCACGGGGGAAGGCAGCAAGGAATGTGATGGAGTTCT
GTCCATTGATGAAAGCTTAAAGGTGGTGGAAACCGAGAAGGTTGATAAAGCAGACGAGAAATCAACGGTT
GAACAACGCTTAGAGAACGTGGATGCCAATCGTACACAGGCCGAGCAACCTACAACCCAAGAGCAGGCTA
TAACAATTCAAAAACAAAATCGAGGTACACATATTCTCAAGTGCTAATTCTGCACTTGGAAGTATCTCAT
GCACTAGTTTGTTTGTACTTTGTAGCAAATAGATTGATTCTTATATGTTCCATTTTGTGTTGTAGCAGTT
ACTCGGCCAAGGCAGCCAACTTATGTACCCTCCCCATCAGCTCGGGGTCAGGGATATCACGTGTCCGCAG
CACCAATTAATATGGGAATCTGTGCTCCACCGAGTCATCCTATGAGGAATGACTTTAACAAGGTGAAGAC
GTTTGATCTGAAAGGAGTAATAAAGAGTAGCGGTAAGGGATTGAAATCAATTGCTTGGCCCCGACGTTTT
TCAGTCAAATGAACAAACTCCTAATTTAACTCAAATTACTATCCTCTTAACTATCTGTATAATTTTATCT
CTTCAAAATCACTCAAACAACTTCCTACCATTCTCCCATCTTTTTAATTTGTATGCCTTATACTTAATTT
TAATTGGTTCAATCGTCATACTTCATGAATAAGATGTTTCCTTCAAATATATAAACGATGCAGTGTGTAA
TTTGCAGTCGGTGTCGGATTTCGCACACATTCGACTCAACGAAATTAATGTTTTGAAAATTTAAATTGGA
CATCGAAAATTTATATTCATTGGATATATGTGTGTCCCAAATAAAAGTAAACAAGAATGTAGAACACATC
AAAATAATTAATATCACTTATCCTGCAACAAAATGAGAAAACAACAAAATTAGATCATAAAATATATTAT
TCAAAATTATACTTAGTAAATTTAATGGTAAAAGATCAAATATGACTTGCTTTTCAAAATGTTAAAACAG
TCTCGAATACGTAAAATAATTTGATCACAAAATAAAGTATATAGATAACAAGATTTTCTAATCTATATCA
AATTGGAAAATATTTTTTCATAACAGTGAAAAGATTTTTTTTTAAAAGTTTGTACATTGATTTTTGATTC
AAAAACCTTAGTTAATTAAAAGATCTCTTACCAATAAAAGTTTCTGAATGGGATTTGGTATTGAACTGTG
TCCTTAAATCCGGGTTTTAGTTCAACCACGAGTTTAACTACATAAACGATTTCCGGTCAGCCTGGTCCTG
ACGGGCCACCAATTTTCAAAACATTGACGAAAGCAAGCCC
>At4g11320
>NC_003075.7:6885166-6887165 Arabidopsis thaliana chromosome 4 sequence
GTGAAAAACTCTAGGGGCATTACATGGGGAGAAGCTGGCTACATGAAGATGGCTCGAAACATTGCCAATC
CAAGAGGCTTATGTGGCATTGCAATGCGAGCTTCATACCCTCTAAAGAACTCCTTTTCTACCGATAAAAG
CTCCATCGCCTAATAAAATGAGCTAAATGTATGTTATGCAAAGGATCCAGTGAGCCAGCAACCTATTCGA
TTGTGAAATGAAAAATAATGTAGTCGATGGGTTTTGTTTTGTAATATATTTTGGATTTGTATGGAGGGCA
ATGTTTGAAGTTTGTATAATATTTATGGATATTTCGTTAGGCTCTAATTATGAATGCCTTCTTTTTAGGA
AGAAATGCCAAAAATGATAATTGAACTACATTTTTGCCCCTAATAAAAATATTACATTTGAGACGGACGA
GATTGATTAGCGATTCTACCATATTTGCAACACCCGATTTTTATCAAAAAATGTTACATGCAGAAAGGTT
TAAAATAGTAATAATTATGTTTTTATAAAAAGAAGTAAAATAATACCAAAAAAAAAGTTATGCATTTTTT
TTCATAGAAAAATTCATAATTAAGTGTATTGAAATTAAATAATTTTATGAAAAATTGTGTTATTGAAGAC
TACAAAAGAATTGTAAGGATATAGAGGATACACAACACAATGATTTTGTCTAGAACGCGCCAAACAAACT
TTTTTACTTATTCTTATTGATAATAAATCTTTTACAAAAATCAATTATCTTAGAAATAATTTGACCTATT
CTACATGAATGATCAACTCCGACTAAGAAGAAATGTATGCCTAATTCTCTCTTCTGTATTTTCTACCACA
CATCTGTGAAAACCAAGAGAATTACAAACACTCACATTTTAGGCTTTTGCTAGGCTTTGAAGATAACACA
CGTATACCAATATTCTAGAATGCTTAGGTGGCTCAATGCAAACTCCATAATATTTATACTATTTCCAGAA
CCCTAACCCTTAGGATCTCCGAGAATCAATAAGCGGGATCTTCTTTGATCTTCAAGCTTATCTCTTTCCT
TATTTGTTGAGAAAAATATTCACCAACTTAATCGACTTTCGTCTTTGATCTCCACGCTAAGTCAGCAAAG
CTCTTCGGCTCGTCACATCAACCAATTCATCTCTGCCATGTCAGCTTATGCGTCTATGTCAGCAACTCAA
CCGTCTGATGTGATCTGATGCAGTTTCCTGATATACAACAATTTCCTAAAATACAACAGGTCTCTGATGT
CCATCAACTCGTTATTGTTAGAATCTACATCTTCAAAAATTCCTTGTGAACTGTAGAGTCATTCGTCGCG
TATGAAATTTGGCGTAAAAAGGGAGACTAATAGGCAGAATGTGAGTATGGGAGGAAAAAGATGGAGGTCG
CCAGTACATTACAAGTGTTCATAAGGTCACACTATTGGGAGTAACGGGTTTTGGTGCAACAAAGATAACT
ATTTAAAACTGATTTTTTAATATTGAGCATGTACAAAAAAACACGGAAAAAGATTTTGTGGTGTTCTAGC
GGATCACTTGACAAGTATATATGCAAGCTTTTGCGCCATAATGGTTTTAGATGTACTTTAAAATTCTGCC
ATATTATGTTATATATATGAGTGTTTTTTGTTCCATGATCTAAATGATGACATTTTTTTTTTTTTTTATC
TAATGCCTATCTTTAAAATATTTTCTGGATCCACCACTAACCTCAATTGCATTCAAAAACGACCAAATTG
GTGTATCATCTTCGGAAAACACCTAAAATATATAGAATATCGGTTCAAAAGAATGACCTGGACCTCTTTT
TTACTCATTCACCCAAGCGAACTTTGGGCATGTTTCTATACCCAATCGAAAATATATCGAACAGCCAAAA
AAACGAATTTTTAGATACAACATATATTTGAAAAAGTTCTTATTTACAAATCATTGGTGAAAAATTTAGA
CACTACTCGACACAAATGCATGAGTAGGTTTACCCATTTG
