# Supplementary material for: Silicon flow from root to shoot in pepper: a comprehensive in silico analysis reveals a potential linkage between gene expression and hormone signaling that stimulates plant growth and metabolism
Source: PeerJ. 2020 Nov 4;8:e10053. doi: 10.7717/peerj.10053 (PMC7648454; doi:10.7717/peerj.10053)
Supplement: Supplemental Information 8 [file peerj-08-10053-s008.xlsx]

## Sheet: Promoter Analysis
Silicon flow from root to shoot in pepper: A comprehensive in silico analysis reveals a potential linkage between gene expression and hormone signaling that stimulates plant growth and metabolism
Fernando Carlos Gómez-Merino*, Libia Iris Trejo-Téllez, Atonaltzin García-Jiménez, Hugo Fernando Escobar-Sepúlveda, and Sara Monzerrat Ramírez-Olvera
Supplemental File SF7
Analysis of the 2000 bp nucleotide sequences upstream of the start codon of Si-regulated genes of pepper (Capsicum annuum) reported by Mannivannan et al. (2016).
Category				Light responsive elements																																			Development related elements
Si-responsive genes			Total	G-Box	G-box	AE-box	GT1-motif	Sp1	ACE	4cl-CMA1b	ATCT-motif	Box 4	I-box	MRE	chs-Unit 1 m1	GATA-motif	Box II	TCCC-motif	ATC-motif	GA-motif	TCT-motif	LAMP-element	AE-box	Gap-box	L-box	chs-CMA1a	CAG-motif	3-AF3 binding site	3-AF1 binding site	AT1-motif	GTGGC-motif	C-box	chs-CMA2a	AAAC-motif	Pc-CMA2c	Pc-CMA2a	chs-CMA2c	chs-CMA2b	GCN4_motif	circadian	CAT-box	motif I	CCGTCC-box	MSA-like	dOCT	HD-Zip 1	NON-box	O2-site	OCT
				cis-acting regulatory element involved in light responsiveness	cis-acting regulatory element involved in light responsiveness	part of a module for light response	light responsive element	light responsive element	cis-acting element involved in light responsiveness	light responsive element	part of a conserved DNA module involved in light responsiveness	part of a conserved DNA module involved in light responsiveness	part of a light responsive element	MYB binding site involved in light responsiveness	part of a light responsive element	part of a light responsive element	part of a light responsive element	part of a light responsive element		part of a light responsive element	part of a light responsive element	part of a light responsive element	part of a module for light response	part of a light responsive element	part of a light responsive element	part of a light responsive element	part of a light response element	part of a conserved DNA module array (CMA3)	light responsive element	part of a light responsive module	part of a light responsive element	cis-acting regulatory element involved in light responsiveness	part of a light responsive element		part of a light responsive element	part of a light responsive element	part of a light responsive element	part of a light responsive element	cis-regulatory element involved in endosperm expression	cis-acting regulatory element involved in circadian control	cis-acting regulatory element related to meristem expression	cis-acting regulatory element root specific	cis-acting regulatory element related to meristem specific activation	cis-acting element involved in cell cycle regulation		element involved in differentiation of the palisade mesophyll cells	cis-acting regulatory element related to meristem specific activation	cis-acting regulatory element involved in zein metabolism regulation
	XP_004249273		152	2	2		1				1	3	1			2	1			1	4					2															1
	XP_008793948		126	2	2	1	3	2					1	1		1		3											1														3					1
	XP_010243911		60	1	1																1		2					1
	XP 010655136		90				1					5		2		1																							1
	XP_009393059		156	3	6	1						1	2								1					1															1		3
	XP_003058724		71	3	5		1	3	1																							1
	XP_006647478		102	2	2		1					2				1				1										1											2							1
	XP_009398204		85	1	3							2	1			2			1		1	1																	1				1					2
	XP_010517956		110	2	2	1	2						3			2					3
	XP_008677250		104	1	1		1																			1															3		1					1
	XP_010046336		98	1			1					1			1	2		1			1			1																	1
	XP_004951624		107	1	5	1													1	1	1																				1							1
	XP_009588622		127	2	3							1			1											1							1								1							1
	XP_004979712		86	2	1							1				1										1																					1
	XP_009147561		202	1	1							7				1		1			1																				1
	XP_012064817		259		1		4	1			1	9				1														2
	XP_006450493		127		1		1					4										1		1															1		1							1
	XP_009588623		125	2	3							1			1											1							1								1							1
	XP_006485364		113		1							1				2		1			1			1										1					1	1	3			1
	XP_003598507		200	2	3	2						6	1								1	1								1																		1
[truncated: 73 more columns]
