# Supplementary material for: Silicon flow from root to shoot in pepper: a comprehensive in silico analysis reveals a potential linkage between gene expression and hormone signaling that stimulates plant growth and metabolism
Source: PeerJ. 2020 Nov 4;8:e10053. doi: 10.7717/peerj.10053 (PMC7648454; doi:10.7717/peerj.10053)
Supplement: Supplemental Information 9 — Data and figures were retrieved from the eFP Browser tool hosted by the Bio-Analytic Resource developed by the University of Toronto (http://bar.utoronto.ca/), from the following sources: Waese & Provart, 2016; Waese et al., 2017; Winter, 2007. Image credit: Nicholas J. Provart. [file peerj-08-10053-s009.xlsx]

## Sheet: SlNIP1
Silicon flow from root to shoot in pepper: A comprehensive in silico analysis reveals a potential linkage between gene expression and hormone signaling that stimulates plant growth and metabolism
Fernando Carlos Gómez-Merino*, Libia Iris Trejo-Téllez†, Atonaltzin García-Jiménez†, Hugo Fernando Escobar-Sepúlveda, and Sara Monzerrat Ramírez-Olvera
Supplemental File SF8. Detailed description of experiments aimed at identifying expression patterns of homolog Lsi1 genes from tomato (Solanum lycopersicum), potato (Solanum tuberosum) and Arabidopsis (Arabidopsis thaliana) in different plant tissues.
Data and figures were retrieved from the eFP Browser tool hosted by the Bio-Analytic Resource developed by the University of Toronto (http://bar.utoronto.ca/), considering the following sources: Waese J, Provart NJ. 2016. The Bio-Analytic Resource: Data visualization and analytic tools for multiple levels of plant biology. Current Plant Biology 7–8:2–5 DOI 10.1016/j.cpb.2016.12.001. Waese J, Fan …
Group #	Tissue	Expression Level	Standard Deviation	Samples	Links
1	epidermis	0.0	0	epidermis,	To the Experiment
1	collenchyma	0.0	0	collenchyma,	To the Experiment
1	vascular	0.0	0	vascular,	To the Experiment
1	parenchyma	0.0	0	parenchyma,	To the Experiment
1	endodermis	0.0	0	endodermis,	To the Experiment
2	Unopened Flower Bud	79.05	0.0	Heinz_bud,	To the Experiment
2	Fully Opened Flower	0.18	0.0	Heinz_flower,	To the Experiment
2	Leaves	0.22	0.0	Heinz_leaf,	To the Experiment
2	Root	34.14	0.0	Heinz_root,	To the Experiment
2	1cm Fruit	0.32	0.0	Heinz_1cm_fruit,	To the Experiment
2	2cm Fruit	0.42	0.0	Heinz_2cm_fruit,	To the Experiment
2	3cm Fruit	0.73	0.0	Heinz_3cm_fruit,	To the Experiment
2	Mature Green Fruit	0.37	0.0	Heinz_MG,	To the Experiment
2	Breaker Fruit	0.28	0.0	Heinz_B,	To the Experiment
2	Breaker Fruit + 10	0.54	0.0	Heinz_B10,	To the Experiment
2	Pimpinellifolium Immature Green Fruit	0.06	0.0	Pimp_IM,	To the Experiment
2	Pimpinellifolium Breaker Fruit	0.0	0.0	Pimp_B,	To the Experiment
2	Pimpinellifolium Breaker + 5 Fruit	0.05	0.0	Pimp_B5,	To the Experiment
2	Pimpinellifolium Leaf	0.65	0.0	Pimp_leaf,	To the Experimen

## Sheet: StNIP1.2
Group #	Tissue	Expression Level	Standard Deviation	Samples	Links
1	BV_P_X [Stamens]	17.95	0.0	BV_P_X,	To the Experiment
1	STD_AE [Mature whole fruit]	0.0	0.0	STD_AE,	To the Experiment
1	BV_P_S [Tubers (Whole, Sample 2)]	0.0	0.0	BV_P_S,	To the Experiment
1	BV_P_R [Tubers (Whole, Sample 1)]	0.0	0.0	BV_P_R,	To the Experiment
1	S8 [Mature Tuber]	0.0	0.0	S8,	To the Experiment
1	STD_AF [Immature whole fruit]	11.16	0.0	STD_AF,	To the Experiment
1	BV_W [Petals]	0.0	0.0	BV_W,	To the Experiment
1	S9 [Root]	86.43	0.0	S9,	To the Experiment
1	BV_Y [Carpels]	0.0	0.0	BV_Y,	To the Experiment
1	S14 [Whole in vitro Plant]	24.99	0.0	S14,	To the Experiment
1	S7 [Young Tuber]	0.0	0.0	S7,	To the Experiment
1	BV_T [Whole Mature Flowers]	5.95	0.0	BV_T,	To the Experiment
1	BV_N [Roots (in vitro, Media B)]	1.09	0.0	BV_N,	To the Experiment
1	BV_P_P [Callus (10 and 11 wks old, Leaves and Stems, in vitro, Media D)]	62.25	0.0	BV_P_P,	To the Experiment
1	STD_AH [Inside of fruit (mesocarp and endocarp)]	21.48	0.0	STD_AH,	To the Experiment
1	S6 [Stolon]	0.0	0.0	S6,	To the Experiment
1	BV_Q [Stolons (below ground)]	20.55	0.0	BV_Q,	To the Experiment
1	BV_Q [Stolons (above )]	20.55	0.0	BV_Q,	To the Experiment
1	BV_P_V [Sepals]	1.17	0.0	BV_P_V,	To the Experiment
1	S10 [Stamen]	2.86	0.0	S10,	To the Experiment
1	S13 [Tuber Peel]	0.0	0.0	S13,	To the Experiment
1	S4 [Shoot Apex]	0.0	0.0	S4,	To the Experiment
1	S1 [Flower]	61.1	0.0	S1,	To the Experiment
1	S15 [Tuber Sprout]	20.64	0.0	S15,	To the Experiment
1	BV_L [Leaves]	0.0	0.0	BV_L,	To the Experiment
1	BV_U [Petioles]	0.0	0.0	BV_U,	To the Experiment
1	BV_O [Shoots (in vitro, Media B)]	4.25	0.0	BV_O,	To the Experiment
1	S2 [Leaf]	0.0	0.0	S2,	To the Experiment
1	S3 [Petiole]	3.13	0.0	S3,	To the Experiment
1	S5 [Stem]	3.21	0.0	S5,	To the Experiment
1	S16 [Tuber Cortex]	0.0	0.0	S16,	To the Experiment
1	S12 [Tuber Pith]	0.0	0.0	S12,	To the Experimen

## Sheet: StNIP1.3
Group #	Tissue	Expression Level	Standard Deviation	Samples	Links
1	BV_P_X [Stamens]	4.05	0.0	BV_P_X,	To the Experiment
1	STD_AE [Mature whole fruit]	0.0	0.0	STD_AE,	To the Experiment
1	BV_P_S [Tubers (Whole, Sample 2)]	0.0	0.0	BV_P_S,	To the Experiment
1	BV_P_R [Tubers (Whole, Sample 1)]	0.0	0.0	BV_P_R,	To the Experiment
1	S8 [Mature Tuber]	0.0	0.0	S8,	To the Experiment
1	STD_AF [Immature whole fruit]	0.0	0.0	STD_AF,	To the Experiment
1	BV_W [Petals]	0.0	0.0	BV_W,	To the Experiment
1	S9 [Root]	0.0	0.0	S9,	To the Experiment
1	BV_Y [Carpels]	0.0	0.0	BV_Y,	To the Experiment
1	S14 [Whole in vitro Plant]	0.0	0.0	S14,	To the Experiment
1	S7 [Young Tuber]	0.0	0.0	S7,	To the Experiment
1	BV_T [Whole Mature Flowers]	8.85	0.0	BV_T,	To the Experiment
1	BV_N [Roots (in vitro, Media B)]	0.0	0.0	BV_N,	To the Experiment
1	BV_P_P [Callus (10 and 11 wks old, Leaves and Stems, in vitro, Media D)]	0.0	0.0	BV_P_P,	To the Experiment
1	STD_AH [Inside of fruit (mesocarp and endocarp)]	0.0	0.0	STD_AH,	To the Experiment
1	S6 [Stolon]	0.0	0.0	S6,	To the Experiment
1	BV_Q [Stolons (below ground)]	0.0	0.0	BV_Q,	To the Experiment
1	BV_Q [Stolons (above )]	0.0	0.0	BV_Q,	To the Experiment
1	BV_P_V [Sepals]	0.0	0.0	BV_P_V,	To the Experiment
1	S10 [Stamen]	11.27	0.0	S10,	To the Experiment
1	S13 [Tuber Peel]	0.0	0.0	S13,	To the Experiment
1	S4 [Shoot Apex]	0.0	0.0	S4,	To the Experiment
1	S1 [Flower]	20.6	0.0	S1,	To the Experiment
1	S15 [Tuber Sprout]	0.0	0.0	S15,	To the Experiment
1	BV_L [Leaves]	0.0	0.0	BV_L,	To the Experiment
1	BV_U [Petioles]	0.0	0.0	BV_U,	To the Experiment
1	BV_O [Shoots (in vitro, Media B)]	0.0	0.0	BV_O,	To the Experiment
1	S2 [Leaf]	0.0	0.0	S2,	To the Experiment
1	S3 [Petiole]	0.0	0.0	S3,	To the Experiment
1	S5 [Stem]	0.0	0.0	S5,	To the Experiment
1	S16 [Tuber Cortex]	0.0	0.0	S16,	To the Experiment
1	S12 [Tuber Pith]	0.0	0.0	S12,	To the Experimen

## Sheet: SlNIP5.1
Group #	Tissue	Expression Level	Standard Deviation	Samples	Links
1	epidermis	0.0	0	epidermis,	To the Experiment
1	collenchyma	0.0	0	collenchyma,	To the Experiment
1	vascular	0.0	0	vascular,	To the Experiment
1	parenchyma	0.0	0	parenchyma,	To the Experiment
1	endodermis	0.0	0	endodermis,	To the Experiment
2	Unopened Flower Bud	50.11	0.0	Heinz_bud,	To the Experiment
2	Fully Opened Flower	112.49	0.0	Heinz_flower,	To the Experiment
2	Leaves	32.15	0.0	Heinz_leaf,	To the Experiment
2	Root	483.36	0.0	Heinz_root,	To the Experiment
2	1cm Fruit	11.81	0.0	Heinz_1cm_fruit,	To the Experiment
2	2cm Fruit	12.3	0.0	Heinz_2cm_fruit,	To the Experiment
2	3cm Fruit	15.63	0.0	Heinz_3cm_fruit,	To the Experiment
2	Mature Green Fruit	44.19	0.0	Heinz_MG,	To the Experiment
2	Breaker Fruit	31.37	0.0	Heinz_B,	To the Experiment
2	Breaker Fruit + 10	4.18	0.0	Heinz_B10,	To the Experiment
2	Pimpinellifolium Immature Green Fruit	62.38	0.0	Pimp_IM,	To the Experiment
2	Pimpinellifolium Breaker Fruit	25.38	0.0	Pimp_B,	To the Experiment
2	Pimpinellifolium Breaker + 5 Fruit	6.3	0.0	Pimp_B5,	To the Experiment
2	Pimpinellifolium Leaf	20.13	0.0	Pimp_leaf,	To the Experimen

## Sheet: StNIP6.1
Group #	Tissue	Expression Level	Standard Deviation	Samples	Links
1	BV_P_X [Stamens]	1.75	0.0	BV_P_X,	To the Experiment
1	STD_AE [Mature whole fruit]	1.82	0.0	STD_AE,	To the Experiment
1	BV_P_S [Tubers (Whole, Sample 2)]	0.96	0.0	BV_P_S,	To the Experiment
1	BV_P_R [Tubers (Whole, Sample 1)]	2.18	0.0	BV_P_R,	To the Experiment
1	S8 [Mature Tuber]	8.18	0.0	S8,	To the Experiment
1	STD_AF [Immature whole fruit]	2.92	0.0	STD_AF,	To the Experiment
1	BV_W [Petals]	9.95	0.0	BV_W,	To the Experiment
1	S9 [Root]	17.24	0.0	S9,	To the Experiment
1	BV_Y [Carpels]	10.65	0.0	BV_Y,	To the Experiment
1	S14 [Whole in vitro Plant]	15.57	0.0	S14,	To the Experiment
1	S7 [Young Tuber]	5.23	0.0	S7,	To the Experiment
1	BV_T [Whole Mature Flowers]	2.82	0.0	BV_T,	To the Experiment
1	BV_N [Roots (in vitro, Media B)]	3.59	0.0	BV_N,	To the Experiment
1	BV_P_P [Callus (10 and 11 wks old, Leaves and Stems, in vitro, Media D)]	2.68	0.0	BV_P_P,	To the Experiment
1	STD_AH [Inside of fruit (mesocarp and endocarp)]	7.73	0.0	STD_AH,	To the Experiment
1	S6 [Stolon]	1.19	0.0	S6,	To the Experiment
1	BV_Q [Stolons (below ground)]	8.38	0.0	BV_Q,	To the Experiment
1	BV_Q [Stolons (above )]	8.38	0.0	BV_Q,	To the Experiment
1	BV_P_V [Sepals]	9.61	0.0	BV_P_V,	To the Experiment
1	S10 [Stamen]	0.0	0.0	S10,	To the Experiment
1	S13 [Tuber Peel]	20.27	0.0	S13,	To the Experiment
1	S4 [Shoot Apex]	5.01	0.0	S4,	To the Experiment
1	S1 [Flower]	3.06	0.0	S1,	To the Experiment
1	S15 [Tuber Sprout]	10.32	0.0	S15,	To the Experiment
1	BV_L [Leaves]	3.48	0.0	BV_L,	To the Experiment
1	BV_U [Petioles]	26.24	0.0	BV_U,	To the Experiment
1	BV_O [Shoots (in vitro, Media B)]	19.16	0.0	BV_O,	To the Experiment
1	S2 [Leaf]	3.22	0.0	S2,	To the Experiment
1	S3 [Petiole]	51.22	0.0	S3,	To the Experiment
1	S5 [Stem]	19.79	0.0	S5,	To the Experiment
1	S16 [Tuber Cortex]	33.33	0.0	S16,	To the Experiment
1	S12 [Tuber Pith]	25.74	0.0	S12,	To the Experimen

## Sheet: AtNOD26.5
Group #	Tissue	Expression Level	Standard Deviation	Samples	Links
1	Dry seed	12.5	7.6	RIKEN-NAKABAYASHI1A,RIKEN-NAKABAYASHI1B,	To the Experiment
1	Imbibed seed, 24 h	300.7	69.52	RIKEN-NAKABAYASHI2A,RIKEN-NAKABAYASHI2B,	To the Experiment
1	1st Node	396.26	2.96	ATGE_28_A2,ATGE_28_B2,ATGE_28_C2,	To the Experiment
1	Flower Stage 12, Stamens	24.6	5.65	ATGE_36_A,ATGE_36_B,ATGE_36_C,	To the Experiment
1	Cauline Leaf	171.81	12.9	ATGE_26_A,ATGE_26_B,ATGE_26_C,	To the Experiment
1	Cotyledon	21.24	8.31	ATGE_1_A,ATGE_1_B,ATGE_1_C,	To the Experiment
1	Root	469.86	18.07	ATGE_9_A,ATGE_9_B,ATGE_9_C,	To the Experiment
1	Entire Rosette After Transition to Flowering	26.01	11.87	ATGE_23_A,ATGE_23_B,ATGE_23_C,	To the Experiment
1	Flower Stage 9	72.64	10.24	ATGE_31_A2,ATGE_31_B2,ATGE_31_C2,	To the Experiment
1	Flower Stage 10/11	56.78	3.74	ATGE_32_A2,ATGE_32_B2,ATGE_32_C2,	To the Experiment
1	Flower Stage 12	45.98	8.02	ATGE_33_A,ATGE_33_B,ATGE_33_C,	To the Experiment
1	Flower Stage 15	76.11	5.32	ATGE_39_A,ATGE_39_B,ATGE_39_C,	To the Experiment
1	Flower Stage 12, Carpels	15.8	2.84	ATGE_37_A,ATGE_37_B,ATGE_37_C,	To the Experiment
1	Flower Stage 12, Petals	8.73	3.34	ATGE_35_A,ATGE_35_B,ATGE_35_C,	To the Experiment
1	Flower Stage 12, Sepals	6.73	3.98	ATGE_34_A,ATGE_34_B,ATGE_34_C,	To the Experiment
1	Flower Stage 15, Carpels	13.11	3.71	ATGE_45_A,ATGE_45_B,ATGE_45_C,	To the Experiment
1	Flower Stage 15, Petals	13.95	5.67	ATGE_42_B,ATGE_42_C,ATGE_42_D,	To the Experiment
1	Flower Stage 15, Sepals	21.01	5.4	ATGE_41_A,ATGE_41_B,ATGE_41_C,	To the Experiment
1	Flower Stage 15, Stamen	13.26	2.88	ATGE_43_A,ATGE_43_B,ATGE_43_C,	To the Experiment
1	Flowers Stage 15, Pedicels	25.06	3.64	ATGE_40_A,ATGE_40_B,ATGE_40_C,	To the Experiment
1	Leaf 1 + 2	5.16	1.16	ATGE_5_A,ATGE_5_B,ATGE_5_C,	To the Experiment
1	Leaf 7, Petiole	14.3	3.03	ATGE_19_A,ATGE_19_B,ATGE_19_C,	To the Experiment
1	Leaf 7, Distal Half	6.6	1.74	ATGE_21_A,ATGE_21_B,ATGE_21_C,	To the Experiment
1	Leaf 7, Proximal Half	12.33	10.65	ATGE_20_A,ATGE_20_B,ATGE_20_C,	To the Experiment
1	Hypocotyl	108.43	10.86	ATGE_2_A,ATGE_2_B,ATGE_2_C,	To the Experiment
1	Root	438.39	6.3	ATGE_3_A,ATGE_3_B,ATGE_3_C,	To the Experiment
1	Rosette Leaf 2	60.66	8.2	ATGE_12_A,ATGE_12_B,ATGE_12_C,	To the Experiment
1	Rosette Leaf 4	20.09	1.96	ATGE_13_A,ATGE_13_B,ATGE_13_C,	To the Experiment
1	Rosette Leaf 6	13.58	4.92	ATGE_14_A,ATGE_14_B,ATGE_14_C,	To the Experiment
1	Rosette Leaf 8	12.35	11.41	ATGE_15_A,ATGE_15_B,ATGE_15_C,	To the Experiment
1	Rosette Leaf 10	6.21	2.13	ATGE_16_A,ATGE_16_B,ATGE_16_C,	To the Experiment
1	Rosette Leaf 12	5.9	3.28	ATGE_17_A,ATGE_17_B,ATGE_17_C,	To the Experiment
1	Senescing Leaf	632.86	24.13	ATGE_25_A,ATGE_25_B,ATGE_25_C,	To the Experiment
1	Shoot Apex, Inflorescence	23.91	1.06	ATGE_29_A2,ATGE_29_B2,ATGE_29_C2,	To the Experiment
1	Shoot Apex, Transition	35.35	2.68	ATGE_8_A,ATGE_8_B,ATGE_8_C,	To the Experiment
1	Shoot Apex, Vegetative	77.6	6.04	ATGE_6_A,ATGE_6_B,ATGE_6_C,	To the Experiment
1	Stem, 2nd Internode	67.05	8.23	ATGE_27_A,ATGE_27_B,ATGE_27_C,	To the Experiment
1	Mature Pollen	7.23	0.87	ATGE_73_A,ATGE_73_B,ATGE_73_C,	To the Experiment
1	Seeds Stage 3 w/ Siliques	35.93	6.1	ATGE_76_A,ATGE_76_B,ATGE_76_C,	To the Experiment
1	Seeds Stage 4 w/ Siliques	101.93	18.13	ATGE_77_D,ATGE_77_E,ATGE_77_F,	To the Experiment
1	Seeds Stage 5 w/ Siliques	108.31	6.24	ATGE_78_D,ATGE_78_E,ATGE_78_F,	To the Experiment
1	Seeds Stage 6 w/o Siliques	50.63	1.51	ATGE_79_A,ATGE_79_B,ATGE_79_C,	To the Experiment
1	Seeds Stage 7 w/o Siliques	49.08	2.94	ATGE_81_A,ATGE_81_B,ATGE_81_C,	To the Experiment
1	Seeds Stage 8 w/o Siliques	20.58	5.4	ATGE_82_A,ATGE_82_B,ATGE_82_C,	To the Experiment
1	Seeds Stage 9 w/o Siliques	33.7	7.63	ATGE_83_A,ATGE_83_B,ATGE_83_C,	To the Experiment
1	Seeds Stage 10 w/o Siliques	31.76	3.95	ATGE_84_A,ATGE_84_B,ATGE_84_D,	To the Experiment
1	Vegetative Rosette	11.66	3.98	ATGE_89_A,ATGE_89_B,ATGE_89_C,	To the Experimen

## Sheet: AtNOD26.6
Group #	Tissue	Expression Level	Standard Deviation	Samples	Links
1	Dry seed	6.31	4.11	RIKEN-NAKABAYASHI1A,RIKEN-NAKABAYASHI1B,	To the Experiment
1	Imbibed seed, 24 h	4.44	3.27	RIKEN-NAKABAYASHI2A,RIKEN-NAKABAYASHI2B,	To the Experiment
1	1st Node	760.41	8.54	ATGE_28_A2,ATGE_28_B2,ATGE_28_C2,	To the Experiment
1	Flower Stage 12, Stamens	65.3	8.82	ATGE_36_A,ATGE_36_B,ATGE_36_C,	To the Experiment
1	Cauline Leaf	269.4	15.46	ATGE_26_A,ATGE_26_B,ATGE_26_C,	To the Experiment
1	Cotyledon	54.43	5.15	ATGE_1_A,ATGE_1_B,ATGE_1_C,	To the Experiment
1	Root	24.25	2.27	ATGE_9_A,ATGE_9_B,ATGE_9_C,	To the Experiment
1	Entire Rosette After Transition to Flowering	84.41	18.51	ATGE_23_A,ATGE_23_B,ATGE_23_C,	To the Experiment
1	Flower Stage 9	12.66	1.53	ATGE_31_A2,ATGE_31_B2,ATGE_31_C2,	To the Experiment
1	Flower Stage 10/11	23.53	2.72	ATGE_32_A2,ATGE_32_B2,ATGE_32_C2,	To the Experiment
1	Flower Stage 12	52.26	2.88	ATGE_33_A,ATGE_33_B,ATGE_33_C,	To the Experiment
1	Flower Stage 15	93.78	7.47	ATGE_39_A,ATGE_39_B,ATGE_39_C,	To the Experiment
1	Flower Stage 12, Carpels	14.35	5.03	ATGE_37_A,ATGE_37_B,ATGE_37_C,	To the Experiment
1	Flower Stage 12, Petals	4.26	1.66	ATGE_35_A,ATGE_35_B,ATGE_35_C,	To the Experiment
1	Flower Stage 12, Sepals	38.01	3.06	ATGE_34_A,ATGE_34_B,ATGE_34_C,	To the Experiment
1	Flower Stage 15, Carpels	30.03	2.68	ATGE_45_A,ATGE_45_B,ATGE_45_C,	To the Experiment
1	Flower Stage 15, Petals	98.26	2.36	ATGE_42_B,ATGE_42_C,ATGE_42_D,	To the Experiment
1	Flower Stage 15, Sepals	27.6	3.54	ATGE_41_A,ATGE_41_B,ATGE_41_C,	To the Experiment
1	Flower Stage 15, Stamen	105.86	4.44	ATGE_43_A,ATGE_43_B,ATGE_43_C,	To the Experiment
1	Flowers Stage 15, Pedicels	83.53	5.29	ATGE_40_A,ATGE_40_B,ATGE_40_C,	To the Experiment
1	Leaf 1 + 2	25.7	2.3	ATGE_5_A,ATGE_5_B,ATGE_5_C,	To the Experiment
1	Leaf 7, Petiole	167.88	22.69	ATGE_19_A,ATGE_19_B,ATGE_19_C,	To the Experiment
1	Leaf 7, Distal Half	35.68	1.21	ATGE_21_A,ATGE_21_B,ATGE_21_C,	To the Experiment
1	Leaf 7, Proximal Half	43.16	8.26	ATGE_20_A,ATGE_20_B,ATGE_20_C,	To the Experiment
1	Hypocotyl	97.43	11.09	ATGE_2_A,ATGE_2_B,ATGE_2_C,	To the Experiment
1	Root	32.3	4.88	ATGE_3_A,ATGE_3_B,ATGE_3_C,	To the Experiment
1	Rosette Leaf 2	72.56	1.54	ATGE_12_A,ATGE_12_B,ATGE_12_C,	To the Experiment
1	Rosette Leaf 4	89.13	4.47	ATGE_13_A,ATGE_13_B,ATGE_13_C,	To the Experiment
1	Rosette Leaf 6	97.13	13.33	ATGE_14_A,ATGE_14_B,ATGE_14_C,	To the Experiment
1	Rosette Leaf 8	55.25	4.73	ATGE_15_A,ATGE_15_B,ATGE_15_C,	To the Experiment
1	Rosette Leaf 10	25.33	2.81	ATGE_16_A,ATGE_16_B,ATGE_16_C,	To the Experiment
1	Rosette Leaf 12	9.54	4.73	ATGE_17_A,ATGE_17_B,ATGE_17_C,	To the Experiment
1	Senescing Leaf	64.05	5.22	ATGE_25_A,ATGE_25_B,ATGE_25_C,	To the Experiment
1	Shoot Apex, Inflorescence	2.38	0.94	ATGE_29_A2,ATGE_29_B2,ATGE_29_C2,	To the Experiment
1	Shoot Apex, Transition	12.55	4.67	ATGE_8_A,ATGE_8_B,ATGE_8_C,	To the Experiment
1	Shoot Apex, Vegetative	118.9	5.38	ATGE_6_A,ATGE_6_B,ATGE_6_C,	To the Experiment
1	Stem, 2nd Internode	389.35	14.55	ATGE_27_A,ATGE_27_B,ATGE_27_C,	To the Experiment
1	Mature Pollen	5.8	2.66	ATGE_73_A,ATGE_73_B,ATGE_73_C,	To the Experiment
1	Seeds Stage 3 w/ Siliques	98.36	4.92	ATGE_76_A,ATGE_76_B,ATGE_76_C,	To the Experiment
1	Seeds Stage 4 w/ Siliques	78.26	6.0	ATGE_77_D,ATGE_77_E,ATGE_77_F,	To the Experiment
1	Seeds Stage 5 w/ Siliques	44.71	3.75	ATGE_78_D,ATGE_78_E,ATGE_78_F,	To the Experiment
1	Seeds Stage 6 w/o Siliques	7.59	4.25	ATGE_79_A,ATGE_79_B,ATGE_79_C,	To the Experiment
1	Seeds Stage 7 w/o Siliques	3.0	0.57	ATGE_81_A,ATGE_81_B,ATGE_81_C,	To the Experiment
1	Seeds Stage 8 w/o Siliques	12.56	5.24	ATGE_82_A,ATGE_82_B,ATGE_82_C,	To the Experiment
1	Seeds Stage 9 w/o Siliques	13.35	6.86	ATGE_83_A,ATGE_83_B,ATGE_83_C,	To the Experiment
1	Seeds Stage 10 w/o Siliques	7.86	2.36	ATGE_84_A,ATGE_84_B,ATGE_84_D,	To the Experiment
1	Vegetative Rosette	15.86	0.18	ATGE_89_A,ATGE_89_B,ATGE_89_C,	To the Experiment
