# Supplementary material for: Silicon flow from root to shoot in pepper: a comprehensive in silico analysis reveals a potential linkage between gene expression and hormone signaling that stimulates plant growth and metabolism
Source: PeerJ. 2020 Nov 4;8:e10053. doi: 10.7717/peerj.10053 (PMC7648454; doi:10.7717/peerj.10053)
Supplement: Supplemental Information 10 — Data and figures were retrieved from the eFP Browser tool hosted by the Bio-Analytic Resource developed by the University of Toronto (http://bar.utoronto.ca/), from the following sources: Waese & Provart, 2016; Waese et al., 2017; Winter, 2007. Image credit: Nicholas J. Provart. [file peerj-08-10053-s010.xlsx]

## Sheet: SlLsi2x1
Silicon flow from root to shoot in pepper: A comprehensive in silico analysis reveals a potential linkage between gene expression and hormone signaling that stimulates plant growth and metabolism
Fernando Carlos Gómez-Merino*, Libia Iris Trejo-Téllez†, Atonaltzin García-Jiménez†, Hugo Fernando Escobar-Sepúlveda, and Sara Monzerrat Ramírez-Olvera
Supplemental File SF9. Detailed description of experiments aimed at identifying expression patterns of homolog Lsi2 genes from tomato (Solanum lycopersicum), potato (Solanum tuberosum) and Arabidopsis (Arabidopsis thaliana) in different plant tissues.
Data and figures were retrieved from the eFP Browser tool hosted by the Bio-Analytic Resource developed by the University of Toronto (http://bar.utoronto.ca/), considering the following sources: Waese J, Provart NJ. 2016. The Bio-Analytic Resource: Data visualization and analytic tools for multiple levels of plant biology. Current Plant Biology 7–8:2–5 DOI 10.1016/j.cpb.2016.12.001. Waese J, Fan …
Group #	Tissue	Expression Level	Standard Deviation	Samples	Links
1	epidermis	0.0	0	epidermis,	To the Experiment
1	collenchyma	0.0	0	collenchyma,	To the Experiment
1	vascular	0.0	0	vascular,	To the Experiment
1	parenchyma	0.0	0	parenchyma,	To the Experiment
1	endodermis	0.0	0	endodermis,	To the Experiment
2	Unopened Flower Bud	3.05	0.0	Heinz_bud,	To the Experiment
2	Fully Opened Flower	6.33	0.0	Heinz_flower,	To the Experiment
2	Leaves	3.27	0.0	Heinz_leaf,	To the Experiment
2	Root	11.54	0.0	Heinz_root,	To the Experiment
2	1cm Fruit	1.91	0.0	Heinz_1cm_fruit,	To the Experiment
2	2cm Fruit	2.47	0.0	Heinz_2cm_fruit,	To the Experiment
2	3cm Fruit	5.44	0.0	Heinz_3cm_fruit,	To the Experiment
2	Mature Green Fruit	6.94	0.0	Heinz_MG,	To the Experiment
2	Breaker Fruit	2.52	0.0	Heinz_B,	To the Experiment
2	Breaker Fruit + 10	0.26	0.0	Heinz_B10,	To the Experiment
2	Pimpinellifolium Immature Green Fruit	6.54	0.0	Pimp_IM,	To the Experiment
2	Pimpinellifolium Breaker Fruit	3.38	0.0	Pimp_B,	To the Experiment
2	Pimpinellifolium Breaker + 5 Fruit	0.57	0.0	Pimp_B5,	To the Experiment
2	Pimpinellifolium Leaf	1.66	0.0	Pimp_leaf,	To the Experiment

## Sheet: SlLsi2
Group #	Tissue	Expression Level	Standard Deviation	Samples	Links
1	epidermis	0.0	0	epidermis,	To the Experiment
1	collenchyma	0.0	0	collenchyma,	To the Experiment
1	vascular	0.0	0	vascular,	To the Experiment
1	parenchyma	0.0	0	parenchyma,	To the Experiment
1	endodermis	0.0	0	endodermis,	To the Experiment
2	Unopened Flower Bud	0.15	0.0	Heinz_bud,	To the Experiment
2	Fully Opened Flower	0.22	0.0	Heinz_flower,	To the Experiment
2	Leaves	0.08	0.0	Heinz_leaf,	To the Experiment
2	Root	69.23	0.0	Heinz_root,	To the Experiment
2	1cm Fruit	0.0	0.0	Heinz_1cm_fruit,	To the Experiment
2	2cm Fruit	0.0	0.0	Heinz_2cm_fruit,	To the Experiment
2	3cm Fruit	0.04	0.0	Heinz_3cm_fruit,	To the Experiment
2	Mature Green Fruit	0.38	0.0	Heinz_MG,	To the Experiment
2	Breaker Fruit	4.48	0.0	Heinz_B,	To the Experiment
2	Breaker Fruit + 10	0.13	0.0	Heinz_B10,	To the Experiment
2	Pimpinellifolium Immature Green Fruit	3.56	0.0	Pimp_IM,	To the Experiment
2	Pimpinellifolium Breaker Fruit	1.64	0.0	Pimp_B,	To the Experiment
2	Pimpinellifolium Breaker + 5 Fruit	1.87	0.0	Pimp_B5,	To the Experiment
2	Pimpinellifolium Leaf	0.0	0.0	Pimp_leaf,	To the Experiment

## Sheet: StARSBx1
Group #	Tissue	Expression Level	Standard Deviation	Samples	Links
1	BV_P_X [Stamens]	3.44	0.0	BV_P_X,	To the Experiment
1	STD_AE [Mature whole fruit]	5.61	0.0	STD_AE,	To the Experiment
1	BV_P_S [Tubers (Whole, Sample 2)]	2.38	0.0	BV_P_S,	To the Experiment
1	BV_P_R [Tubers (Whole, Sample 1)]	3.61	0.0	BV_P_R,	To the Experiment
1	S8 [Mature Tuber]	1.83	0.0	S8,	To the Experiment
1	STD_AF [Immature whole fruit]	4.43	0.0	STD_AF,	To the Experiment
1	BV_W [Petals]	20.28	0.0	BV_W,	To the Experiment
1	S9 [Root]	3.59	0.0	S9,	To the Experiment
1	BV_Y [Carpels]	8.74	0.0	BV_Y,	To the Experiment
1	S14 [Whole in vitro Plant]	9.8	0.0	S14,	To the Experiment
1	S7 [Young Tuber]	0.0	0.0	S7,	To the Experiment
1	BV_T [Whole Mature Flowers]	11.67	0.0	BV_T,	To the Experiment
1	BV_N [Roots (in vitro, Media B)]	8.3	0.0	BV_N,	To the Experiment
1	BV_P_P [Callus (10 and 11 wks old, Leaves and Stems, in vitro, Media D)]	3.62	0.0	BV_P_P,	To the Experiment
1	STD_AH [Inside of fruit (mesocarp and endocarp)]	2.97	0.0	STD_AH,	To the Experiment
1	S6 [Stolon]	10.46	0.0	S6,	To the Experiment
1	BV_Q [Stolons (below ground)]	4.72	0.0	BV_Q,	To the Experiment
1	BV_Q [Stolons (above )]	4.72	0.0	BV_Q,	To the Experiment
1	BV_P_V [Sepals]	10.3	0.0	BV_P_V,	To the Experiment
1	S10 [Stamen]	3.67	0.0	S10,	To the Experiment
1	S13 [Tuber Peel]	6.79	0.0	S13,	To the Experiment
1	S4 [Shoot Apex]	3.18	0.0	S4,	To the Experiment
1	S1 [Flower]	12.04	0.0	S1,	To the Experiment
1	S15 [Tuber Sprout]	5.42	0.0	S15,	To the Experiment
1	BV_L [Leaves]	5.4	0.0	BV_L,	To the Experiment
1	BV_U [Petioles]	9.53	0.0	BV_U,	To the Experiment
1	BV_O [Shoots (in vitro, Media B)]	12.69	0.0	BV_O,	To the Experiment
1	S2 [Leaf]	9.8	0.0	S2,	To the Experiment
1	S3 [Petiole]	17.32	0.0	S3,	To the Experiment
1	S5 [Stem]	21.59	0.0	S5,	To the Experiment
1	S16 [Tuber Cortex]	6.41	0.0	S16,	To the Experiment
1	S12 [Tuber Pith]	4.96	0.0	S12,	To the Experiment

## Sheet: AtDIS
Group #	Tissue	Expression Level	Standard Deviation	Samples	Links
1	Dry seed	64.97	5.68	RIKEN-NAKABAYASHI1A,RIKEN-NAKABAYASHI1B,	To the Experiment
1	Imbibed seed, 24 h	70.94	5.4	RIKEN-NAKABAYASHI2A,RIKEN-NAKABAYASHI2B,	To the Experiment
1	1st Node	70.06	4.97	ATGE_28_A2,ATGE_28_B2,ATGE_28_C2,	To the Experiment
1	Flower Stage 12, Stamens	59.56	3.3	ATGE_36_A,ATGE_36_B,ATGE_36_C,	To the Experiment
1	Cauline Leaf	144.13	15.12	ATGE_26_A,ATGE_26_B,ATGE_26_C,	To the Experiment
1	Cotyledon	89.38	8.22	ATGE_1_A,ATGE_1_B,ATGE_1_C,	To the Experiment
1	Root	105.86	6.58	ATGE_9_A,ATGE_9_B,ATGE_9_C,	To the Experiment
1	Entire Rosette After Transition to Flowering	108.65	9.17	ATGE_23_A,ATGE_23_B,ATGE_23_C,	To the Experiment
1	Flower Stage 9	142.9	3.74	ATGE_31_A2,ATGE_31_B2,ATGE_31_C2,	To the Experiment
1	Flower Stage 10/11	150.73	3.43	ATGE_32_A2,ATGE_32_B2,ATGE_32_C2,	To the Experiment
1	Flower Stage 12	111.98	5.1	ATGE_33_A,ATGE_33_B,ATGE_33_C,	To the Experiment
1	Flower Stage 15	133.18	4.16	ATGE_39_A,ATGE_39_B,ATGE_39_C,	To the Experiment
1	Flower Stage 12, Carpels	130.48	7.03	ATGE_37_A,ATGE_37_B,ATGE_37_C,	To the Experiment
1	Flower Stage 12, Petals	100.71	7.06	ATGE_35_A,ATGE_35_B,ATGE_35_C,	To the Experiment
1	Flower Stage 12, Sepals	102.31	11.42	ATGE_34_A,ATGE_34_B,ATGE_34_C,	To the Experiment
1	Flower Stage 15, Carpels	142.26	4.9	ATGE_45_A,ATGE_45_B,ATGE_45_C,	To the Experiment
1	Flower Stage 15, Petals	108.55	5.7	ATGE_42_B,ATGE_42_C,ATGE_42_D,	To the Experiment
1	Flower Stage 15, Sepals	122.68	6.5	ATGE_41_A,ATGE_41_B,ATGE_41_C,	To the Experiment
1	Flower Stage 15, Stamen	78.34	6.8	ATGE_43_A,ATGE_43_B,ATGE_43_C,	To the Experiment
1	Flowers Stage 15, Pedicels	98.08	9.18	ATGE_40_A,ATGE_40_B,ATGE_40_C,	To the Experiment
1	Leaf 1 + 2	62.54	4.67	ATGE_5_A,ATGE_5_B,ATGE_5_C,	To the Experiment
1	Leaf 7, Petiole	84.86	5.66	ATGE_19_A,ATGE_19_B,ATGE_19_C,	To the Experiment
1	Leaf 7, Distal Half	103.06	11.75	ATGE_21_A,ATGE_21_B,ATGE_21_C,	To the Experiment
1	Leaf 7, Proximal Half	96.55	5.17	ATGE_20_A,ATGE_20_B,ATGE_20_C,	To the Experiment
1	Hypocotyl	58.55	3.54	ATGE_2_A,ATGE_2_B,ATGE_2_C,	To the Experiment
1	Root	111.03	3.23	ATGE_3_A,ATGE_3_B,ATGE_3_C,	To the Experiment
1	Rosette Leaf 2	125.01	9.62	ATGE_12_A,ATGE_12_B,ATGE_12_C,	To the Experiment
1	Rosette Leaf 4	111.7	2.16	ATGE_13_A,ATGE_13_B,ATGE_13_C,	To the Experiment
1	Rosette Leaf 6	102.0	9.57	ATGE_14_A,ATGE_14_B,ATGE_14_C,	To the Experiment
1	Rosette Leaf 8	99.7	5.45	ATGE_15_A,ATGE_15_B,ATGE_15_C,	To the Experiment
1	Rosette Leaf 10	99.06	0.65	ATGE_16_A,ATGE_16_B,ATGE_16_C,	To the Experiment
1	Rosette Leaf 12	93.55	12.2	ATGE_17_A,ATGE_17_B,ATGE_17_C,	To the Experiment
1	Senescing Leaf	218.33	9.69	ATGE_25_A,ATGE_25_B,ATGE_25_C,	To the Experiment
1	Shoot Apex, Inflorescence	147.63	3.98	ATGE_29_A2,ATGE_29_B2,ATGE_29_C2,	To the Experiment
1	Shoot Apex, Transition	117.01	10.54	ATGE_8_A,ATGE_8_B,ATGE_8_C,	To the Experiment
1	Shoot Apex, Vegetative	88.26	5.59	ATGE_6_A,ATGE_6_B,ATGE_6_C,	To the Experiment
1	Stem, 2nd Internode	112.31	12.04	ATGE_27_A,ATGE_27_B,ATGE_27_C,	To the Experiment
1	Mature Pollen	32.06	0.56	ATGE_73_A,ATGE_73_B,ATGE_73_C,	To the Experiment
1	Seeds Stage 3 w/ Siliques	110.61	1.72	ATGE_76_A,ATGE_76_B,ATGE_76_C,	To the Experiment
1	Seeds Stage 4 w/ Siliques	71.3	6.65	ATGE_77_D,ATGE_77_E,ATGE_77_F,	To the Experiment
1	Seeds Stage 5 w/ Siliques	82.48	7.1	ATGE_78_D,ATGE_78_E,ATGE_78_F,	To the Experiment
1	Seeds Stage 6 w/o Siliques	91.55	4.88	ATGE_79_A,ATGE_79_B,ATGE_79_C,	To the Experiment
1	Seeds Stage 7 w/o Siliques	91.43	7.44	ATGE_81_A,ATGE_81_B,ATGE_81_C,	To the Experiment
1	Seeds Stage 8 w/o Siliques	75.71	5.98	ATGE_82_A,ATGE_82_B,ATGE_82_C,	To the Experiment
1	Seeds Stage 9 w/o Siliques	66.93	10.52	ATGE_83_A,ATGE_83_B,ATGE_83_C,	To the Experiment
1	Seeds Stage 10 w/o Siliques	76.94	12.64	ATGE_84_A,ATGE_84_B,ATGE_84_D,	To the Experiment
1	Vegetative Rosette	86.73	6.44	ATGE_89_A,ATGE_89_B,ATGE_89_C,	To the Experiment
