# Supplementary material for: Silicon flow from root to shoot in pepper: a comprehensive in silico analysis reveals a potential linkage between gene expression and hormone signaling that stimulates plant growth and metabolism
Source: PeerJ. 2020 Nov 4;8:e10053. doi: 10.7717/peerj.10053 (PMC7648454; doi:10.7717/peerj.10053)
Supplement: Supplemental Information 11 — Data and figures were retrieved from the eFP Browser tool hosted by the Bio-Analytic Resource developed by the University of Toronto (http://bar.utoronto.ca/), from the following sources: Waese & Provart, 2016; Waese et al., 2017; Winter, 2007. Image credit: Nicholas J. Provart. [file peerj-08-10053-s011.xlsx]

## Sheet: SlC2H2
Silicon flow from root to shoot in pepper: A comprehensive in silico analysis reveals a potential linkage between gene expression and hormone signaling that stimulates plant growth and metabolism
Fernando Carlos Gómez-Merino*, Libia Iris Trejo-Téllez†, Atonaltzin García-Jiménez†, Hugo Fernando Escobar-Sepúlveda, and Sara Monzerrat Ramírez-Olvera
Supplemental File SF10. Detailed description of experiments aimed at identifying expression patterns of the set of external genes from tomato (Solanum lycopersicum), potato (Solanum tuberosum) and Arabidopsis (Arabidopsis thaliana) in different plant tissues.
Data and figures were retrieved from the eFP Browser tool hosted by the Bio-Analytic Resource developed by the University of Toronto (http://bar.utoronto.ca/), considering the following sources: Waese J, Provart NJ. 2016. The Bio-Analytic Resource: Data visualization and analytic tools for multiple levels of plant biology. Current Plant Biology 7–8:2–5 DOI 10.1016/j.cpb.2016.12.001. Waese J, Fan …
Group #	Tissue	Expression Level	Standard Deviation	Samples	Links		QC= 96% ID=62.12% con At1g47128. ID: XP_004244163.1
1	epidermis	0.0	0	epidermis,	To the Experiment
1	collenchyma	0.0	0	collenchyma,	To the Experiment
1	vascular	0.0	0	vascular,	To the Experiment
1	parenchyma	0.0	0	parenchyma,	To the Experiment
1	endodermis	0.0	0	endodermis,	To the Experiment
2	Unopened Flower Bud	2.62	0.0	Heinz_bud,	To the Experiment
2	Fully Opened Flower	1.46	0.0	Heinz_flower,	To the Experiment
2	Leaves	1.86	0.0	Heinz_leaf,	To the Experiment
2	Root	0.28	0.0	Heinz_root,	To the Experiment
2	1cm Fruit	8.53	0.0	Heinz_1cm_fruit,	To the Experiment
2	2cm Fruit	5.18	0.0	Heinz_2cm_fruit,	To the Experiment
2	3cm Fruit	1.2	0.0	Heinz_3cm_fruit,	To the Experiment
2	Mature Green Fruit	0.09	0.0	Heinz_MG,	To the Experiment
2	Breaker Fruit	0.0	0.0	Heinz_B,	To the Experiment
2	Breaker Fruit + 10	0.0	0.0	Heinz_B10,	To the Experiment
2	Pimpinellifolium Immature Green Fruit	0.0	0.0	Pimp_IM,	To the Experiment
2	Pimpinellifolium Breaker Fruit	0.03	0.0	Pimp_B,	To the Experiment
2	Pimpinellifolium Breaker + 5 Fruit	0.0	0.0	Pimp_B5,	To the Experiment
2	Pimpinellifolium Leaf	5.78	0.0	Pimp_leaf,	To the Experimen

## Sheet: SlCP3
Group #	Tissue	Expression Level	Standard Deviation	Samples	Links		QC= 94% ID=71.43% con At5g60360. ID: NP_001296313.1
1	epidermis	0.0	0	epidermis,	To the Experiment
1	collenchyma	0.0	0	collenchyma,	To the Experiment
1	vascular	0.0	0	vascular,	To the Experiment
1	parenchyma	0.0	0	parenchyma,	To the Experiment
1	endodermis	0.0	0	endodermis,	To the Experiment
2	Unopened Flower Bud	31.37	0.0	Heinz_bud,	To the Experiment
2	Fully Opened Flower	81.83	0.0	Heinz_flower,	To the Experiment
2	Leaves	384.67	0.0	Heinz_leaf,	To the Experiment
2	Root	152.01	0.0	Heinz_root,	To the Experiment
2	1cm Fruit	28.34	0.0	Heinz_1cm_fruit,	To the Experiment
2	2cm Fruit	46.54	0.0	Heinz_2cm_fruit,	To the Experiment
2	3cm Fruit	222.78	0.0	Heinz_3cm_fruit,	To the Experiment
2	Mature Green Fruit	554.98	0.0	Heinz_MG,	To the Experiment
2	Breaker Fruit	347.2	0.0	Heinz_B,	To the Experiment
2	Breaker Fruit + 10	297.07	0.0	Heinz_B10,	To the Experiment
2	Pimpinellifolium Immature Green Fruit	1150.01	0.0	Pimp_IM,	To the Experiment
2	Pimpinellifolium Breaker Fruit	579.16	0.0	Pimp_B,	To the Experiment
2	Pimpinellifolium Breaker + 5 Fruit	168.82	0.0	Pimp_B5,	To the Experiment
2	Pimpinellifolium Leaf	265.52	0.0	Pimp_leaf,	To the Experimen

## Sheet: SlRD19a
Group #	Tissue	Expression Level	Standard Deviation	Samples	Links		QC= 98% ID=69.73% con At4g16190. ID: XP_004230928.1
1	epidermis	0.0	0	epidermis,	To the Experiment
1	collenchyma	0.0	0	collenchyma,	To the Experiment
1	vascular	0.0	0	vascular,	To the Experiment
1	parenchyma	0.0	0	parenchyma,	To the Experiment
1	endodermis	0.0	0	endodermis,	To the Experiment
2	Unopened Flower Bud	19.5	0.0	Heinz_bud,	To the Experiment
2	Fully Opened Flower	7.22	0.0	Heinz_flower,	To the Experiment
2	Leaves	10.78	0.0	Heinz_leaf,	To the Experiment
2	Root	16.11	0.0	Heinz_root,	To the Experiment
2	1cm Fruit	3.41	0.0	Heinz_1cm_fruit,	To the Experiment
2	2cm Fruit	1.88	0.0	Heinz_2cm_fruit,	To the Experiment
2	3cm Fruit	1.45	0.0	Heinz_3cm_fruit,	To the Experiment
2	Mature Green Fruit	0.87	0.0	Heinz_MG,	To the Experiment
2	Breaker Fruit	1.44	0.0	Heinz_B,	To the Experiment
2	Breaker Fruit + 10	1.51	0.0	Heinz_B10,	To the Experiment
2	Pimpinellifolium Immature Green Fruit	2.94	0.0	Pimp_IM,	To the Experiment
2	Pimpinellifolium Breaker Fruit	2.06	0.0	Pimp_B,	To the Experiment
2	Pimpinellifolium Breaker + 5 Fruit	1.19	0.0	Pimp_B5,	To the Experiment
2	Pimpinellifolium Leaf	7.97	0.0	Pimp_leaf,	To the Experimen

## Sheet: StC2H2
Group #	Tissue	Expression Level	Standard Deviation	Samples	Links		QC= 96% ID=63.64% con At5g54630. ID: XP_006360102.1
1	BV_P_X [Stamens]	0.0	0.0	BV_P_X,	To the Experiment
1	STD_AE [Mature whole fruit]	0.0	0.0	STD_AE,	To the Experiment
1	BV_P_S [Tubers (Whole, Sample 2)]	0.0	0.0	BV_P_S,	To the Experiment
1	BV_P_R [Tubers (Whole, Sample 1)]	0.0	0.0	BV_P_R,	To the Experiment
1	S8 [Mature Tuber]	1.4	0.0	S8,	To the Experiment
1	STD_AF [Immature whole fruit]	0.34	0.0	STD_AF,	To the Experiment
1	BV_W [Petals]	0.0	0.0	BV_W,	To the Experiment
1	S9 [Root]	1.58	0.0	S9,	To the Experiment
1	BV_Y [Carpels]	1.79	0.0	BV_Y,	To the Experiment
1	S14 [Whole in vitro Plant]	2.93	0.0	S14,	To the Experiment
1	S7 [Young Tuber]	1.83	0.0	S7,	To the Experiment
1	BV_T [Whole Mature Flowers]	1.13	0.0	BV_T,	To the Experiment
1	BV_N [Roots (in vitro, Media B)]	1.82	0.0	BV_N,	To the Experiment
1	BV_P_P [Callus (10 and 11 wks old, Leaves and Stems, in vitro, Media D)]	1.37	0.0	BV_P_P,	To the Experiment
1	STD_AH [Inside of fruit (mesocarp and endocarp)]	0.5	0.0	STD_AH,	To the Experiment
1	S6 [Stolon]	1.71	0.0	S6,	To the Experiment
1	BV_Q [Stolons (below ground)]	0.79	0.0	BV_Q,	To the Experiment
1	BV_Q [Stolons (above )]	0.79	0.0	BV_Q,	To the Experiment
1	BV_P_V [Sepals]	0.86	0.0	BV_P_V,	To the Experiment
1	S10 [Stamen]	0.0	0.0	S10,	To the Experiment
1	S13 [Tuber Peel]	0.0	0.0	S13,	To the Experiment
1	S4 [Shoot Apex]	11.29	0.0	S4,	To the Experiment
1	S1 [Flower]	2.6	0.0	S1,	To the Experiment
1	S15 [Tuber Sprout]	1.58	0.0	S15,	To the Experiment
1	BV_L [Leaves]	3.88	0.0	BV_L,	To the Experiment
1	BV_U [Petioles]	1.51	0.0	BV_U,	To the Experiment
1	BV_O [Shoots (in vitro, Media B)]	5.47	0.0	BV_O,	To the Experiment
1	S2 [Leaf]	4.96	0.0	S2,	To the Experiment
1	S3 [Petiole]	0.0	0.0	S3,	To the Experiment
1	S5 [Stem]	0.0	0.0	S5,	To the Experiment
1	S16 [Tuber Cortex]	0.0	0.0	S16,	To the Experiment
1	S12 [Tuber Pith]	0.0	0.0	S12,	To the Experimen

## Sheet: StCP3
Group #	Tissue	Expression Level	Standard Deviation	Samples	Links		QC= 89% ID=75.47% con At5g60360. ID: XP_006342382.1
1	BV_P_X [Stamens]	172.62	0.0	BV_P_X,	To the Experiment
1	STD_AE [Mature whole fruit]	301.24	0.0	STD_AE,	To the Experiment
1	BV_P_S [Tubers (Whole, Sample 2)]	29.52	0.0	BV_P_S,	To the Experiment
1	BV_P_R [Tubers (Whole, Sample 1)]	13.09	0.0	BV_P_R,	To the Experiment
1	S8 [Mature Tuber]	20.14	0.0	S8,	To the Experiment
1	STD_AF [Immature whole fruit]	119.61	0.0	STD_AF,	To the Experiment
1	BV_W [Petals]	687.08	0.0	BV_W,	To the Experiment
1	S9 [Root]	229.08	0.0	S9,	To the Experiment
1	BV_Y [Carpels]	135.27	0.0	BV_Y,	To the Experiment
1	S14 [Whole in vitro Plant]	159.01	0.0	S14,	To the Experiment
1	S7 [Young Tuber]	42.05	0.0	S7,	To the Experiment
1	BV_T [Whole Mature Flowers]	668.74	0.0	BV_T,	To the Experiment
1	BV_N [Roots (in vitro, Media B)]	276.02	0.0	BV_N,	To the Experiment
1	BV_P_P [Callus (10 and 11 wks old, Leaves and Stems, in vitro, Media D)]	269.51	0.0	BV_P_P,	To the Experiment
1	STD_AH [Inside of fruit (mesocarp and endocarp)]	229.46	0.0	STD_AH,	To the Experiment
1	S6 [Stolon]	78.05	0.0	S6,	To the Experiment
1	BV_Q [Stolons (below ground)]	162.3	0.0	BV_Q,	To the Experiment
1	BV_Q [Stolons (above )]	162.3	0.0	BV_Q,	To the Experiment
1	BV_P_V [Sepals]	418.47	0.0	BV_P_V,	To the Experiment
1	S10 [Stamen]	329.76	0.0	S10,	To the Experiment
1	S13 [Tuber Peel]	60.82	0.0	S13,	To the Experiment
1	S4 [Shoot Apex]	65.83	0.0	S4,	To the Experiment
1	S1 [Flower]	439.22	0.0	S1,	To the Experiment
1	S15 [Tuber Sprout]	73.9	0.0	S15,	To the Experiment
1	BV_L [Leaves]	883.15	0.0	BV_L,	To the Experiment
1	BV_U [Petioles]	1371.09	0.0	BV_U,	To the Experiment
1	BV_O [Shoots (in vitro, Media B)]	275.3	0.0	BV_O,	To the Experiment
1	S2 [Leaf]	225.1	0.0	S2,	To the Experiment
1	S3 [Petiole]	994.75	0.0	S3,	To the Experiment
1	S5 [Stem]	291.25	0.0	S5,	To the Experiment
1	S16 [Tuber Cortex]	41.79	0.0	S16,	To the Experiment
1	S12 [Tuber Pith]	43.03	0.0	S12,	To the Experimen

## Sheet: StRD19a
Group #	Tissue	Expression Level	Standard Deviation	Samples	Links		QC= 93% ID=72.21% con At4g16190. ID: XP_006362019.1
1	BV_P_X [Stamens]	53.3	0.0	BV_P_X,	To the Experiment
1	STD_AE [Mature whole fruit]	40.54	0.0	STD_AE,	To the Experiment
1	BV_P_S [Tubers (Whole, Sample 2)]	2.85	0.0	BV_P_S,	To the Experiment
1	BV_P_R [Tubers (Whole, Sample 1)]	1.12	0.0	BV_P_R,	To the Experiment
1	S8 [Mature Tuber]	3.2	0.0	S8,	To the Experiment
1	STD_AF [Immature whole fruit]	417.91	0.0	STD_AF,	To the Experiment
1	BV_W [Petals]	8.23	0.0	BV_W,	To the Experiment
1	S9 [Root]	12.94	0.0	S9,	To the Experiment
1	BV_Y [Carpels]	25.69	0.0	BV_Y,	To the Experiment
1	S14 [Whole in vitro Plant]	16.4	0.0	S14,	To the Experiment
1	S7 [Young Tuber]	2.4	0.0	S7,	To the Experiment
1	BV_T [Whole Mature Flowers]	40.27	0.0	BV_T,	To the Experiment
1	BV_N [Roots (in vitro, Media B)]	20.47	0.0	BV_N,	To the Experiment
1	BV_P_P [Callus (10 and 11 wks old, Leaves and Stems, in vitro, Media D)]	8.18	0.0	BV_P_P,	To the Experiment
1	STD_AH [Inside of fruit (mesocarp and endocarp)]	275.33	0.0	STD_AH,	To the Experiment
1	S6 [Stolon]	13.45	0.0	S6,	To the Experiment
1	BV_Q [Stolons (below ground)]	24.05	0.0	BV_Q,	To the Experiment
1	BV_Q [Stolons (above )]	24.05	0.0	BV_Q,	To the Experiment
1	BV_P_V [Sepals]	17.96	0.0	BV_P_V,	To the Experiment
1	S10 [Stamen]	86.37	0.0	S10,	To the Experiment
1	S13 [Tuber Peel]	1.35	0.0	S13,	To the Experiment
1	S4 [Shoot Apex]	12.4	0.0	S4,	To the Experiment
1	S1 [Flower]	62.23	0.0	S1,	To the Experiment
1	S15 [Tuber Sprout]	6.1	0.0	S15,	To the Experiment
1	BV_L [Leaves]	7.23	0.0	BV_L,	To the Experiment
1	BV_U [Petioles]	28.71	0.0	BV_U,	To the Experiment
1	BV_O [Shoots (in vitro, Media B)]	20.92	0.0	BV_O,	To the Experiment
1	S2 [Leaf]	15.03	0.0	S2,	To the Experiment
1	S3 [Petiole]	18.79	0.0	S3,	To the Experiment
1	S5 [Stem]	56.37	0.0	S5,	To the Experiment
1	S16 [Tuber Cortex]	1.21	0.0	S16,	To the Experiment
1	S12 [Tuber Pith]	0.0	0.0	S12,	To the Experimen

## Sheet: StRD21a
Group #	Tissue	Expression Level	Standard Deviation	Samples	Links		QC= 95% ID=68.15% con At1g47128. ID: XP_006346518.1
1	BV_P_X [Stamens]	38.6	0.0	BV_P_X,	To the Experiment
1	STD_AE [Mature whole fruit]	0.29	0.0	STD_AE,	To the Experiment
1	BV_P_S [Tubers (Whole, Sample 2)]	0.0	0.0	BV_P_S,	To the Experiment
1	BV_P_R [Tubers (Whole, Sample 1)]	0.0	0.0	BV_P_R,	To the Experiment
1	S8 [Mature Tuber]	0.0	0.0	S8,	To the Experiment
1	STD_AF [Immature whole fruit]	13.27	0.0	STD_AF,	To the Experiment
1	BV_W [Petals]	0.0	0.0	BV_W,	To the Experiment
1	S9 [Root]	2.2	0.0	S9,	To the Experiment
1	BV_Y [Carpels]	3.18	0.0	BV_Y,	To the Experiment
1	S14 [Whole in vitro Plant]	1.81	0.0	S14,	To the Experiment
1	S7 [Young Tuber]	1.28	0.0	S7,	To the Experiment
1	BV_T [Whole Mature Flowers]	43.3	0.0	BV_T,	To the Experiment
1	BV_N [Roots (in vitro, Media B)]	2.58	0.0	BV_N,	To the Experiment
1	BV_P_P [Callus (10 and 11 wks old, Leaves and Stems, in vitro, Media D)]	11.02	0.0	BV_P_P,	To the Experiment
1	STD_AH [Inside of fruit (mesocarp and endocarp)]	21.83	0.0	STD_AH,	To the Experiment
1	S6 [Stolon]	1.22	0.0	S6,	To the Experiment
1	BV_Q [Stolons (below ground)]	0.73	0.0	BV_Q,	To the Experiment
1	BV_Q [Stolons (above )]	0.73	0.0	BV_Q,	To the Experiment
1	BV_P_V [Sepals]	1.48	0.0	BV_P_V,	To the Experiment
1	S10 [Stamen]	141.78	0.0	S10,	To the Experiment
1	S13 [Tuber Peel]	0.63	0.0	S13,	To the Experiment
1	S4 [Shoot Apex]	3.61	0.0	S4,	To the Experiment
1	S1 [Flower]	68.42	0.0	S1,	To the Experiment
1	S15 [Tuber Sprout]	2.33	0.0	S15,	To the Experiment
1	BV_L [Leaves]	1.79	0.0	BV_L,	To the Experiment
1	BV_U [Petioles]	0.86	0.0	BV_U,	To the Experiment
1	BV_O [Shoots (in vitro, Media B)]	4.32	0.0	BV_O,	To the Experiment
1	S2 [Leaf]	0.77	0.0	S2,	To the Experiment
1	S3 [Petiole]	0.0	0.0	S3,	To the Experiment
1	S5 [Stem]	0.0	0.0	S5,	To the Experiment
1	S16 [Tuber Cortex]	0.58	0.0	S16,	To the Experiment
1	S12 [Tuber Pith]	0.73	0.0	S12,	To the Experimen

## Sheet: At4g16190
Group #	Tissue	Expression Level	Standard Deviation	Samples	Links
1	Dry seed	1.44	0.81	RIKEN-NAKABAYASHI1A,RIKEN-NAKABAYASHI1B,	To the Experiment
1	Imbibed seed, 24 h	70.14	36.59	RIKEN-NAKABAYASHI2A,RIKEN-NAKABAYASHI2B,	To the Experiment
1	1st Node	1458.41	29.05	ATGE_28_A2,ATGE_28_B2,ATGE_28_C2,	To the Experiment
1	Flower Stage 12, Stamens	3136.63	121.2	ATGE_36_A,ATGE_36_B,ATGE_36_C,	To the Experiment
1	Cauline Leaf	3522.56	112.71	ATGE_26_A,ATGE_26_B,ATGE_26_C,	To the Experiment
1	Cotyledon	1835.2	40.84	ATGE_1_A,ATGE_1_B,ATGE_1_C,	To the Experiment
1	Root	827.25	21.05	ATGE_9_A,ATGE_9_B,ATGE_9_C,	To the Experiment
1	Entire Rosette After Transition to Flowering	1566.13	123.53	ATGE_23_A,ATGE_23_B,ATGE_23_C,	To the Experiment
1	Flower Stage 9	630.96	16.55	ATGE_31_A2,ATGE_31_B2,ATGE_31_C2,	To the Experiment
1	Flower Stage 10/11	1197.0	40.34	ATGE_32_A2,ATGE_32_B2,ATGE_32_C2,	To the Experiment
1	Flower Stage 12	1872.95	96.91	ATGE_33_A,ATGE_33_B,ATGE_33_C,	To the Experiment
1	Flower Stage 15	2097.71	38.62	ATGE_39_A,ATGE_39_B,ATGE_39_C,	To the Experiment
1	Flower Stage 12, Carpels	617.91	23.65	ATGE_37_A,ATGE_37_B,ATGE_37_C,	To the Experiment
1	Flower Stage 12, Petals	783.34	13.47	ATGE_35_A,ATGE_35_B,ATGE_35_C,	To the Experiment
1	Flower Stage 12, Sepals	2397.83	107.56	ATGE_34_A,ATGE_34_B,ATGE_34_C,	To the Experiment
1	Flower Stage 15, Carpels	1089.81	29.51	ATGE_45_A,ATGE_45_B,ATGE_45_C,	To the Experiment
1	Flower Stage 15, Petals	3183.56	425.06	ATGE_42_B,ATGE_42_C,ATGE_42_D,	To the Experiment
1	Flower Stage 15, Sepals	3208.98	314.98	ATGE_41_A,ATGE_41_B,ATGE_41_C,	To the Experiment
1	Flower Stage 15, Stamen	2789.6	54.32	ATGE_43_A,ATGE_43_B,ATGE_43_C,	To the Experiment
1	Flowers Stage 15, Pedicels	1381.88	104.08	ATGE_40_A,ATGE_40_B,ATGE_40_C,	To the Experiment
1	Leaf 1 + 2	677.21	22.28	ATGE_5_A,ATGE_5_B,ATGE_5_C,	To the Experiment
1	Leaf 7, Petiole	822.35	53.67	ATGE_19_A,ATGE_19_B,ATGE_19_C,	To the Experiment
1	Leaf 7, Distal Half	1704.73	73.08	ATGE_21_A,ATGE_21_B,ATGE_21_C,	To the Experiment
1	Leaf 7, Proximal Half	1349.43	37.18	ATGE_20_A,ATGE_20_B,ATGE_20_C,	To the Experiment
1	Hypocotyl	1004.8	32.21	ATGE_2_A,ATGE_2_B,ATGE_2_C,	To the Experiment
1	Root	596.2	4.51	ATGE_3_A,ATGE_3_B,ATGE_3_C,	To the Experiment
1	Rosette Leaf 2	2930.0	87.15	ATGE_12_A,ATGE_12_B,ATGE_12_C,	To the Experiment
1	Rosette Leaf 4	2132.46	121.82	ATGE_13_A,ATGE_13_B,ATGE_13_C,	To the Experiment
1	Rosette Leaf 6	1485.35	49.15	ATGE_14_A,ATGE_14_B,ATGE_14_C,	To the Experiment
1	Rosette Leaf 8	1200.28	20.59	ATGE_15_A,ATGE_15_B,ATGE_15_C,	To the Experiment
1	Rosette Leaf 10	983.4	56.84	ATGE_16_A,ATGE_16_B,ATGE_16_C,	To the Experiment
1	Rosette Leaf 12	837.66	24.99	ATGE_17_A,ATGE_17_B,ATGE_17_C,	To the Experiment
1	Senescing Leaf	3863.53	124.8	ATGE_25_A,ATGE_25_B,ATGE_25_C,	To the Experiment
1	Shoot Apex, Inflorescence	395.5	13.38	ATGE_29_A2,ATGE_29_B2,ATGE_29_C2,	To the Experiment
1	Shoot Apex, Transition	204.36	5.29	ATGE_8_A,ATGE_8_B,ATGE_8_C,	To the Experiment
1	Shoot Apex, Vegetative	255.08	6.92	ATGE_6_A,ATGE_6_B,ATGE_6_C,	To the Experiment
1	Stem, 2nd Internode	2990.18	108.88	ATGE_27_A,ATGE_27_B,ATGE_27_C,	To the Experiment
1	Mature Pollen	31.41	7.74	ATGE_73_A,ATGE_73_B,ATGE_73_C,	To the Experiment
1	Seeds Stage 3 w/ Siliques	755.78	25.65	ATGE_76_A,ATGE_76_B,ATGE_76_C,	To the Experiment
1	Seeds Stage 4 w/ Siliques	1764.63	47.06	ATGE_77_D,ATGE_77_E,ATGE_77_F,	To the Experiment
1	Seeds Stage 5 w/ Siliques	2166.88	130.06	ATGE_78_D,ATGE_78_E,ATGE_78_F,	To the Experiment
1	Seeds Stage 6 w/o Siliques	375.16	11.07	ATGE_79_A,ATGE_79_B,ATGE_79_C,	To the Experiment
1	Seeds Stage 7 w/o Siliques	682.11	10.72	ATGE_81_A,ATGE_81_B,ATGE_81_C,	To the Experiment
1	Seeds Stage 8 w/o Siliques	705.21	48.32	ATGE_82_A,ATGE_82_B,ATGE_82_C,	To the Experiment
1	Seeds Stage 9 w/o Siliques	862.4	10.13	ATGE_83_A,ATGE_83_B,ATGE_83_C,	To the Experiment
1	Seeds Stage 10 w/o Siliques	846.9	24.8	ATGE_84_A,ATGE_84_B,ATGE_84_D,	To the Experiment
1	Vegetative Rosette	890.18	33.56	ATGE_89_A,ATGE_89_B,ATGE_89_C,	To the Experiment

## Sheet: At1g47128
Group #	Tissue	Expression Level	Standard Deviation	Samples	Links
1	Dry seed	50.06	0.05	RIKEN-NAKABAYASHI1A,RIKEN-NAKABAYASHI1B,	To the Experiment
1	Imbibed seed, 24 h	1019.24	64.77	RIKEN-NAKABAYASHI2A,RIKEN-NAKABAYASHI2B,	To the Experiment
1	1st Node	947.08	25.92	ATGE_28_A2,ATGE_28_B2,ATGE_28_C2,	To the Experiment
1	Flower Stage 12, Stamens	2126.56	48.64	ATGE_36_A,ATGE_36_B,ATGE_36_C,	To the Experiment
1	Cauline Leaf	2201.54	118.59	ATGE_26_A,ATGE_26_B,ATGE_26_C,	To the Experiment
1	Cotyledon	1468.66	48.38	ATGE_1_A,ATGE_1_B,ATGE_1_C,	To the Experiment
1	Root	465.89	10.12	ATGE_9_A,ATGE_9_B,ATGE_9_C,	To the Experiment
1	Entire Rosette After Transition to Flowering	931.23	3.94	ATGE_23_A,ATGE_23_B,ATGE_23_C,	To the Experiment
1	Flower Stage 9	430.11	28.91	ATGE_31_A2,ATGE_31_B2,ATGE_31_C2,	To the Experiment
1	Flower Stage 10/11	628.56	22.66	ATGE_32_A2,ATGE_32_B2,ATGE_32_C2,	To the Experiment
1	Flower Stage 12	840.5	9.51	ATGE_33_A,ATGE_33_B,ATGE_33_C,	To the Experiment
1	Flower Stage 15	2116.96	64.15	ATGE_39_A,ATGE_39_B,ATGE_39_C,	To the Experiment
1	Flower Stage 12, Carpels	426.23	13.56	ATGE_37_A,ATGE_37_B,ATGE_37_C,	To the Experiment
1	Flower Stage 12, Petals	713.18	32.21	ATGE_35_A,ATGE_35_B,ATGE_35_C,	To the Experiment
1	Flower Stage 12, Sepals	1737.46	71.46	ATGE_34_A,ATGE_34_B,ATGE_34_C,	To the Experiment
1	Flower Stage 15, Carpels	718.56	40.99	ATGE_45_A,ATGE_45_B,ATGE_45_C,	To the Experiment
1	Flower Stage 15, Petals	3336.5	552.59	ATGE_42_B,ATGE_42_C,ATGE_42_D,	To the Experiment
1	Flower Stage 15, Sepals	3147.55	402.02	ATGE_41_A,ATGE_41_B,ATGE_41_C,	To the Experiment
1	Flower Stage 15, Stamen	3268.83	88.3	ATGE_43_A,ATGE_43_B,ATGE_43_C,	To the Experiment
1	Flowers Stage 15, Pedicels	848.48	51.09	ATGE_40_A,ATGE_40_B,ATGE_40_C,	To the Experiment
1	Leaf 1 + 2	762.0	17.14	ATGE_5_A,ATGE_5_B,ATGE_5_C,	To the Experiment
1	Leaf 7, Petiole	624.46	12.58	ATGE_19_A,ATGE_19_B,ATGE_19_C,	To the Experiment
1	Leaf 7, Distal Half	987.45	34.21	ATGE_21_A,ATGE_21_B,ATGE_21_C,	To the Experiment
1	Leaf 7, Proximal Half	841.23	9.38	ATGE_20_A,ATGE_20_B,ATGE_20_C,	To the Experiment
1	Hypocotyl	881.83	20.41	ATGE_2_A,ATGE_2_B,ATGE_2_C,	To the Experiment
1	Root	559.28	11.73	ATGE_3_A,ATGE_3_B,ATGE_3_C,	To the Experiment
1	Rosette Leaf 2	1538.9	70.85	ATGE_12_A,ATGE_12_B,ATGE_12_C,	To the Experiment
1	Rosette Leaf 4	1195.33	24.96	ATGE_13_A,ATGE_13_B,ATGE_13_C,	To the Experiment
1	Rosette Leaf 6	1046.28	59.29	ATGE_14_A,ATGE_14_B,ATGE_14_C,	To the Experiment
1	Rosette Leaf 8	885.1	19.21	ATGE_15_A,ATGE_15_B,ATGE_15_C,	To the Experiment
1	Rosette Leaf 10	726.61	4.57	ATGE_16_A,ATGE_16_B,ATGE_16_C,	To the Experiment
1	Rosette Leaf 12	683.28	20.31	ATGE_17_A,ATGE_17_B,ATGE_17_C,	To the Experiment
1	Senescing Leaf	3024.53	40.87	ATGE_25_A,ATGE_25_B,ATGE_25_C,	To the Experiment
1	Shoot Apex, Inflorescence	298.4	8.22	ATGE_29_A2,ATGE_29_B2,ATGE_29_C2,	To the Experiment
1	Shoot Apex, Transition	262.88	8.61	ATGE_8_A,ATGE_8_B,ATGE_8_C,	To the Experiment
1	Shoot Apex, Vegetative	409.93	10.28	ATGE_6_A,ATGE_6_B,ATGE_6_C,	To the Experiment
1	Stem, 2nd Internode	1293.89	22.61	ATGE_27_A,ATGE_27_B,ATGE_27_C,	To the Experiment
1	Mature Pollen	16.31	9.56	ATGE_73_A,ATGE_73_B,ATGE_73_C,	To the Experiment
1	Seeds Stage 3 w/ Siliques	841.73	17.25	ATGE_76_A,ATGE_76_B,ATGE_76_C,	To the Experiment
1	Seeds Stage 4 w/ Siliques	1122.7	25.45	ATGE_77_D,ATGE_77_E,ATGE_77_F,	To the Experiment
1	Seeds Stage 5 w/ Siliques	1071.16	33.42	ATGE_78_D,ATGE_78_E,ATGE_78_F,	To the Experiment
1	Seeds Stage 6 w/o Siliques	195.78	1.34	ATGE_79_A,ATGE_79_B,ATGE_79_C,	To the Experiment
1	Seeds Stage 7 w/o Siliques	437.15	6.45	ATGE_81_A,ATGE_81_B,ATGE_81_C,	To the Experiment
1	Seeds Stage 8 w/o Siliques	645.16	29.45	ATGE_82_A,ATGE_82_B,ATGE_82_C,	To the Experiment
1	Seeds Stage 9 w/o Siliques	673.2	11.32	ATGE_83_A,ATGE_83_B,ATGE_83_C,	To the Experiment
1	Seeds Stage 10 w/o Siliques	668.7	39.66	ATGE_84_A,ATGE_84_B,ATGE_84_D,	To the Experiment
1	Vegetative Rosette	583.95	9.43	ATGE_89_A,ATGE_89_B,ATGE_89_C,	To the Experiment

## Sheet: At5g43060
Group #	Tissue	Expression Level	Standard Deviation	Samples	Links
1	Dry seed	6.8	3.4	RIKEN-NAKABAYASHI1A,RIKEN-NAKABAYASHI1B,	To the Experiment
1	Imbibed seed, 24 h	437.99	58.11	RIKEN-NAKABAYASHI2A,RIKEN-NAKABAYASHI2B,	To the Experiment
1	1st Node	604.35	17.49	ATGE_28_A2,ATGE_28_B2,ATGE_28_C2,	To the Experiment
1	Flower Stage 12, Stamens	927.21	4.96	ATGE_36_A,ATGE_36_B,ATGE_36_C,	To the Experiment
1	Cauline Leaf	99.31	11.13	ATGE_26_A,ATGE_26_B,ATGE_26_C,	To the Experiment
1	Cotyledon	142.23	10.33	ATGE_1_A,ATGE_1_B,ATGE_1_C,	To the Experiment
1	Root	963.48	49.63	ATGE_9_A,ATGE_9_B,ATGE_9_C,	To the Experiment
1	Entire Rosette After Transition to Flowering	186.0	17.45	ATGE_23_A,ATGE_23_B,ATGE_23_C,	To the Experiment
1	Flower Stage 9	490.73	9.8	ATGE_31_A2,ATGE_31_B2,ATGE_31_C2,	To the Experiment
1	Flower Stage 10/11	405.55	7.17	ATGE_32_A2,ATGE_32_B2,ATGE_32_C2,	To the Experiment
1	Flower Stage 12	562.13	26.78	ATGE_33_A,ATGE_33_B,ATGE_33_C,	To the Experiment
1	Flower Stage 15	482.46	10.32	ATGE_39_A,ATGE_39_B,ATGE_39_C,	To the Experiment
1	Flower Stage 12, Carpels	509.91	4.44	ATGE_37_A,ATGE_37_B,ATGE_37_C,	To the Experiment
1	Flower Stage 12, Petals	399.35	27.65	ATGE_35_A,ATGE_35_B,ATGE_35_C,	To the Experiment
1	Flower Stage 12, Sepals	245.16	14.07	ATGE_34_A,ATGE_34_B,ATGE_34_C,	To the Experiment
1	Flower Stage 15, Carpels	562.81	9.84	ATGE_45_A,ATGE_45_B,ATGE_45_C,	To the Experiment
1	Flower Stage 15, Petals	406.23	35.61	ATGE_42_B,ATGE_42_C,ATGE_42_D,	To the Experiment
1	Flower Stage 15, Sepals	356.46	11.56	ATGE_41_A,ATGE_41_B,ATGE_41_C,	To the Experiment
1	Flower Stage 15, Stamen	1003.53	11.33	ATGE_43_A,ATGE_43_B,ATGE_43_C,	To the Experiment
1	Flowers Stage 15, Pedicels	385.78	12.77	ATGE_40_A,ATGE_40_B,ATGE_40_C,	To the Experiment
1	Leaf 1 + 2	237.8	4.33	ATGE_5_A,ATGE_5_B,ATGE_5_C,	To the Experiment
1	Leaf 7, Petiole	180.51	19.63	ATGE_19_A,ATGE_19_B,ATGE_19_C,	To the Experiment
1	Leaf 7, Distal Half	96.09	2.72	ATGE_21_A,ATGE_21_B,ATGE_21_C,	To the Experiment
1	Leaf 7, Proximal Half	110.16	6.58	ATGE_20_A,ATGE_20_B,ATGE_20_C,	To the Experiment
1	Hypocotyl	694.41	16.07	ATGE_2_A,ATGE_2_B,ATGE_2_C,	To the Experiment
1	Root	1062.41	41.4	ATGE_3_A,ATGE_3_B,ATGE_3_C,	To the Experiment
1	Rosette Leaf 2	92.68	11.24	ATGE_12_A,ATGE_12_B,ATGE_12_C,	To the Experiment
1	Rosette Leaf 4	111.13	6.56	ATGE_13_A,ATGE_13_B,ATGE_13_C,	To the Experiment
1	Rosette Leaf 6	116.69	13.43	ATGE_14_A,ATGE_14_B,ATGE_14_C,	To the Experiment
1	Rosette Leaf 8	138.73	11.33	ATGE_15_A,ATGE_15_B,ATGE_15_C,	To the Experiment
1	Rosette Leaf 10	183.7	16.9	ATGE_16_A,ATGE_16_B,ATGE_16_C,	To the Experiment
1	Rosette Leaf 12	293.8	20.83	ATGE_17_A,ATGE_17_B,ATGE_17_C,	To the Experiment
1	Senescing Leaf	156.21	7.35	ATGE_25_A,ATGE_25_B,ATGE_25_C,	To the Experiment
1	Shoot Apex, Inflorescence	495.6	11.74	ATGE_29_A2,ATGE_29_B2,ATGE_29_C2,	To the Experiment
1	Shoot Apex, Transition	560.9	32.59	ATGE_8_A,ATGE_8_B,ATGE_8_C,	To the Experiment
1	Shoot Apex, Vegetative	504.48	3.61	ATGE_6_A,ATGE_6_B,ATGE_6_C,	To the Experiment
1	Stem, 2nd Internode	496.13	21.17	ATGE_27_A,ATGE_27_B,ATGE_27_C,	To the Experiment
1	Mature Pollen	6616.71	598.62	ATGE_73_A,ATGE_73_B,ATGE_73_C,	To the Experiment
1	Seeds Stage 3 w/ Siliques	525.41	9.9	ATGE_76_A,ATGE_76_B,ATGE_76_C,	To the Experiment
1	Seeds Stage 4 w/ Siliques	570.94	22.35	ATGE_77_D,ATGE_77_E,ATGE_77_F,	To the Experiment
1	Seeds Stage 5 w/ Siliques	389.08	19.12	ATGE_78_D,ATGE_78_E,ATGE_78_F,	To the Experiment
1	Seeds Stage 6 w/o Siliques	401.11	5.81	ATGE_79_A,ATGE_79_B,ATGE_79_C,	To the Experiment
1	Seeds Stage 7 w/o Siliques	439.55	12.92	ATGE_81_A,ATGE_81_B,ATGE_81_C,	To the Experiment
1	Seeds Stage 8 w/o Siliques	373.11	11.72	ATGE_82_A,ATGE_82_B,ATGE_82_C,	To the Experiment
1	Seeds Stage 9 w/o Siliques	363.45	3.52	ATGE_83_A,ATGE_83_B,ATGE_83_C,	To the Experiment
1	Seeds Stage 10 w/o Siliques	329.61	21.0	ATGE_84_A,ATGE_84_B,ATGE_84_D,	To the Experiment
1	Vegetative Rosette	335.38	7.43	ATGE_89_A,ATGE_89_B,ATGE_89_C,	To the Experiment

[truncated: 9 more sheets: At5g45890, At4g39090, At3g45310, At1g02300, At4g01610, At5g60360, At4g11320, At5g54630, At4g14540]
