# Supplementary material for: Silicon flow from root to shoot in pepper: a comprehensive in silico analysis reveals a potential linkage between gene expression and hormone signaling that stimulates plant growth and metabolism
Source: PeerJ. 2020 Nov 4;8:e10053. doi: 10.7717/peerj.10053 (PMC7648454; doi:10.7717/peerj.10053)
Supplement: Supplemental Information 12 — Gene expression levels can be visualized in Fig. 10. Data were retrieved from the Genevestigator platform available at https://genevestigator.com/gv/ (Zimmermann et al., 2014). [file peerj-08-10053-s012.xlsx]

## Sheet: Genevestigator data export
Silicon flow from root to shoot in pepper: A comprehensive in silico analysis reveals a potential linkage between gene expression and hormone signaling that stimulates plant growth and metabolism
Fernando Carlos Gómez-Merino*, Libia Iris Trejo-Téllez, Atonaltzin García-Jiménez, Hugo Fernando Escobar-Sepúlveda, and Sara Monzerrat Ramírez-Olvera
Supplemental File SF11
Detailed description of experiments aimed at identifying tissue-specific expression patterns of homolog Si-regulated genes in Arabidopsis thaliana. Gene expression levels can be visualized in Figure 8. Data were retrieved from the Genevestigator platform available at https://genevestigator.com/gv/ (Zimmermann et al., 2014).
		Gene Symbol	RBCL	RBCL	GME	GME	MOCS2	MOCS2	ATPA	ATPA	RABH1B	RABH1B	PKP1	PKP1	PURA	PURA	CML5	CML5	RBCS-1A	RBCS-1A	KCR1	KCR1	DRB2	DRB2	CIPK3	CIPK3	CCOAMT	CCOAMT
		Gene	ATCG00490	ATCG00490	AT5G28840	AT5G28840	AT2G43760	AT2G43760	ATCG00120	ATCG00120	AT2G44610	AT2G44610	AT3G22960	AT3G22960	AT3G57610	AT3G57610	AT2G43290	AT2G43290	AT1G67090	AT1G67090	AT1G67730	AT1G67730	AT2G28380	AT2G28380	AT2G26980	AT2G26980	AT1G67980	AT1G67980	AT3G23880	AT3G23880
		Measure	245015_at	245015_at	246051_at	246051_at	260572_at	260572_at	245024_at	245024_at	266885_at	266885_at	256836_at	256836_at	251599_at	251599_at	266447_at	266447_at	264474_s_at	264474_s_at	245199_at	245199_at	265254_at	265254_at	266313_at	266313_at	260015_at	260015_at	256914_at	256914_at
Path to root	Anatomy	# samples	Mean value	Standard error	Mean value	Standard error	Mean value	Standard error	Mean value	Standard error	Mean value	Standard error	Mean value	Standard error	Mean value	Standard error	Mean value	Standard error	Mean value	Standard error	Mean value	Standard error	Mean value	Standard error	Mean value	Standard error	Mean value	Standard error	Mean value	Standard error
callus	callus	31	6097.69	1978.71	13369.5	1234.81	10956.1	632.199	7660	1867.9	13013.5	1404.64	9056.91	1127.3	13646.4	434.929	4055.14	612.15	41067.5	7428.32	10855	533.013	3443.81	127.784	3236.68	202.325	653.596	146.126	346.376	28.4949
cell culture / primary cell	cell culture / primary cell	714	9916.28	494.293	13749.1	348.283	6655.97	138.192	18638.3	822.099	9967.84	255.247	10557.4	192.323	14922.4	355.003	7866.37	288.99	68656.9	3022.44	23758.2	698.975	2256.59	39.4168	3890.08	137.207	2757.73	315.353	1657.5	106.119
sperm cell > cell culture / primary cell	sperm cell	3	3313.54	1764.81	6915.99	877.93	705.107	118.274	836.43	111.041	2504.66	419.897	605.963	68.2896	1171.08	84.7831	280.613	11.3155	80811.1	2474.39	8205.81	1443.09	1035.64	231.768	1093.72	54.9003	356.593	49.7422	689.943	55.9356
protoplast > cell culture / primary cell	protoplast	287	14404.3	1009.3	14994.1	603.559	6242.62	176.037	17251.2	1311.94	9775.51	294.298	9849.96	349.196	10493.5	522.203	8715.89	370.09	24040.9	2898.04	31868.3	1201.39	1934.21	52.9269	4168.73	260.053	4453.06	708.764	1702.33	178.977
root protoplast > protoplast > cell culture / primary cell	root protoplast	236	12961.7	1079.39	13426.5	575.38	6192.66	133.394	9306.6	445.28	10352.9	341.51	11050.4	375.998	10886.7	622.136	8267.02	399.193	4561.82	664.461	33069.1	1300.84	1959.72	55.9467	3246.56	140.081	2915.25	710.934	1895.94	214.322
root cap protoplast > root protoplast > protoplast > cell culture / primary cell	root cap protoplast	21	20759.1	6129.67	29823.4	2959.64	5140.06	306.551	8375.74	1394.3	8835.13	753.585	13553.6	1252.99	10610.8	1104.48	6912.67	511.192	10114.7	4330.48	22123.6	1377.81	2905.23	248.104	2352.28	558.478	254.562	17.5843	8502.59	1675.35
columella protoplast > root cap protoplast > root protoplast > protoplast > cell culture / primary cell	columella protoplast	18	23418.1	6975.14	33385.9	2605.41	5293.15	331.991	7378.37	1424.14	8699.73	871.755	14376.7	1362.96	10523.7	1280.04	6357.46	468.716	11366.3	5007.4	21601.8	1571.73	2665.35	243.46	2600.23	634.228	240.306	18.3996	9771.88	1785.79
lateral root cap protoplast > root cap protoplast > root protoplast > protoplast > cell culture / primary cell	lateral root cap protoplast	3	4804.94	582.624	8448.26	666.82	4221.51	681.799	14360	3428.94	9647.53	780.722	8614.95	964.302	11133.6	1291.13	10243.9	783.805	2605.12	1020.48	25254.7	1086.17	4344.53	278.485	864.593	165.169	340.1	10.5203	886.86	48.8568
root epidermis and lateral root cap protoplast > root protoplast > protoplast > cell culture / primary cell	root epidermis and lateral root cap protoplast	43	7123.79	787.059	18026.4	1101.5	7119.16	285.923	6363.75	784.949	14898.5	879.973	11492	864.837	13183	1879.9	13948.7	1274.75	384.43	89.8694	46509.2	2342.32	2168.59	119.229	2611.58	223.525	1208.5	217.761	1689.42	163.055
root cortex protoplast > root protoplast > protoplast > cell culture / primary cell	root cortex protoplast	38	8643.98	963.95	11248.9	502.301	8366.2	311.062	11053.3	859.979	11087.9	556.092	9487.9	755.664	7663.98	553.164	5995.06	618.487	14905.1	2299.1	31229.4	825.004	1524	42.9081	6142.1	346.378	1501.93	324.162	753.347	71.7857
root endodermis and quiescent center protoplast > root protoplast > protoplast > cell culture / primary cell	root endodermis and quiescent center protoplast	37	12850.1	1189.86	8971.04	356.157	5479.44	169.019	8018.97	806.557	10256.2	820.654	10899.2	926.051	8307.29	994.078	7916.35	890.918	520.968	94.0887	56102	4607.95	2267.39	125.442	3830.99	311.516	784.45	177.845	563.511	58.1427
root stele protoplast > root protoplast > protoplast > cell culture / primary cell	root stele protoplast	72	13397.5	2484.42	10865.2	808.047	5434.15	207.23	10945.8	1074.44	9815.14	504.83	10600	645.422	12233.3	1191.62	7415.35	650.479	2912.7	708.211	22791.1	1107.16	1602.84	66.606	2549.57	144.155	1412.87	256.342	1639.73	204.219
root phloem protoplast > root stele protoplast > root protoplast > protoplast > cell culture / primary cell	root phloem protoplast	7	11761.8	4686.5	3923.79	387.354	3994.36	355.021	12613.5	1884.32	4306.65	406.146	11167.9	1315.82	13610.7	1424.36	3175.65	283.034	1828.1	560.693	15525.9	712.096	1161.31	128.618	1099.86	81.6978	318.316	16.9128	1384.51	89.6587
root protophloem and metaphloem protoplast > root phloem protoplast > root stele protoplast > root protoplast > protoplast > cell culture / primary cell	root protophloem and metaphloem protoplast	2	24424.3	15190.8	3614	275.475	3187.1	402.745	16673.3	6322.98	4434.58	610.42	7344.59	319.86	11305.3	922.66	2333.48	267.2	394.785	17.005	17142.2	1548.89	740.275	211.135	807.065	42.155	371.295	35.475	1161.78	99.17
root phloem companion cell protoplast > root phloem protoplast > root stele protoplast > root protoplast > protoplast > cell culture / primary cell	root phloem companion cell protoplast	3	6166.15	1149.07	4681.49	643.796	3710.2	230.653	9889.12	1523.72	5035.59	423.604	13753.9	1966.14	17014.4	1918.75	3191.3	277.369	2653.14	1072.21	15126.2	1174.66	1408.34	98.7617	1230.66	24.6537	286.81	4.49654	1381.3	136.93
root xylem protoplast > root stele protoplast > root protoplast > protoplast > cell culture / primary cell	root xylem protoplast	6	2531.13	775.381	9883.18	530.557	4804.89	294.468	3785.02	649.035	9874.15	763.778	12177.1	3704.97	20883.4	8270.29	6120.16	2019.02	1310.97	426.481	26586.2	1020.55	961.59	118.418	1962.74	333.783	302.408	14.162	4795.8	577.237
root pericycle protoplast > root stele protoplast > root protoplast > protoplast > cell culture / primary cell	root pericycle protoplast	11	42303.1	11975.7	15079.1	3116.17	4140.6	220.352	23136.1	3718.46	6780.96	833.144	14400.5	982.611	10304.2	2538.04	3951.69	573.154	12403.2	3457.56	15568	1624.2	1430.96	109.81	2901.76	410.459	320.556	37.2336	960.793	164.432
root phloem pole pericycle protoplast > root pericycle protoplast > root stele protoplast > root protoplast > protoplast > cell culture / primary cell	root phloem pole pericycle protoplast	2	2110.95	174.595	4597.37	5.77515	3484.22	389.405	12369.4	3075.91	2723.17	237.415	13527.3	436.915	10687.3	647.64	2755.88	320.135	17151.4	108.064	9967.53	328.985	1021.72	83.015	2940.92	292.875	507.935	152.295	1612.39	31.53
root xylem pole pericycle protoplast > root pericycle protoplast > root stele protoplast > root protoplast > protoplast > cell culture / primary cell	root xylem pole pericycle protoplast	9	51234.7	12816.6	17408.3	3332.48	4286.46	235.248	25528.7	4114.14	7682.69	707.029	14594.5	1201.63	10219	3134.45	4217.42	671.184	11348.1	4183.12	16812.5	1721.17	1521.91	112.005	2893.05	504.936	278.917	16.7846	815.993	163.906
root cortex, endodermis and quiescent center protoplast > root protoplast > protoplast > cell culture / primary cell	root cortex, endodermis and quiescent center protoplast	2	6767.45	784.04	7800.5	575.1	6691.4	54.4048	17979.3	4757.01	10466.8	198.155	11824.3	1716.64	15123.1	1931.97	2812.17	1232.61	349.81	7.54999	21466.9	3737.12	2780.96	574.01	2458.85	568.235	333.88	6.26001	586.265	37.365
root epidermis protoplast > root protoplast > protoplast > cell culture / primary cell	root epidermis protoplast	4	8479.52	4441.77	7815.62	202.771	4933.03	1016.83	10109	3617.49	8068.62	1838.47	10804.6	2114.85	10928	2973.03	8106.75	2801.25	311.242	13.0473	28877.6	5661.08	2962.01	1283.4	1203.24	229.293	472.445	86.7441	573.01	9.31524
root epidermal atrichoblast protoplast > root epidermis protoplast > root protoplast > protoplast > cell culture / primary cell	root epidermal atrichoblast protoplast	2	15097	5548.36	7835.82	112.21	4720.92	2089.62	15314	4812.55	6404.01	1427.63	12628.5	4002.71	15357.8	3697.53	12706.1	2165.32	308.685	19.255	21295.7	7794.08	5167.27	388.065	1593.85	89.95	338.93	68.52	560.79	11.24
root hair cell protoplast > root epidermis protoplast > root protoplast > protoplast > cell culture / primary cell	root hair cell protoplast	2	1862.05	98.205	7795.42	483	5145.14	1321.79	4904.04	1082.97	9733.23	3563.68	8980.64	2039.77	6498.28	340.61	3507.44	293.64	313.8	25.25	36459.5	4070.41	756.755	76.055	812.635	47.025	605.96	69.28	585.23	9.78
lateral root primordium protoplast > root protoplast > protoplast > cell culture / primary cell	lateral root primordium protoplast	2	2864.5	1116.3	5137.49	119.92	4189.33	244.155	12467.7	1555.06	4825.79	15.585	27358.6	2725.13	21138.4	112.06	5171.44	233.77	8162.92	618.325	18544.6	1308.15	1327.22	92.19	1644.47	221.09	277.285	12.885	1177.64	360.445
leaf protoplast > protoplast > cell culture / primary cell	leaf protoplast	39	26187.5	2827.8	22777	2310.52	3831.55	486.334	62389.3	4505.65	7049.84	355.387	4647.27	396.479	8871.51	656.936	12772.1	905.624	127986	8559.13	32110.1	3400.01	2102.22	166.382	4525.97	700.587	8515.06	2364.68	940.607	139.754
guard cell protoplast > leaf protoplast > protoplast > cell culture / primary cell	guard cell protoplast	27	34530.8	2792.63	29343	2411.68	2323.88	203.401	54217.6	5137.04	7575.03	410.387	4131.67	251.673	9699.59	844.528	13334.3	874.719	139382	10425.3	42588.5	3101.55	2637.45	141.825	2285.26	261.078	949.414	122.775	1190.7	178.965
mesophyll cell protoplast > leaf protoplast > protoplast > cell culture / primary cell	mesophyll cell protoplast	4	10449.4	4055.25	6460.87	1296.76	3396.9	965.13	104594	9442.26	4066.11	1088.32	7685.02	3458.37	3443.96	441.839	5832.1	2831.7	146943	25921.2	12691.1	7289.28	1391.01	138.451	3923.12	577.05	3405.81	1549.04	775.89	41.6666
root cell > cell culture / primary cell	root cell	48	6074.42	1565.04	6576.15	304.035	4968.42	183.828	3334.6	617.622	4272.06	239.774	11906.2	679.572	18427.6	1154.1	2210.93	351.246	12886.9	1260.95	37937	3967.42	2417.03	99.2662	5595.29	371.405	378.134	63.284	1346.8	102.195
root cortex cell > root cell > cell culture / primary cell	root cortex cell	8	1968.62	764.566	5682.08	712.009	4878.8	387.966	2030.07	274.49	3783.6	511.535	11853.9	1966.82	20510.8	2145.06	639.334	57.5449	5944.34	948.492	37746	2998.42	2277.11	63.6054	7357.91	1570.66	236.416	13.4187	1079.4	72.7754
root epid. atrichoblast and phloem companion cell > root cell > cell culture / primary cell	root epid. atrichoblast and phloem companion cell	5	1505.5	158.965	5316.03	277.321	4617.16	290.168	1549.73	258.05	3626.87	133.56	12420.8	467.903	20915	2008.97	711.762	40.9928	17436.9	2783.82	30388.4	1645.69	2098.59	121.981	3824.98	322.77	206.312	7.78629	1032.41	190.242
root endodermis and quiescent center cell > root cell > cell culture / primary cell	root endodermis and quiescent center cell	4	1838.44	461.493	6084.79	720.19	5062.33	487.793	2248.95	726.732	4327.35	976.551	17998.4	4253.39	20945.7	2096.8	744.117	68.9166	8108.12	4387.94	114878	8034.7	2498.62	324.694	5618.86	278.065	192.475	5.87386	811.477	109.924
root stele cell > root cell > cell culture / primary cell	root stele cell	14	1327.53	99.4137	6583.26	406.696	5185.42	313.007	1634.14	139.251	4980.79	469.988	13524.8	798.42	22541.9	938.513	1243.52	201.297	12746.4	1765.4	37018.7	1857.03	2494.43	110.951	4643.81	333.944	203.529	5.72351	1169.66	85.8073
root vascular tissue cell > root stele cell > root cell > cell culture / primary cell	root vascular tissue cell	10	1411.67	126.532	5978.34	427.146	4781.76	326.665	1732.86	182.988	5039.67	643.204	12851.8	982.438	22611.4	1241.8	1142.4	262.228	13351.2	2361.85	34327.4	1678.25	2531.74	150.436	4074.84	255.278	206.462	7.63614	1195.56	103.101
root phloem cell > root vascular tissue cell > root stele cell > root cell > cell culture / primary cell	root phloem cell	6	1183.5	94.2772	5730.35	578.825	4864.27	520.865	1586.06	182.11	5166.81	699.89	12563.7	1110.67	21950	1747.72	685.593	121.117	12898.1	3846.24	30982.2	1104.51	2434.9	169.712	4188.37	266.784	212.777	12.1877	1051.26	126.13
root phloem companion cell > root phloem cell > root vascular tissue cell > root stele cell > root cell > cell culture / primary cell	root phloem companion cell	6	1183.5	94.2772	5730.35	578.825	4864.27	520.865	1586.06	182.11	5166.81	699.89	12563.7	1110.67	21950	1747.72	685.593	121.117	12898.1	3846.24	30982.2	1104.51	2434.9	169.712	4188.37	266.784	212.777	12.1877	1051.26	126.13
root culture > cell culture / primary cell	root culture	18	12702.7	1057.37	11180.1	302.137	11082.7	339.002	45472.7	2216.52	9992.11	386.731	13179.3	912.56	10538.8	523.233	6631.41	521.799	130389	8312.21	20572.3	1168.02	2577.75	136.733	8557.45	669.758	10180.8	2152.2	1689.05	92.8269
seedling culture > cell culture / primary cell	seedling culture	65	5472.29	285.05	19599.8	863.479	7178.1	221.353	32037.3	3083.98	10527.6	158.678	12570.4	232.785	14910.8	533.816	4057.61	369.801	161574	6206.53	20901.5	493.378	2716.34	82.8259	6152.52	381.015	388.485	111.328	1141.75	178.074
giant cell > cell culture / primary cell	giant cell	9	26369.2	1597.6	14333	1359.46	5329.13	449.259	11666.7	1013.37	2820.76	583.704	7339.41	918.628	3757.25	533.811	1904.03	306.964	8733.18	1078.05	3437.65	311.467	2627.21	756.8	3780.89	398.332	777.043	318.93	434.349	47.4864
shoot cell > cell culture / primary cell	shoot cell	68	4634.94	905.942	12832.4	1028.18	3691.98	270.322	11154.7	1881.9	3378.03	307.849	9760.88	517.163	14883.9	931.012	1659.86	229.809	172836	11711.5	24557.1	2045.83	1846.93	112.279	3588.75	402.15	653.186	144.571	5111.05	592.983
shoot epidermis cell > shoot cell > cell culture / primary cell	shoot epidermis cell	12	13854.3	4049.16	24143	1264.69	5341.07	310.829	33002	6960.85	4934.01	330.853	14957.6	681.772	19126	1215.19	935.409	129.02	234186	11396.2	46656.4	6311.81	2804.59	183.789	7365.82	597.202	229.666	7.33417	6065.38	889.634
cotyledon and leaf pavement cell > shoot epidermis cell > shoot cell > cell culture / primary cell	cotyledon and leaf pavement cell	4	8779.44	1592.53	22115.8	1640.18	5171.69	380.164	25080.4	5685.24	5580.78	473.762	15894.3	650.945	15880.8	948.952	1396.69	262.587	203908	4312	72898.2	7469.14	3520.43	94.3685	8769.99	1383.43	214.418	4.53606	3734.73	100.562
trichome and leaf petiole epidermis cell > shoot epidermis cell > shoot cell > cell culture / primary cell	trichome and leaf petiole epidermis cell	4	4608.56	984.523	21497.9	1930.62	5382.51	346.717	11189	1095.98	4139.79	322.51	12398.2	847.996	18479.8	2027.81	708.037	64.3976	229304	25634	39621.2	3434.54	2292.18	19.5225	6609.94	389.055	241.645	17.154	5539.03	469.028
cotyledon and leaf guard cell > shoot epidermis cell > shoot cell > cell culture / primary cell	cotyledon and leaf guard cell	4	28174.9	8450.33	28815.3	444.397	5469	884.551	62736.6	5023.05	5081.47	720.2	16580.2	785.201	23017.4	1591.8	701.503	60.1035	269346	5225.35	27449.8	1279.71	2601.16	300.257	6717.54	932.812	232.935	12.1636	8922.39	1962.65
shoot stele cell > shoot cell > cell culture / primary cell	shoot stele cell	4	5411.77	817.517	18438.5	2599.64	6718.03	1031.71	19223.5	3587.35	4353.86	209.774	9323.61	1340.63	28433.2	4326.22	546.107	57.6709	192818	4911.12	19429.3	1837.22	2894.36	219.431	5351.47	1017.04	239.462	16.4969	4848.02	357.357
shoot vascular tissue cell > shoot stele cell > shoot cell > cell culture / primary cell	shoot vascular tissue cell	4	5411.77	817.517	18438.5	2599.64	6718.03	1031.71	19223.5	3587.35	4353.86	209.774	9323.61	1340.63	28433.2	4326.22	546.107	57.6709	192818	4911.12	19429.3	1837.22	2894.36	219.431	5351.47	1017.04	239.462	16.4969	4848.02	357.357
shoot phloem cell > shoot vascular tissue cell > shoot stele cell > shoot cell > cell culture / primary cell	shoot phloem cell	4	5411.77	817.517	18438.5	2599.64	6718.03	1031.71	19223.5	3587.35	4353.86	209.774	9323.61	1340.63	28433.2	4326.22	546.107	57.6709	192818	4911.12	19429.3	1837.22	2894.36	219.431	5351.47	1017.04	239.462	16.4969	4848.02	357.357
shoot phloem companion cell > shoot phloem cell > shoot vascular tissue cell > shoot stele cell > shoot cell > cell culture / primary cell	shoot phloem companion cell	4	5411.77	817.517	18438.5	2599.64	6718.03	1031.71	19223.5	3587.35	4353.86	209.774	9323.61	1340.63	28433.2	4326.22	546.107	57.6709	192818	4911.12	19429.3	1837.22	2894.36	219.431	5351.47	1017.04	239.462	16.4969	4848.02	357.357
shoot vascular tissue and bundle sheath cell > shoot cell > cell culture / primary cell	shoot vascular tissue and bundle sheath cell	2	3020.69	383.23	22205.6	1117.45	6476.38	1273.56	12477.9	1481.37	5204.81	241.47	13729	1.24512	21764.6	5747.68	1004.84	247.335	245424	24443.9	56952.2	11408.6	3667.52	437.82	11990	2136.77	243.87	12.18	5187.13	274.75
rosette cell > shoot cell > cell culture / primary cell	rosette cell	6	969.612	31.8168	7458.98	172.049	5740.16	306.833	841.413	93.294	9653.94	186.435	12196.8	371.817	10101.2	343.368	4277.61	1431.04	167173	4709.99	12998.5	758.893	2061.58	26.0251	2434.37	145.128	582.352	114.147	632.198	50.8606
inflorescence stem cell > shoot cell > cell culture / primary cell	inflorescence stem cell	18	1251.02	232.921	2591.86	188.163	1087.35	84.7612	554.713	21.9025	1654.13	56.1373	7453.43	1089.08	10226.2	1099.25	520.272	6.16424	204019	32253.9	11153.2	1052.9	715.645	17.3243	886.733	53.1152	800.108	83.8626	660.757	21.2444
internode cell > inflorescence stem cell > shoot cell > cell culture / primary cell	internode cell	18	1251.02	232.921	2591.86	188.163	1087.35	84.7612	554.713	21.9025	1654.13	56.1373	7453.43	1089.08	10226.2	1099.25	520.272	6.16424	204019	32253.9	11153.2	1052.9	715.645	17.3243	886.733	53.1152	800.108	83.8626	660.757	21.2444
cortex cell > internode cell > inflorescence stem cell > shoot cell > cell culture / primary cell	cortex cell	7	1777.77	559.171	2296.14	276.994	846.886	80.0591	631.694	34.4649	1692.78	134.81	7968.92	1475.68	7049.55	792.924	507.181	6.83412	237901	27095.8	8779.66	783.436	742.223	38.5022	766.889	86.5065	753.863	128.958	709.806	25.7545
starch sheath (endodermis) cell > cortex cell > internode cell > inflorescence stem cell > shoot cell > cell culture / primary cell	starch sheath (endodermis) cell	7	1777.77	559.171	2296.14	276.994	846.886	80.0591	631.694	34.4649	1692.78	134.81	7968.92	1475.68	7049.55	792.924	507.181	6.83412	237901	27095.8	8779.66	783.436	742.223	38.5022	766.889	86.5065	753.863	128.958	709.806	25.7545
interfascicular cambium cell > internode cell > inflorescence stem cell > shoot cell > cell culture / primary cell	interfascicular cambium cell	3	963.563	165.803	2795.97	701.62	1383.35	288.627	528.223	38.7169	1587.98	98.4896	5137.23	885.481	13809.8	3231.03	535.79	31.4129	51184.2	22992.8	12216.8	4555.38	668.33	17.6167	785.993	61.0946	717.64	50.243	594.053	61.1063
leaf cell > shoot cell > cell culture / primary cell	leaf cell	18	3986.46	796.316	11880	707.419	2705.41	244.247	10262.8	1596.15	1296.72	97.5466	6872.18	582.338	13302.1	2126.17	3241.5	381.14	73402.4	7046	24840.4	1656.48	1669.54	124.301	1355.17	136.433	1136.13	522.279	9810.58	1366.99
leaf epidermis cell > leaf cell > shoot cell > cell culture / primary cell	leaf epidermis cell	18	3986.46	796.316	11880	707.419	2705.41	244.247	10262.8	1596.15	1296.72	97.5466	6872.18	582.338	13302.1	2126.17	3241.5	381.14	73402.4	7046	24840.4	1656.48	1669.54	124.301	1355.17	136.433	1136.13	522.279	9810.58	1366.99
guard cell > leaf epidermis cell > leaf cell > shoot cell > cell culture / primary cell	guard cell	18	3986.46	796.316	11880	707.419	2705.41	244.247	10262.8	1596.15	1296.72	97.5466	6872.18	582.338	13302.1	2126.17	3241.5	381.14	73402.4	7046	24840.4	1656.48	1669.54	124.301	1355.17	136.433	1136.13	522.279	9810.58	1366.99
seedling	seedling	2345	15556.7	293.766	21864.8	237.646	7173.29	57.4446	56397.7	829.416	10252.4	68.4189	13553.1	141.19	14303.8	111.163	3446.41	52.4234	172258	1731.6	21315.5	190.46	2326.47	16.9275	6803.43	80.8726	1054.47	82.8204	2709.11	59.7569
cotyledon > seedling	cotyledon	28	19176.1	2226.35	29576.3	2780.14	9214.79	670.918	69179.1	5868.34	9527.52	660.17	10502.9	547.883	14882.9	514.468	4082.87	518.448	212742	15439.8	17586.5	1572.12	2389.51	134.082	4418.07	312.818	370.769	24.7589	5069.96	683.141
shoot apex > seedling	shoot apex	25	13880.9	2222.16	38168.6	2824.33	10654.5	484.27	35963.9	5387.22	11298.9	421.452	13267.4	836.785	18480.8	1425.49	2142.3	145.285	171144	9021.61	20485.1	2812.59	3106.32	172.606	6375.08	530.453	242.723	20.0734	4161.13	667.626
shoot apical meristem > shoot apex > seedling	shoot apical meristem	17	19285.3	2277.53	33453.5	3630	9445.09	412.611	49115.4	5496.47	11220.2	613.486	12689.1	1212.57	18195.4	2108.26	2172.1	214.617	200560	3205.4	26073.6	3368.41	2600.79	122.479	5488.4	676.61	221.024	16.611	4444.3	983.243
hypocotyl > seedling	hypocotyl	27	11904.9	459.57	13237.8	380.699	9205.83	292.58	72445.6	3266.64	11455.8	316.905	19343	905.801	14331.7	278.192	3567.07	365.473	117265	3791.43	23199	515.748	3176.32	89.3616	6363.74	1139.21	187.089	15.9435	1088.29	125.491
radicle > seedling	radicle	23	3468.57	298.22	6069.84	314.637	7319.71	299.76	13506.3	1954.15	8629.28	339.216	13029.4	506.245	10266.3	738.281	3066.71	369.119	21676.7	3436.02	30703.7	2854.65	2299.03	133.376	5856.04	331.259	717.058	106.991	1193.56	194.835
inflorescence	inflorescence	801	23222.8	2184.55	18485.9	533.862	7163.79	240.811	22821.5	869.442	7449.33	126.831	11586.1	354.279	11475.7	271.069	2453.24	86.1358	105260	2557.52	17979.2	360.522	3487.12	103.449	3226.51	120	304.666	11.3741	1155.67	88.983
raceme > inflorescence	raceme	327	5274.08	242.65	11873.1	304.642	4129.5	122.04	25828	1333.95	7754.23	162.099	8843.91	308.365	9597.81	329.529	2358.94	119.475	93417.3	2718.44	17159.8	512.479	2503.35	65.0508	2267.63	64.7912	336.814	13.4775	856.378	31.9311
flower > raceme > inflorescence	flower	324	5199.23	240.821	11872.5	307.465	4118.14	122.991	25583.8	1338.24	7750.76	163.577	8775.71	308.684	9543.7	331.039	2326.6	119.111	93396.1	2743.52	17070	514.568	2505.86	65.6375	2256.57	65.0666	337.209	13.6004	848.956	31.9317
stamen > flower > raceme > inflorescence	stamen	118	2025.62	255.738	8595.28	411.981	2925.02	283.263	18986.5	2845.1	9525.03	327.542	4590.04	360.731	6383.74	737.754	1137.59	107.519	68506.3	5223.39	13080.6	1119.04	1621.82	76.4027	1824.49	117.291	389.211	17.5197	600.691	23.1632
anther > stamen > flower > raceme > inflorescence	anther	52	1162.12	245.578	9753.58	873.236	566.592	19.1794	1123.88	94.3747	10403.9	555.304	886.516	51.8452	939.848	121.812	483.775	10.2475	15107.8	1361.16	1147.88	197.471	1182.66	50.6664	848.346	23.7556	470.221	9.23528	572.208	9.43439
pollen > anther > stamen > flower > raceme > inflorescence	pollen	52	1162.12	245.578	9753.58	873.236	566.592	19.1794	1123.88	94.3747	10403.9	555.304	886.516	51.8452	939.848	121.812	483.775	10.2475	15107.8	1361.16	1147.88	197.471	1182.66	50.6664	848.346	23.7556	470.221	9.23528	572.208	9.43439
abscission zone > stamen > flower > raceme > inflorescence	abscission zone	15	756.385	57.7419	9725.96	174.719	9817.99	559.004	2040.2	315.416	13256.9	704.005	11574.7	373.85	25467.3	983.909	1635.71	360.872	86769.2	1803.79	22417.4	1619.38	3428.84	172.978	1223.11	67.6406	273.029	64.5365	276.342	24.4703
pistil > flower > raceme > inflorescence	pistil	40	7412.96	605.234	16850.1	1579.34	5352.3	236.571	20287.3	2113.12	6544.45	339.36	12415.6	642.819	14257.1	551.063	1762.11	155.457	93196.3	2864.16	23472.4	1233.41	4164.59	200.711	1892.26	70.255	253.773	18.3861	304.942	19.8092
carpel > pistil > flower > raceme > inflorescence	carpel	11	3052.2	490.974	10785.2	1187.09	4575.81	171.005	19649.1	4114.78	6376.97	454.286	6704.41	674.848	12786	1298.37	1548.98	72.4727	81095.4	3825.55	14890.4	1146.49	4031.34	326.421	2264.42	137.558	239.096	7.70369	308.734	24.095
stigma > carpel > pistil > flower > raceme > inflorescence	stigma	3	3244.58	242.704	14520.8	590.257	4350.34	303.652	32208.9	1517.71	6793.67	194.704	7101.28	267.925	9293.01	1816.79	1537.53	158.541	89031.5	10605.9	10582.3	975.147	3343.86	422.002	2175.72	127.9	252.123	2.50333	303.237	27.0478
ovary > carpel > pistil > flower > raceme > inflorescence	ovary	6	3714.81	658.307	9911.07	1697.31	4412.35	177.892	19641.7	4715.87	5959.94	818.938	7538.66	926.177	11993.4	537.996	1553.12	116.589	75729	4145.6	14984.8	329.121	3757.92	113.213	2319.69	251.739	246.338	8.62713	325.073	42.2922
ovule > ovary > carpel > pistil > flower > raceme > inflorescence	ovule	2	3618.14	61.7251	4818	386.905	3881.23	175.18	5126.46	545.255	3563.69	2.80505	10291.4	32.3003	11142.6	642.34	1500.99	401.185	64136.8	2582.71	15148.8	330.705	4040.67	54.1851	1596.37	257.33	259.365	20.885	205.815	5.395
petal > flower > raceme > inflorescence	petal	6	5140.93	552.654	11293.8	380.996	5464.94	128.2	34952.4	3517.47	6308.79	739.355	17982.5	5759.97	8891.23	871.658	8014.98	2009.52	74702.8	2266.76	20127.2	3434.5	2098.89	202.14	2953.84	108.832	225.825	5.41821	620.035	99.3684
sepal > flower > raceme > inflorescence	sepal	6	12570.6	253.366	12580.5	150.078	4823.28	212.866	51584.5	1859.39	5600.12	192.616	5603.28	1152.72	12997.5	904.197	9599.3	428.224	90861.4	5266.08	12356.8	1712.9	1636	90.1814	2825.34	45.0983	1296.51	459.748	1106.52	327.36
pedicel > raceme > inflorescence	pedicel	3	13358.2	1255.52	11933.1	119.656	5356.89	119.402	52196.8	5207	8129.81	271.565	16210.1	297.704	15442.3	809.105	5851.64	38.7006	95707.4	3113.6	26859.1	674.698	2232.15	25.5449	3461.13	147.645	294.093	8.20927	1658.01	80.2592
silique > inflorescence	silique	372	43976	4461.4	25701	982.02	10446.1	448.986	21778.7	1258.76	7296.11	219.861	13963.1	674.291	13361.3	479.152	2217.46	135.617	111727	4849.06	18210.8	610.666	4469.25	202.368	4407.21	236.957	281.361	21.2002	1442.97	186.665
seed > silique > inflorescence	seed	323	49169.2	5074.01	28141.5	1066.37	10844.8	508.649	19485.6	1093.42	7549.52	232.82	14614.1	753.702	14002.5	530.328	1652.76	109.602	109673	5469.62	18305	680.435	4773.84	226.681	4570.58	267.591	240.742	3.2044	1606	213.556
embryo > seed > silique > inflorescence	embryo	40	51047.2	13112	52405.8	3781.26	8876.44	781.97	15616.1	3524.14	10710.5	782.888	26334.1	3000.77	18754.2	1555.96	3612.26	645.197	142650	15770.2	17761.7	1189.42	8029.01	657.394	2716.55	325.638	180.348	12.6183	1321.48	519.809
suspensor > embryo > seed > silique > inflorescence	suspensor	2	95660.5	2394.49	138899	5329.11	7624.65	1674.39	15477.4	2417.64	9598.11	851.075	6389	925.43	4672.63	959.725	1086.84	185.635	103232	2333.2	7464.33	428.095	2055.35	607.36	950.92	343.41	200.83	18.67	295.85	64.64
endosperm > seed > silique > inflorescence	endosperm	41	167337	17237.5	38227.1	2807.77	7971.09	698.49	36524.2	3952.13	7066.53	547.611	17080.5	2432.61	7946.81	1020.63	1001.09	100.118	220365	19668.4	6411.48	679.149	8208.59	1216.73	2311.96	291.527	248.169	5.17892	3487.44	1450.37
micropylar endosperm > endosperm > seed > silique > inflorescence	micropylar endosperm	8	251019	25010.6	51580.9	8290.66	9084.09	1229.31	52600.5	7914.58	9063.44	1729.18	24147.5	4612.84	5744.52	1356.68	1185.14	208.361	310967	38036	8301.37	1724.79	14275.3	3033.41	1500.15	379.237	251.626	15.268	313.106	19.7228
nonmicropylar endosperm > endosperm > seed > silique > inflorescence	nonmicropylar endosperm	22	206957	15560.8	32848.3	3802.74	6836.3	1094.23	45538.6	3784.8	6225.78	728.821	18504.8	3302.65	5498.18	1149.06	941.485	145.333	217513	27755	4559.67	951.492	7710.77	1679.11	2412.18	508.701	246.616	6.86087	333.418	13.309
peripheral endosperm > nonmicropylar endosperm > endosperm > seed > silique > inflorescence	peripheral endosperm	10	269650	12723	44736.8	4177.88	9087.29	1928.1	56193.3	4604.75	7576.86	826.138	28912.3	4463.77	9050.98	1933.51	983.175	234.469	333336	17207.4	6942.24	1626.04	10618.5	2720.72	1984.38	458.371	237.798	8.07447	315.926	17.4523
chalazal endosperm > nonmicropylar endosperm > endosperm > seed > silique > inflorescence	chalazal endosperm	12	154713	13828.4	22941.2	4368.3	4960.48	975.811	36659.7	4462.32	5099.88	1067.83	9831.97	3089.84	2537.52	564.874	906.742	190.264	120994	25122.2	2574.2	759.95	5287.68	1909.6	2768.69	858.513	253.964	10.4642	347.994	19.23
testa > seed > silique > inflorescence	testa	25	112574	14562.4	31563.4	1704.23	13918.6	1558.41	20937.3	1979.1	5930.62	342.825	8524.2	860.913	3535.3	275.281	2180.46	281.115	73645.1	13255.1	9272.39	1712.56	4377.72	300.617	1467.84	205.846	246.896	7.74584	338.498	14.8657
general seed coat > testa > seed > silique > inflorescence	general seed coat	8	148250	21065.8	32786.1	3653.85	10894.3	3247.03	31065.3	2938.72	6115.24	673.733	11256.8	1250.52	3896.14	659.38	2264.92	535.645	116589	22268.3	17173.9	3712.67	4261.08	390.654	1577.89	198.695	251.067	18.2829	329.969	25.8977
chalazal seed coat > testa > seed > silique > inflorescence	chalazal seed coat	13	63764.3	6783.31	30552.5	2407.22	14499.3	1523.93	14160.2	1184.8	5517.09	476.907	5482.14	650.487	3147.75	289.836	1977.41	197.442	30559.7	5045.9	4107.26	612.101	4229.85	503.831	1119.53	220.512	247.922	10.1607	344.588	18.7562
pericarp > silique > inflorescence	pericarp	7	1725.2	233.818	8703.53	96.7113	9889.86	276.972	3295.49	341.666	14789.4	627.656	15300.4	931.031	17568.8	1050.14	10830.9	939.78	94471.3	2495.89	26624.6	1966.95	3803.25	253.107	1775.92	115.725	179.52	10.9305	312.279	45.9699
replum > pericarp > silique > inflorescence	replum	7	1725.2	233.818	8703.53	96.7113	9889.86	276.972	3295.49	341.666	14789.4	627.656	15300.4	931.031	17568.8	1050.14	10830.9	939.78	94471.3	2495.89	26624.6	1966.95	3803.25	253.107	1775.92	115.725	179.52	10.9305	312.279	45.9699
shoot	shoot	4580	19653.1	324.609	22281.9	185.054	7248.42	48.4324	70014	701.299	9918.34	53.4611	10004.3	84.7246	15078.5	80.6194	4183.9	50.2932	210036	1341.62	12225.7	73.4932	2120.8	13.1021	5037.91	44.7173	3559.9	106.333	2017.54	26.8765
inflorescence stem > shoot	inflorescence stem	93	9802.43	754.879	13596	819.776	6677.53	294.016	47793.5	3706.15	10691.9	416.082	10075.7	505.66	12095.5	691.613	4253.98	290.688	157095	6393.21	14054.4	539.951	2177.49	52.5351	5205.62	272.353	694.049	125.951	1041.23	133.33
node > inflorescence stem > shoot	node	3	16065.8	738.675	8071.36	204.587	8160.73	161.816	38059.7	3031.03	9049.16	67.5299	11410.7	335.083	7478.43	212.71	4743.36	94.224	122013	2456.75	11438.8	75.8638	2210.2	135.577	5257.9	102.526	243.95	17.7772	315.25	27.9324
internode > inflorescence stem > shoot	internode	3	2348.82	687.73	1459.01	193.562	1288.2	251.062	925.06	49.764	2263.96	46.6147	1334.3	118.853	2707.26	320.273	577.56	36.7963	141137	53169.9	2519.48	121.995	2850.68	174.497	753.11	15.5948	576.897	11.2663	699.313	19.4415
stele > internode > inflorescence stem > shoot	stele	3	2348.82	687.73	1459.01	193.562	1288.2	251.062	925.06	49.764	2263.96	46.6147	1334.3	118.853	2707.26	320.273	577.56	36.7963	141137	53169.9	2519.48	121.995	2850.68	174.497	753.11	15.5948	576.897	11.2663	699.313	19.4415
conducting tissue > stele > internode > inflorescence stem > shoot	conducting tissue	3	2348.82	687.73	1459.01	193.562	1288.2	251.062	925.06	49.764	2263.96	46.6147	1334.3	118.853	2707.26	320.273	577.56	36.7963	141137	53169.9	2519.48	121.995	2850.68	174.497	753.11	15.5948	576.897	11.2663	699.313	19.4415
phloem > conducting tissue > stele > internode > inflorescence stem > shoot	phloem	3	2348.82	687.73	1459.01	193.562	1288.2	251.062	925.06	49.764	2263.96	46.6147	1334.3	118.853	2707.26	320.273	577.56	36.7963	141137	53169.9	2519.48	121.995	2850.68	174.497	753.11	15.5948	576.897	11.2663	699.313	19.4415
developing meristemoid zone > inflorescence stem > shoot	developing meristemoid zone	3	7221.78	47.4795	9470.62	157.214	3978.11	133.605	93494.5	1221.82	5809.48	334.68	15291.8	847.669	14247.7	112.813	768.7	9.05009	118388	0	23692.3	1021.77	2675.36	97.263	1155.98	84.9444	300.557	16.4662	667.42	54.5987
rosette > shoot	rosette	3927	20734.6	367.646	22669.2	186.28	7231.63	51.9157	75284.9	756.73	10065.3	59.4887	9609.93	92.3163	14949.2	85.159	4260.26	55.47	218882	1361.54	11854.7	74.4244	1965.81	10.0705	5062.21	47.0168	4033.53	122.112	2170.81	29.3363
stem > rosette > shoot	stem	3	3582.46	507.005	7011.47	528.25	7617	383.838	38253.5	1582.42	8662.89	259.914	3825.22	219.854	4586.54	267.475	2727.71	315.816	124848	6384.94	8230.75	277.32	1798.49	160.281	6887.97	716.562	235.517	19.2064	358.19	9.12014
leaf > rosette > shoot	leaf	2849	21168.3	386.607	23042.9	211.404	7589.35	65.6983	82101.5	860.559	10771.1	69.3184	8384.4	87.2861	15036.4	103.239	4828.83	69.3665	228834	1485.86	11597	87.5556	1991.62	12.1565	5191	57.4185	5174.64	162.231	2274.11	36.0516
petiole > leaf > rosette > shoot	petiole	24	27265.4	2190.85	9580.41	445.515	6466.88	321.342	73358.6	1890.19	10127.6	948.062	12166.6	292.901	13267.6	767.32	2060.12	282.902	226845	21394.2	12269.7	880.404	1677.38	40.3808	4046.95	292.142	319.728	8.7566	420.789	39.588
juvenile leaf > leaf > rosette > shoot	juvenile leaf	192	14793.7	864.658	18412.5	699.113	5669.36	171.819	86394	4264.29	8695.22	201.384	13311.7	283.042	15347.8	293.575	3820.83	191.584	191297	7381.23	11869.4	263.321	2819.76	37.8184	5178.57	258.834	431.349	45.7884	1226.34	103.426
adult leaf > leaf > rosette > shoot	adult leaf	1026	16335.1	464.466	18651.2	349.594	6446.44	120.795	77241.6	1495.26	9063.02	107.111	8738.05	155.765	13154.6	175.825	4325.26	118.155	200389	2607.04	10532.9	178.5	1985.36	23.8142	4911.72	97.2194	3797.83	263.298	1414.28	38.284
senescent leaf > leaf > rosette > shoot	senescent leaf	3	19722.4	754.681	10326.8	194.332	4040.28	100.958	39047.6	773.873	7878.51	235.545	7363.11	247.79	8555.06	210.364	5161.33	144.085	76785	1963.78	9295.98	315.423	1708.07	80.2067	2103.95	69.1526	4318.15	119.643	393.633	20.5215
axillary bud > rosette > shoot	axillary bud	2	7239.07	640.18	14330.9	82.1299	4507.28	398.68	33793.6	0	11750.9	942.385	23860.1	775.05	13017.5	2208.21	1593.44	295.485	33793.6	0	13262.4	74.1499	3776.73	222.035	2016.61	193.01	167.775	25.945	592.255	99.345
cauline leaf > shoot	cauline leaf	3	36628.8	1046	17367.8	671.488	4450.21	29.563	82603	1371.26	7480.22	304.612	9238.71	456.195	10560.3	604.917	7478.68	256.544	125844	1486.51	10110.4	384.531	1727.31	49.149	2078.96	102.933	904.007	51.4499	1329.44	48.1898
shoot apex > shoot	shoot apex	259	9358.15	493.246	18078.7	528.341	6523.53	80.53	27004.4	1323.86	9114.98	111.863	11709.5	259.11	18299	215.49	2421	126.649	118129	3780.6	16855.6	330.16	4201.62	96.1864	3469.89	103.251	227.264	10.531	601.281	38.3578
shoot apical meristem > shoot apex > shoot	shoot apical meristem	71	7246.85	423.968	24153.6	902.074	6402.63	98.4369	20659.2	1645.06	8882.67	100.473	12635.5	278.474	16719.1	190.557	4138.85	271.335	148758	8037.33	21783	404.628	3643.77	211.729	2815.36	44.2275	213.449	4.22741	560.808	37.3155
leaf primordia > shoot apex > shoot	leaf primordia	11	35590.1	4807.08	35091.9	714.154	9579.05	333.736	70477.5	13803.8	13955.9	189.643	20323.4	2024.17	26554.2	1455.55	3069.16	595.035	268946	10351.8	27271	1092.31	2785.07	72.7882	4388.02	778.45	214.971	9.02291	1451.26	374.743
axillary shoot > shoot	axillary shoot	2	6432.1	330.92	14819.3	297.3	4193.67	94.1951	33793.6	0	10194.5	629.47	20868.4	1251.06	21969	821.955	2470.56	71.985	33793.6	0	15511.1	1277.57	5332.16	711.28	1816.66	69.015	176.865	13.285	326.325	16.245
hypocotyl > shoot	hypocotyl	42	4309.43	324.913	5247.04	200.001	7468.72	167.723	25025	1533.6	7997.99	261.472	13369.6	681.903	7191.13	252.979	7423.91	519.089	19755.3	3143.71	7265.21	263.226	2615.59	66.1934	3843.38	429.018	1594.58	110.359	419.632	32.5163
stele > hypocotyl > shoot	stele	9	2609.78	253.195	4938.7	116.562	7808.67	180.741	22560.7	453.614	8562.97	181.32	12102.1	491.05	6226.15	208.697	8334.54	717.59	2656.91	387.938	6953.8	165.067	2141.54	56.1367	3111.47	281.092	1590.89	245.477	350.167	4.87229
conducting tissue > stele > hypocotyl > shoot	conducting tissue	9	2609.78	253.195	4938.7	116.562	7808.67	180.741	22560.7	453.614	8562.97	181.32	12102.1	491.05	6226.15	208.697	8334.54	717.59	2656.91	387.938	6953.8	165.067	2141.54	56.1367	3111.47	281.092	1590.89	245.477	350.167	4.87229
xylem > conducting tissue > stele > hypocotyl > shoot	xylem	9	2609.78	253.195	4938.7	116.562	7808.67	180.741	22560.7	453.614	8562.97	181.32	12102.1	491.05	6226.15	208.697	8334.54	717.59	2656.91	387.938	6953.8	165.067	2141.54	56.1367	3111.47	281.092	1590.89	245.477	350.167	4.87229
cork > hypocotyl > shoot	cork	9	3881.94	409.637	4573.35	136.572	6792.92	213.757	27856.4	1163.12	6679.48	284.958	15877.1	515.58	7186.78	210.763	5140.09	487.785	18811	1751.7	5964.23	171.115	2954.69	120.187	3201.9	244.013	1584.41	167.749	363.889	8.9618
roots	roots	1081	3832.31	175.887	6588.33	85.8613	8655.77	103.954	7055.73	247.359	10421.1	155.318	12756.5	181.225	15055.5	322.726	4300.3	95.6948	9605.22	568.831	28947.5	420.882	2328.8	24.7486	4267.88	78.1514	2345.84	244.478	886.421	27.0252
primary root > roots	primary root	235	5958.27	603	7355.04	252.383	6918.35	253.466	7168.76	464.052	9950.4	543.437	13367	527.294	25952	1164.64	2579.6	148.547	4334.52	709.298	42704.3	1226.93	2126.06	68.5632	2384.47	106.688	353.024	15.0044	963.179	67.6722
root tip > primary root > roots	root tip	102	4485.27	428.905	9705.71	285.051	8755.12	360.671	8830.97	786.448	14218.9	796.182	15993.2	806.486	31831.3	2094.07	2895.54	185.453	3547.58	1191.73	37003.4	1109.11	2691.88	114.195	2554.6	149.54	274.5	9.89087	936.79	104.793
root apical meristem > root tip > primary root > roots	root apical meristem	17	6343.56	561.487	7785.69	1035.43	6102.72	899.674	12488.3	2640.74	11181.3	3018.46	17097.3	2600.63	25519.6	4689.7	1668.68	252.208	331.637	24.5007	34097.4	2739.02	2507.85	452.451	1565.84	321.854	280.795	22.3763	1439.33	471.183
elongation zone > primary root > roots	elongation zone	66	5819.67	953.076	6390.37	547.857	5782.94	510.679	5267.06	464.22	8474.14	1057.51	12464.2	1153.89	23192	1674.72	2065.3	247.589	2160.25	748.44	44499.1	2473.81	1623.26	83.2292	2204.88	231.03	339.786	17.4829	783.323	67.4498
maturation zone > primary root > roots	maturation zone	33	4596.32	663.469	3962.4	264.235	4619.48	487.495	4684.28	379.338	2514.58	252.443	10313.1	792.585	22718.6	2706.69	1635.25	194.918	4919.37	2241.77	59561.4	4773.02	1648.18	110.431	2050.43	232.78	488.297	82.6615	935.974	116.96
stele > primary root > roots	stele	5	21383.3	1763.1	6720.09	421.849	6841.26	229.401	12843	1397.29	2560.72	286.657	13360.5	1250.93	11788	665.289	1393.73	107.512	24874	4715.73	18915.6	1855.84	2199.93	81.9587	2255.42	328.382	339.216	43.7243	5282.34	331.759
pericycle > stele > primary root > roots	pericycle	5	21383.3	1763.1	6720.09	421.849	6841.26	229.401	12843	1397.29	2560.72	286.657	13360.5	1250.93	11788	665.289	1393.73	107.512	24874	4715.73	18915.6	1855.84	2199.93	81.9587	2255.42	328.382	339.216	43.7243	5282.34	331.759
lateral root > roots	lateral root	43	2481.49	428.151	4772.22	110.521	7694.73	223.254	12020.1	1477.53	8995.9	206.976	11614.4	314.475	11400.9	461.979	2776.81	83.9306	7019.25	2447.54	20647.2	515.432	1636	26.4482	3986.26	209.89	1596.16	200.587	318.897	6.31634
