# Supplementary material for: Silicon flow from root to shoot in pepper: a comprehensive in silico analysis reveals a potential linkage between gene expression and hormone signaling that stimulates plant growth and metabolism
Source: PeerJ. 2020 Nov 4;8:e10053. doi: 10.7717/peerj.10053 (PMC7648454; doi:10.7717/peerj.10053)
Supplement: Supplemental Information 13 — Gene expression levels can be visualized in Fig. 11. Data were retrieved from the Genevestigator platform available at https://genevestigator.com/gv/ (Zimmermann et al., 2014). [file peerj-08-10053-s013.xlsx]

## Sheet: Genevestigator data export
Silicon flow from root to shoot in pepper: A comprehensive in silico analysis reveals a potential linkage between gene expression and hormone signaling that stimulates plant growth and metabolism
Fernando Carlos Gómez-Merino*, Libia Iris Trejo-Téllez, Atonaltzin García-Jiménez, Hugo Fernando Escobar-Sepúlveda, and Sara Monzerrat Ramírez-Olvera
Supplemental File SF12
Detailed description of experiments aimed at identifying expression patterns of homolog Si-regulated genes in different developmental stages in Arabidopsis thaliana. Gene expression levels can be visualized in Figure 9. Data were retrieved from the Genevestigator platform available at https://genevestigator.com/gv/ (Zimmermann et al., 2014).
	Gene Symbol	RBCL	RBCL	GME	GME	MOCS2	MOCS2	ATPA	ATPA	RABH1B	RABH1B	PKP1	PKP1	PURA	PURA	CML5	CML5	RBCS-1A	RBCS-1A	KCR1	KCR1	DRB2	DRB2	CIPK3	CIPK3	CCOAMT	CCOAMT
	Gene	ATCG00490	ATCG00490	AT5G28840	AT5G28840	AT2G43760	AT2G43760	ATCG00120	ATCG00120	AT2G44610	AT2G44610	AT3G22960	AT3G22960	AT3G57610	AT3G57610	AT2G43290	AT2G43290	AT1G67090	AT1G67090	AT1G67730	AT1G67730	AT2G28380	AT2G28380	AT2G26980	AT2G26980	AT1G67980	AT1G67980	AT3G23880	AT3G23880
	Measure	245015_at	245015_at	246051_at	246051_at	260572_at	260572_at	245024_at	245024_at	266885_at	266885_at	256836_at	256836_at	251599_at	251599_at	266447_at	266447_at	264474_s_at	264474_s_at	245199_at	245199_at	265254_at	265254_at	266313_at	266313_at	260015_at	260015_at	256914_at	256914_at
Development	# samples	Mean value	Standard error	Mean value	Standard error	Mean value	Standard error	Mean value	Standard error	Mean value	Standard error	Mean value	Standard error	Mean value	Standard error	Mean value	Standard error	Mean value	Standard error	Mean value	Standard error	Mean value	Standard error	Mean value	Standard error	Mean value	Standard error	Mean value	Standard error
germinated seed	515	12212.4	601.691	23083.2	539.678	9073.14	195.511	35438.5	1601.56	10694	182.475	14493.6	357.32	14351	323.197	3606.37	137.308	147824	4240.24	28203.3	524.83	2517.53	58.0583	6539.17	194.883	438.106	31.1877	4631.47	220.129
seedling	2785	12977.2	240.087	19810.2	257.22	7367.92	56.9912	47517.1	796.924	10110.3	76.2928	13420.9	121.549	15725.5	145.638	3420.36	49.5558	145446	1963.86	22238	220.55	2368.69	14.5025	6330.61	74.1704	1073.26	72.307	2029.93	38.387
young rosette	836	15174.7	517.826	19180.9	498.698	6065.17	83.2347	67429.2	1949.76	8299.96	99.213	11567.6	170.09	15330.1	210.531	3715.74	118.479	149345	3385.87	17474.8	216.444	2137.88	20.76	4877.91	87.984	1101.88	79.7922	2021.18	57.6091
developed rosette	2196	23938.2	591.77	24845.9	229.559	8404.36	65.1713	73870.4	986.462	11539.9	72.9758	9092.35	121.814	16004.1	108.387	4904.29	72.3111	235670	2060.49	13399.3	108.956	1906	12.815	5494.99	64.868	5192.48	173.849	2587.38	42.2751
bolting	369	12702.3	633.901	15287.7	448.552	7008.08	118.896	44003.8	1770.18	9014.2	117.434	10288.4	224.84	15254	237.408	3009.93	124.578	144509	4888.87	14702.2	316.734	3107.96	84.0812	4528.81	125.721	1111.31	106.41	1062.81	49.4227
young flower	720	12099.6	403.36	17658.5	419.95	6142.48	107.583	71196.4	1846.68	9043.98	121.731	9509.91	185.57	12780.9	176.121	3577.75	89.8027	166350	3113.88	11280.5	196.279	2018.01	25.7311	4773.42	123.126	4889.51	481.865	1275.98	44.8675
developed flower	1038	14064.7	395.283	14898.2	257.403	6284.11	103.942	55157.5	1412.57	8264.09	89.8892	11121.5	172.969	12028.7	164.771	3949.18	113.436	151180	2427.13	13229.8	209.434	2393.88	27.7977	3785.83	66.7831	1812.45	129.591	1101.13	26.0413
flowers and siliques	274	7442.05	461.392	14593.3	567.034	6264.97	161.579	30521.3	2091.61	7905.65	160.277	11453.3	407.991	10770.6	288.729	4479.22	230.349	109448	3321.35	18083.7	614.04	2776.76	106.987	3752.76	153.917	707.225	78.1026	921.238	50.636
mature siliques	93	14351.1	1789.17	11371.1	569.223	5907.25	337.494	32689	2842.12	4419.4	220.388	12335.1	950.984	9758.55	600.427	2430.48	194.822	92319.2	5681.12	18440.6	1152.94	2898.09	203.229	3627.9	267.077	704.152	124.087	711.84	75.8462
senescence	18	4128.51	560.901	8384.74	473.065	37670	3138.93	3549.08	409.415	2929.35	151.973	3219.83	200.622	4993.2	360.107	316.113	14.604	8636.04	1824.74	5387.46	219.527	955.757	72.8599	7689.26	1612.08	266.178	7.63585	487.434	20.6417
