# Supplementary material for: Silicon flow from root to shoot in pepper: a comprehensive in silico analysis reveals a potential linkage between gene expression and hormone signaling that stimulates plant growth and metabolism
Source: PeerJ. 2020 Nov 4;8:e10053. doi: 10.7717/peerj.10053 (PMC7648454; doi:10.7717/peerj.10053)
Supplement: Supplemental Information 14 — Gene expression levels can be visualized in Fig. 12. Data were retrieved from the Genevestigator platform available at https://genevestigator.com/gv/ (Zimmermann et al., 2014). [file peerj-08-10053-s014.xlsx]

## Sheet: Perturbations detail
In silico analyses of silicon-responsive genes in pepper, reveal a potential growth stimulation mediated by silicon, phytohormones, silicon transporters and silicon-regulated genes involved in vital plysiological processes
Fernando Carlos Gómez-Merino*, Libia Iris Trejo-Téllez, Hugo Fernando Escobar-Sepúlveda, Atonaltzin García-Jiménez and Sara Monzerrat Ramírez-Olvera
Supplemental File SF9
Detailed description of experiments aimed at identifying expression patterns of homolog Si-regulated genes in response to phytohormones and phytohormone precursos in Arabidopsis thaliana. Gene expression levels can be visualized in Figure 5. Data were retrieved from the Genevestigator platform available at https://genevestigator.com/gv/ (Zimmermann et al., 2014).
						Gene Symbol	RBCL	GME	MOCS2	ATPA	RABH1B	PKP1	PURA	CML5	RBCS-1A	KCR1	DRB2	CIPK3	CCOAMT
						Gene	ATCG00490	AT5G28840	AT2G43760	ATCG00120	AT2G44610	AT3G22960	AT3G57610	AT2G43290	AT1G67090	AT1G67730	AT2G28380	AT2G26980	AT1G67980	AT3G23880
						Measure	245015_at	246051_at	260572_at	245024_at	266885_at	256836_at	251599_at	266447_at	264474_s_at	245199_at	265254_at	266313_at	260015_at	256914_at
Role	Id	Path from root	Perturbations	Role	Experiment	Samples	signal	signal	signal	signal	signal	signal	signal	signal	signal	signal	signal	signal	signal	signal
Experimental	1	2,4-D + kinetin (ckh1-1) > Hormone	2,4-D + kinetin (ckh1-1) / 2,4-D study 2 (ckh1-1)	Experimental	AT-00525	Hormones 12_ckh1-1_2,4-D + 25ng/ml KT_5-1	10.1419	13.1445	12.302	13.5372	13.1884	12.4136	14.0057	12.5907	14.0651	13.6661	11.9872	11.1664	8.1981	8.33145
Experimental	1	2,4-D + kinetin (ckh1-1) > Hormone	2,4-D + kinetin (ckh1-1) / 2,4-D study 2 (ckh1-1)	Experimental	AT-00525	Hormones 12_ckh1-1_2,4-D + 25ng/ml KT_5-2	10.8254	13.027	12.1169	13.9684	13.3718	12.5153	13.8975	12.9081	14.3271	13.6745	12.1326	11.2797	7.96486	8.27496
Control	1	2,4-D + kinetin (ckh1-1) > Hormone	2,4-D + kinetin (ckh1-1) / 2,4-D study 2 (ckh1-1)	Control	AT-00525	Hormones 12_ckh1-1_2,4-D_2-1	9.89576	13.1872	12.0444	13.5946	12.8902	12.5413	14.084	12.1725	13.02	14.3057	11.7613	11.3385	8.08953	9.03703
Control	1	2,4-D + kinetin (ckh1-1) > Hormone	2,4-D + kinetin (ckh1-1) / 2,4-D study 2 (ckh1-1)	Control	AT-00525	Hormones 12_ckh1-1_2,4-D_2-2	10.7042	13.0918	12.1545	13.2427	13.3041	12.4916	14.1859	12.2418	13.1683	14.3182	12.2434	11.3141	7.9867	8.502
Experimental	2	2,4-D + kinetin (ckh2-1) > Hormone	2,4-D + kinetin (ckh2-1) / 2,4-D study 2 (ckh2-1)	Experimental	AT-00525	Hormones 12_ckh2-1_2,4-D + 25ng/ml KT_6-1	10.5004	12.8889	12.3534	14.002	13.3976	12.6338	13.8691	12.5614	15.0074	13.8485	11.9222	11.5088	7.98755	9.82391
Experimental	2	2,4-D + kinetin (ckh2-1) > Hormone	2,4-D + kinetin (ckh2-1) / 2,4-D study 2 (ckh2-1)	Experimental	AT-00525	Hormones 12_ckh2-1_2,4-D + 25ng/ml KT_6-2	10.5106	12.9587	12.1016	14.249	13.3411	12.6512	14.0265	12.1575	14.7436	13.8648	12.0857	11.3688	8.0009	9.73894
Control	2	2,4-D + kinetin (ckh2-1) > Hormone	2,4-D + kinetin (ckh2-1) / 2,4-D study 2 (ckh2-1)	Control	AT-00525	Hormones 12_ckh2-1_2,4-D_3-1	10.2393	13.0704	12.2435	13.8131	13.3925	12.7594	14.2188	12.3203	14.1247	14.1438	12.1675	11.4017	7.81237	10.4151
Control	2	2,4-D + kinetin (ckh2-1) > Hormone	2,4-D + kinetin (ckh2-1) / 2,4-D study 2 (ckh2-1)	Control	AT-00525	Hormones 12_ckh2-1_2,4-D_3-2	10.6346	13.0824	12.1779	13.7396	13.3834	12.6679	14.2021	12.4767	14.5226	14.1582	12.2725	11.4946	7.76693	10.4534
Experimental	3	2,4-D + kinetin (Ler) > Hormone	2,4-D + kinetin (Ler) / 2,4-D study 2 (Ler)	Experimental	AT-00525	Hormones 12_wt_2,4-D + 25ng/ml KT_4-1	10.8599	12.9804	12.4085	13.9559	13.4026	12.7726	14.3698	12.6347	13.9248	14.0274	12.5893	11.5527	7.98726	9.48679
Experimental	3	2,4-D + kinetin (Ler) > Hormone	2,4-D + kinetin (Ler) / 2,4-D study 2 (Ler)	Experimental	AT-00525	Hormones 12_wt_2,4-D + 25ng/ml KT_4-2	11.1227	12.7603	12.146	13.7938	13.3318	12.5224	14.1639	13.2096	13.5331	14.0493	12.2487	11.2602	7.96751	8.78686
Control	3	2,4-D + kinetin (Ler) > Hormone	2,4-D + kinetin (Ler) / 2,4-D study 2 (Ler)	Control	AT-00525	Hormones 12_wt_2,4-D_1-1	11.1044	12.8344	12.2682	14.1918	13.2984	12.833	14.2149	12.7572	12.9207	14.1952	12.4498	11.8608	7.49857	10.3038
Control	3	2,4-D + kinetin (Ler) > Hormone	2,4-D + kinetin (Ler) / 2,4-D study 2 (Ler)	Control	AT-00525	Hormones 12_wt_2,4-D_1-2	11.3421	12.749	12.1856	13.6896	13.273	12.7239	14.2009	13.1847	13.3738	14.0615	12.2177	11.1716	7.83428	9.21548
Experimental	4	2,4-D + kinetin study 2 (ckh1-1) > Hormone	2,4-D + kinetin study 2 (ckh1-1) / 2,4-D study 2 (ckh1-1)	Experimental	AT-00525	Hormones 12_ckh1-1_2,4-D + 200ng/ml KT_8-1	10.5407	13.0988	12.3445	13.7125	13.54	12.5604	13.6568	12.9162	14.3889	13.1167	12.0562	11.2505	7.79416	8.04909
Experimental	4	2,4-D + kinetin study 2 (ckh1-1) > Hormone	2,4-D + kinetin study 2 (ckh1-1) / 2,4-D study 2 (ckh1-1)	Experimental	AT-00525	Hormones 12_ckh1-1_2,4-D + 200ng/ml KT_8-2	10.5407	13.0352	12.3044	14.3586	13.4777	12.548	13.7793	12.4685	14.4329	13.0806	11.8938	11.2796	7.91397	8.04467
Control	4	2,4-D + kinetin study 2 (ckh1-1) > Hormone	2,4-D + kinetin study 2 (ckh1-1) / 2,4-D study 2 (ckh1-1)	Control	AT-00525	Hormones 12_ckh1-1_2,4-D_2-1	9.89576	13.1872	12.0444	13.5946	12.8902	12.5413	14.084	12.1725	13.02	14.3057	11.7613	11.3385	8.08953	9.03703
Control	4	2,4-D + kinetin study 2 (ckh1-1) > Hormone	2,4-D + kinetin study 2 (ckh1-1) / 2,4-D study 2 (ckh1-1)	Control	AT-00525	Hormones 12_ckh1-1_2,4-D_2-2	10.7042	13.0918	12.1545	13.2427	13.3041	12.4916	14.1859	12.2418	13.1683	14.3182	12.2434	11.3141	7.9867	8.502
Experimental	5	2,4-D + kinetin study 2 (ckh2-1) > Hormone	2,4-D + kinetin study 2 (ckh2-1) / 2,4-D study 2 (ckh2-1)	Experimental	AT-00525	Hormones 12_ckh2-1_2,4-D + 200ng/ml KT_9-1	10.5505	13.0448	12.1241	14.179	13.6009	12.5575	13.9076	12.678	15.1641	13.1049	11.6019	11.4243	7.94539	8.05088
Experimental	5	2,4-D + kinetin study 2 (ckh2-1) > Hormone	2,4-D + kinetin study 2 (ckh2-1) / 2,4-D study 2 (ckh2-1)	Experimental	AT-00525	Hormones 12_ckh2-1_2,4-D + 200ng/ml KT_9-2	10.6261	12.9537	12.0043	14.187	13.4676	12.6451	13.6886	12.87	15.2199	13.1072	11.7742	11.516	8.19254	8.06372
Control	5	2,4-D + kinetin study 2 (ckh2-1) > Hormone	2,4-D + kinetin study 2 (ckh2-1) / 2,4-D study 2 (ckh2-1)	Control	AT-00525	Hormones 12_ckh2-1_2,4-D_3-1	10.2393	13.0704	12.2435	13.8131	13.3925	12.7594	14.2188	12.3203	14.1247	14.1438	12.1675	11.4017	7.81237	10.4151
Control	5	2,4-D + kinetin study 2 (ckh2-1) > Hormone	2,4-D + kinetin study 2 (ckh2-1) / 2,4-D study 2 (ckh2-1)	Control	AT-00525	Hormones 12_ckh2-1_2,4-D_3-2	10.6346	13.0824	12.1779	13.7396	13.3834	12.6679	14.2021	12.4767	14.5226	14.1582	12.2725	11.4946	7.76693	10.4534
Experimental	6	2,4-D + kinetin study 2 (Ler) > Hormone	2,4-D + kinetin study 2 (Ler) / 2,4-D study 2 (Ler)	Experimental	AT-00525	Hormones 12_wt_2,4-D + 200ng/ml KT_7-1	10.619	12.9358	12.1493	13.9076	13.6769	12.554	13.9469	13.2192	14.32	13.4123	12.2154	11.2185	7.96792	8.71032
Experimental	6	2,4-D + kinetin study 2 (Ler) > Hormone	2,4-D + kinetin study 2 (Ler) / 2,4-D study 2 (Ler)	Experimental	AT-00525	Hormones 12_wt_2,4-D + 200ng/ml KT_7-2	10.7512	12.8714	12.1594	13.3199	13.5501	12.6558	14.0343	12.9585	13.3566	13.7035	12.4302	11.4488	7.73904	8.46593
Control	6	2,4-D + kinetin study 2 (Ler) > Hormone	2,4-D + kinetin study 2 (Ler) / 2,4-D study 2 (Ler)	Control	AT-00525	Hormones 12_wt_2,4-D_1-1	11.1044	12.8344	12.2682	14.1918	13.2984	12.833	14.2149	12.7572	12.9207	14.1952	12.4498	11.8608	7.49857	10.3038
Control	6	2,4-D + kinetin study 2 (Ler) > Hormone	2,4-D + kinetin study 2 (Ler) / 2,4-D study 2 (Ler)	Control	AT-00525	Hormones 12_wt_2,4-D_1-2	11.3421	12.749	12.1856	13.6896	13.273	12.7239	14.2009	13.1847	13.3738	14.0615	12.2177	11.1716	7.83428	9.21548
Experimental	7	BA (Col-0) > Hormone	BA (Col-0) / vehicle treated shoot samples (Col-0)	Experimental	AT-00351	Cytokinin 3_wt_Col-0_BA_3-1	12.1129	14.2876	13.1831	16.2898	13.2541	13.6118	13.68	11.3825	17.9251	14.6012	11.2367	14.0571	10.6968	11.3887
Experimental	7	BA (Col-0) > Hormone	BA (Col-0) / vehicle treated shoot samples (Col-0)	Experimental	AT-00351	Cytokinin 3_wt_Col-0_BA_3-2	11.119	14.0241	12.8295	14.3395	13.0844	13.3747	13.5159	11.9963	17.9696	14.591	11.1281	13.5787	10.1768	11.1012
Control	7	BA (Col-0) > Hormone	BA (Col-0) / vehicle treated shoot samples (Col-0)	Control	AT-00351	Cytokinin 3_wt_Col-0_con_1-1	10.3864	14.6958	13.0028	14.0573	13.2026	13.6704	13.5524	12.6767	17.9514	14.7241	11.5651	13.2827	10.7043	10.4418
Control	7	BA (Col-0) > Hormone	BA (Col-0) / vehicle treated shoot samples (Col-0)	Control	AT-00351	Cytokinin 3_wt_Col-0_con_1-2	12.0897	14.7746	12.8134	16.2004	13.4175	13.4555	13.4542	12.2661	17.9175	14.7871	11.1268	13.7177	10.638	11.0208
Experimental	8	24-eBL (dark) > Hormone	24-eBL (dark) / mock treated seedling samples	Experimental	AT-00650	BR / glucose_wt_eBL_3h_3-1	12.4064	15.0403	13.336	14.6285	13.8139	15.4272	12.8817	11.7851	16.6123	13.631	11.6866	13.0767	11.9646	13.3822
Experimental	8	24-eBL (dark) > Hormone	24-eBL (dark) / mock treated seedling samples	Experimental	AT-00650	BR / glucose_wt_eBL_3h_3-2	12.3264	15.0764	13.2572	14.4658	13.6057	15.4812	12.6663	11.7285	16.6606	13.6865	11.6727	13.2442	11.7034	13.364
Experimental	8	24-eBL (dark) > Hormone	24-eBL (dark) / mock treated seedling samples	Experimental	AT-00650	BR / glucose_wt_eBL_3h_3-3	12.6509	15.1435	13.2977	14.4166	13.7481	15.465	12.7926	11.6466	16.621	13.5341	11.6787	13.1696	11.4389	13.4804
Control	8	24-eBL (dark) > Hormone	24-eBL (dark) / mock treated seedling samples	Control	AT-00650	BR / glucose_wt_con_3h_1-1	12.4658	14.8738	13.3398	14.8378	13.7883	15.5175	12.9279	11.2122	16.5098	13.4919	11.8279	12.9818	12.284	13.4818
Control	8	24-eBL (dark) > Hormone	24-eBL (dark) / mock treated seedling samples	Control	AT-00650	BR / glucose_wt_con_3h_1-2	12.2665	14.9311	13.4798	14.729	13.7698	15.4566	12.7691	11.5025	16.4824	13.6074	11.6438	13.0814	12.8121	13.6802
Control	8	24-eBL (dark) > Hormone	24-eBL (dark) / mock treated seedling samples	Control	AT-00650	BR / glucose_wt_con_3h_1-3	12.5527	14.9902	13.3164	14.6026	13.8245	15.6013	12.8252	11.3433	16.424	13.5698	11.6898	13.1052	12.4556	13.588
Experimental	9	24-eBL + dark (axr2-1) > Hormone	24-eBL + dark (axr2-1) / dark study 11 (axr2-1)	Experimental	AT-00604	Hormones 16_axr2-1_dark + 24-eBL_4d_6-1	15.0037	14.6375	13.018	12.09	13.7344	14.4458	14.7136	12.8708	17.7557	16.0215	11.9935	10.9776	7.82623	11.4898
Experimental	9	24-eBL + dark (axr2-1) > Hormone	24-eBL + dark (axr2-1) / dark study 11 (axr2-1)	Experimental	AT-00604	Hormones 16_axr2-1_dark + 24-eBL_4d_6-2	14.956	14.508	13.143	12.1632	13.7288	14.5027	14.6887	12.799	17.7075	16.0396	12.0746	11.2665	7.7866	11.9076
Control	9	24-eBL + dark (axr2-1) > Hormone	24-eBL + dark (axr2-1) / dark study 11 (axr2-1)	Control	AT-00604	Hormones 16_axr2-1_con_dark_4d_3-1	14.5835	14.5313	13.1871	11.8058	14.2234	14.5343	14.4494	12.5972	17.5987	15.7499	11.8718	11.8052	7.5216	11.6074
Control	9	24-eBL + dark (axr2-1) > Hormone	24-eBL + dark (axr2-1) / dark study 11 (axr2-1)	Control	AT-00604	Hormones 16_axr2-1_con_dark_4d_3-2	14.3061	14.4315	13.119	11.1095	13.7114	14.2512	14.6252	12.4724	17.6208	15.8959	11.7529	11.4011	7.58203	11.8416
Experimental	10	24-eBL + dark (Col) > Hormone	24-eBL + dark (Col) / dark study 11 (Col)	Experimental	AT-00604	Hormones 16_wt_dark + 24-eBL_4d_4-1	13.8571	14.3507	12.8284	10.267	13.4295	14.402	13.9637	13.2646	17.5772	16.4752	11.088	11.5877	9.33599	12.0213
Experimental	10	24-eBL + dark (Col) > Hormone	24-eBL + dark (Col) / dark study 11 (Col)	Experimental	AT-00604	Hormones 16_wt_dark + 24-eBL_4d_4-2	13.9191	14.1146	12.9152	10.1267	13.6081	14.3818	14.1384	13.4434	17.4855	16.2339	11.2839	11.4426	8.06872	12.1855
Control	10	24-eBL + dark (Col) > Hormone	24-eBL + dark (Col) / dark study 11 (Col)	Control	AT-00604	Hormones 16_wt_con_dark_4d_1-1	14.0628	14.0332	13.0027	11.0672	13.3942	14.2603	14.076	13.3685	17.6034	16.0796	11.2203	11.3858	9.39236	12.4645
Control	10	24-eBL + dark (Col) > Hormone	24-eBL + dark (Col) / dark study 11 (Col)	Control	AT-00604	Hormones 16_wt_con_dark_4d_1-2	13.8527	14.013	12.8046	9.89741	13.3598	14.2661	14.0535	13.0455	17.7956	15.9808	11.6062	11.6793	8.90424	12.3183
Experimental	11	24-eBL + dark (msg2-1) > Hormone	24-eBL + dark (msg2-1) / dark study 11 (msg2-1)	Experimental	AT-00604	Hormones 16_msg2-1_dark + 24-eBL_4d_5-1	14.4367	14.422	12.8425	10.8008	13.4507	14.3242	14.3437	13.4803	17.6498	16.1205	11.6767	10.8712	7.77406	11.5615
Experimental	11	24-eBL + dark (msg2-1) > Hormone	24-eBL + dark (msg2-1) / dark study 11 (msg2-1)	Experimental	AT-00604	Hormones 16_msg2-1_dark + 24-eBL_4d_5-2	13.8912	14.2818	12.9979	11.0591	13.7497	14.3408	14.4864	13.2095	17.3715	16.0387	11.8287	11.242	7.79455	11.6269
Control	11	24-eBL + dark (msg2-1) > Hormone	24-eBL + dark (msg2-1) / dark study 11 (msg2-1)	Control	AT-00604	Hormones 16_msg2-1_con_dark_4d_2-1	13.3595	13.9629	12.9688	10.0244	13.5656	14.3115	14.2347	13.2201	17.6088	15.7419	11.5776	11.8236	8.05382	11.7832
Control	11	24-eBL + dark (msg2-1) > Hormone	24-eBL + dark (msg2-1) / dark study 11 (msg2-1)	Control	AT-00604	Hormones 16_msg2-1_con_dark_4d_2-2	13.752	14.2179	13.1628	10.9752	13.7787	14.4479	14.1712	13.0371	17.5164	15.8061	11.78	12.0253	7.84204	11.8965
Experimental	12	24-eBL + glucose (dark) > Hormone	24-eBL + glucose (dark) / glucose study 2 (dark)	Experimental	AT-00650	BR / glucose_wt_Gluc + eBL_3h_4-1	12.6312	13.2032	13.3067	14.7557	14.1305	15.3518	14.328	13.1667	16.2653	15.3308	12.707	13.3548	8.26416	8.27617
Experimental	12	24-eBL + glucose (dark) > Hormone	24-eBL + glucose (dark) / glucose study 2 (dark)	Experimental	AT-00650	BR / glucose_wt_Gluc + eBL_3h_4-2	12.592	13.2114	13.2691	14.4278	14.2441	15.4389	14.3787	13.2283	16.2224	15.4069	12.6992	13.1483	8.55079	8.52176
Experimental	12	24-eBL + glucose (dark) > Hormone	24-eBL + glucose (dark) / glucose study 2 (dark)	Experimental	AT-00650	BR / glucose_wt_Gluc + eBL_3h_4-3	12.6026	13.2859	13.1196	14.2958	14.0923	15.483	14.179	13.2466	16.3282	15.4217	12.5353	12.9794	9.45695	8.30624
Control	12	24-eBL + glucose (dark) > Hormone	24-eBL + glucose (dark) / glucose study 2 (dark)	Control	AT-00650	BR / glucose_wt_Gluc_3h_2-1	12.9403	13.012	13.27	14.7106	14.098	15.1145	14.3079	12.6342	16.2106	15.2254	12.5453	13.2062	8.89633	8.12866
Control	12	24-eBL + glucose (dark) > Hormone	24-eBL + glucose (dark) / glucose study 2 (dark)	Control	AT-00650	BR / glucose_wt_Gluc_3h_2-2	12.8524	13.0802	13.3632	14.6126	14.1201	15.4076	14.0868	12.7221	16.3462	15.2138	12.5629	13.3262	8.2475	8.23391
Experimental	13	24-eBL + glucose (dark) > Hormone	24-eBL + glucose (dark) / mock treated seedling samples	Experimental	AT-00650	BR / glucose_wt_Gluc + eBL_3h_4-1	12.6312	13.2032	13.3067	14.7557	14.1305	15.3518	14.328	13.1667	16.2653	15.3308	12.707	13.3548	8.26416	8.27617
Experimental	13	24-eBL + glucose (dark) > Hormone	24-eBL + glucose (dark) / mock treated seedling samples	Experimental	AT-00650	BR / glucose_wt_Gluc + eBL_3h_4-2	12.592	13.2114	13.2691	14.4278	14.2441	15.4389	14.3787	13.2283	16.2224	15.4069	12.6992	13.1483	8.55079	8.52176
Experimental	13	24-eBL + glucose (dark) > Hormone	24-eBL + glucose (dark) / mock treated seedling samples	Experimental	AT-00650	BR / glucose_wt_Gluc + eBL_3h_4-3	12.6026	13.2859	13.1196	14.2958	14.0923	15.483	14.179	13.2466	16.3282	15.4217	12.5353	12.9794	9.45695	8.30624
Control	13	24-eBL + glucose (dark) > Hormone	24-eBL + glucose (dark) / mock treated seedling samples	Control	AT-00650	BR / glucose_wt_con_3h_1-1	12.4658	14.8738	13.3398	14.8378	13.7883	15.5175	12.9279	11.2122	16.5098	13.4919	11.8279	12.9818	12.284	13.4818
Control	13	24-eBL + glucose (dark) > Hormone	24-eBL + glucose (dark) / mock treated seedling samples	Control	AT-00650	BR / glucose_wt_con_3h_1-2	12.2665	14.9311	13.4798	14.729	13.7698	15.4566	12.7691	11.5025	16.4824	13.6074	11.6438	13.0814	12.8121	13.6802
Control	13	24-eBL + glucose (dark) > Hormone	24-eBL + glucose (dark) / mock treated seedling samples	Control	AT-00650	BR / glucose_wt_con_3h_1-3	12.5527	14.9902	13.3164	14.6026	13.8245	15.6013	12.8252	11.3433	16.424	13.5698	11.6898	13.1052	12.4556	13.588
Experimental	14	24-eBL + glucose (dark) > Hormone	24-eBL + glucose (dark) / 24-eBL (dark)	Experimental	AT-00650	BR / glucose_wt_Gluc + eBL_3h_4-1	12.6312	13.2032	13.3067	14.7557	14.1305	15.3518	14.328	13.1667	16.2653	15.3308	12.707	13.3548	8.26416	8.27617
Experimental	14	24-eBL + glucose (dark) > Hormone	24-eBL + glucose (dark) / 24-eBL (dark)	Experimental	AT-00650	BR / glucose_wt_Gluc + eBL_3h_4-2	12.592	13.2114	13.2691	14.4278	14.2441	15.4389	14.3787	13.2283	16.2224	15.4069	12.6992	13.1483	8.55079	8.52176
Experimental	14	24-eBL + glucose (dark) > Hormone	24-eBL + glucose (dark) / 24-eBL (dark)	Experimental	AT-00650	BR / glucose_wt_Gluc + eBL_3h_4-3	12.6026	13.2859	13.1196	14.2958	14.0923	15.483	14.179	13.2466	16.3282	15.4217	12.5353	12.9794	9.45695	8.30624
Control	14	24-eBL + glucose (dark) > Hormone	24-eBL + glucose (dark) / 24-eBL (dark)	Control	AT-00650	BR / glucose_wt_eBL_3h_3-1	12.4064	15.0403	13.336	14.6285	13.8139	15.4272	12.8817	11.7851	16.6123	13.631	11.6866	13.0767	11.9646	13.3822
Control	14	24-eBL + glucose (dark) > Hormone	24-eBL + glucose (dark) / 24-eBL (dark)	Control	AT-00650	BR / glucose_wt_eBL_3h_3-2	12.3264	15.0764	13.2572	14.4658	13.6057	15.4812	12.6663	11.7285	16.6606	13.6865	11.6727	13.2442	11.7034	13.364
Control	14	24-eBL + glucose (dark) > Hormone	24-eBL + glucose (dark) / 24-eBL (dark)	Control	AT-00650	BR / glucose_wt_eBL_3h_3-3	12.6509	15.1435	13.2977	14.4166	13.7481	15.465	12.7926	11.6466	16.621	13.5341	11.6787	13.1696	11.4389	13.4804
Experimental	15	BL (1h) > Hormone	BL (1h) / mock treated seedlings (1h)	Experimental	AT-00110	Hormones 2_wt_BL_1h_16-1	12.6648	13.4702	12.1053	15.6313	13.0358	13.4273	13.9193	10.735	16.1492	13.8495	10.1036	11.839	8.32598	9.9492
Experimental	15	BL (1h) > Hormone	BL (1h) / mock treated seedlings (1h)	Experimental	AT-00110	Hormones 2_wt_BL_1h_16-2	14.3209	13.6198	12.2582	15.3141	13.3907	13.6578	14.2702	10.7325	16.158	13.7097	10.1839	12.9741	8.49861	9.73018
Control	15	BL (1h) > Hormone	BL (1h) / mock treated seedlings (1h)	Control	AT-00110	Hormones 2_wt_con_1h_9-1	13.1668	13.6308	12.4039	15.4733	13.4743	13.798	14.3972	9.81497	16.1651	13.7385	10.4777	12.0643	8.15477	9.84855
Control	15	BL (1h) > Hormone	BL (1h) / mock treated seedlings (1h)	Control	AT-00110	Hormones 2_wt_con_1h_9-2	14.2302	13.704	12.6254	15.9873	13.5943	13.8497	14.3907	9.93121	16.1652	13.6938	10.513	12.8582	8.11171	9.41899
Experimental	16	BL (3h) > Hormone	BL (3h) / mock treated seedlings (3h)	Experimental	AT-00110	Hormones 2_wt_BL_3h_24-1	12.4594	13.5364	12.0276	15.5137	13.2228	13.7294	14.1216	11.2833	16.1579	13.9782	10.4349	11.6264	8.28891	9.75722
Experimental	16	BL (3h) > Hormone	BL (3h) / mock treated seedlings (3h)	Experimental	AT-00110	Hormones 2_wt_BL_3h_24-2	14.0564	13.6501	12.2373	15.3246	13.5235	13.8629	14.4526	11.0005	16.1655	13.8842	10.5083	12.0742	8.16957	9.7411
Control	16	BL (3h) > Hormone	BL (3h) / mock treated seedlings (3h)	Control	AT-00110	Hormones 2_wt_con_3h_17-1	12.8039	13.611	12.3833	14.2246	13.409	13.675	14.3288	10.061	16.1655	13.8574	10.5087	12.1537	8.26679	9.91459
Control	16	BL (3h) > Hormone	BL (3h) / mock treated seedlings (3h)	Control	AT-00110	Hormones 2_wt_con_3h_17-2	14.03	13.6328	12.3081	15.9518	13.398	13.7509	14.4243	10.0193	16.1655	13.4466	10.224	12.3753	8.36405	9.77849
Experimental	17	BL (30min) > Hormone	BL (30min) / mock treated seedlings (30min)	Experimental	AT-00110	Hormones 2_wt_BL_30min_8-1	12.8221	13.65	12.2049	16.0014	13.1676	13.7626	14.1785	10.7118	16.1292	13.8069	10.3764	12.0773	8.24484	9.70181
Experimental	17	BL (30min) > Hormone	BL (30min) / mock treated seedlings (30min)	Experimental	AT-00110	Hormones 2_wt_BL_30min_8-2	14.3052	13.5454	12.3516	16.1544	13.3481	13.6859	14.2199	10.2991	16.1544	13.5464	10.1821	12.6286	8.48148	9.57359
Control	17	BL (30min) > Hormone	BL (30min) / mock treated seedlings (30min)	Control	AT-00110	Hormones 2_wt_con_30min_1-1	13.7277	13.836	12.3954	15.9314	13.443	13.6366	14.4135	10.0446	16.1645	13.6322	10.4008	12.176	8.122	9.83588
Control	17	BL (30min) > Hormone	BL (30min) / mock treated seedlings (30min)	Control	AT-00110	Hormones 2_wt_con_30min_1-2	14.5831	13.7064	12.517	15.751	13.2975	13.7523	14.4324	10.0555	16.1589	13.6998	10.4134	12.7614	8.33718	10.3518
Experimental	18	BL/H3BO3 (2d) > Hormone	BL/H3BO3 (2d) / untreated cell culture samples	Experimental	AT-00174	BR 2_wt_BL/H3BO3_2d_2-1	11.1926	12.1816	12.6359	13.1427	14.1705	12.3626	14.1224	12.2607	6.89639	13.6045	11.9658	10.3142	9.32432	10.1452
Experimental	18	BL/H3BO3 (2d) > Hormone	BL/H3BO3 (2d) / untreated cell culture samples	Experimental	AT-00174	BR 2_wt_BL/H3BO3_2d_2-2	11.3845	12.3781	12.5875	13.4956	14.1128	12.4191	14.0903	12.4057	6.988	13.6555	12.0622	10.1524	8.77778	10.2602
Control	18	BL/H3BO3 (2d) > Hormone	BL/H3BO3 (2d) / untreated cell culture samples	Control	AT-00174	BR 2_wt_con_1-1	10.7394	12.3764	12.7894	13.0967	13.9185	12.8887	13.4074	12.6912	6.97487	14.0279	11.2023	9.5947	10.8494	11.7482
Control	18	BL/H3BO3 (2d) > Hormone	BL/H3BO3 (2d) / untreated cell culture samples	Control	AT-00174	BR 2_wt_con_1-2	11.0481	12.3723	12.7424	13.4067	13.9581	12.8818	13.4704	12.5775	7.198	14.0392	11.2797	9.61787	10.4744	11.3133
Experimental	19	BL/H3BO3 (4d) > Hormone	BL/H3BO3 (4d) / untreated cell culture samples	Experimental	AT-00174	BR 2_wt_BL/H3BO3_4d_3-1	11.6765	12.2568	13.1522	13.4932	14.3064	12.3359	13.523	11.2101	7.05452	13.4107	11.9944	9.88699	9.65859	11.0446
Experimental	19	BL/H3BO3 (4d) > Hormone	BL/H3BO3 (4d) / untreated cell culture samples	Experimental	AT-00174	BR 2_wt_BL/H3BO3_4d_3-2	11.9074	12.3031	13.1139	13.9961	14.3102	12.3959	13.5278	11.3167	7.00068	13.4867	12.2878	10.0656	9.33078	11.0721
Control	19	BL/H3BO3 (4d) > Hormone	BL/H3BO3 (4d) / untreated cell culture samples	Control	AT-00174	BR 2_wt_con_1-1	10.7394	12.3764	12.7894	13.0967	13.9185	12.8887	13.4074	12.6912	6.97487	14.0279	11.2023	9.5947	10.8494	11.7482
Control	19	BL/H3BO3 (4d) > Hormone	BL/H3BO3 (4d) / untreated cell culture samples	Control	AT-00174	BR 2_wt_con_1-2	11.0481	12.3723	12.7424	13.4067	13.9581	12.8818	13.4704	12.5775	7.198	14.0392	11.2797	9.61787	10.4744	11.3133
Experimental	20	BL/H3BO3 (6d) > Hormone	BL/H3BO3 (6d) / untreated cell culture samples	Experimental	AT-00174	BR 2_wt_BL/H3BO3_6d_4-1	11.8549	12.0267	12.8427	13.5797	14.0286	12.152	13.2247	11.1989	6.99084	13.2112	11.7587	10.38	9.34112	11.1407
Experimental	20	BL/H3BO3 (6d) > Hormone	BL/H3BO3 (6d) / untreated cell culture samples	Experimental	AT-00174	BR 2_wt_BL/H3BO3_6d_4-2	12.1578	12.1638	12.9546	14.007	14.0234	12.3017	13.2884	11.2985	6.97579	13.2402	11.9104	10.4109	9.97058	11.354
Control	20	BL/H3BO3 (6d) > Hormone	BL/H3BO3 (6d) / untreated cell culture samples	Control	AT-00174	BR 2_wt_con_1-1	10.7394	12.3764	12.7894	13.0967	13.9185	12.8887	13.4074	12.6912	6.97487	14.0279	11.2023	9.5947	10.8494	11.7482
Control	20	BL/H3BO3 (6d) > Hormone	BL/H3BO3 (6d) / untreated cell culture samples	Control	AT-00174	BR 2_wt_con_1-2	11.0481	12.3723	12.7424	13.4067	13.9581	12.8818	13.4704	12.5775	7.198	14.0392	11.2797	9.61787	10.4744	11.3133
Experimental	21	BL/H3BO3 (8d) > Hormone	BL/H3BO3 (8d) / untreated cell culture samples	Experimental	AT-00174	BR 2_wt_BL/H3BO3_8d_5-1	12.2101	12.0116	12.8205	13.8558	13.8241	12.1802	13.401	11.2913	6.9782	13.1118	12.1709	10.2667	9.05341	11.0642
Experimental	21	BL/H3BO3 (8d) > Hormone	BL/H3BO3 (8d) / untreated cell culture samples	Experimental	AT-00174	BR 2_wt_BL/H3BO3_8d_5-2	12.1446	11.9946	12.8791	14.1565	13.7238	12.2358	13.4003	11.3081	6.9622	13.1524	12.0313	10.2337	9.14682	11.1102
Control	21	BL/H3BO3 (8d) > Hormone	BL/H3BO3 (8d) / untreated cell culture samples	Control	AT-00174	BR 2_wt_con_1-1	10.7394	12.3764	12.7894	13.0967	13.9185	12.8887	13.4074	12.6912	6.97487	14.0279	11.2023	9.5947	10.8494	11.7482
Control	21	BL/H3BO3 (8d) > Hormone	BL/H3BO3 (8d) / untreated cell culture samples	Control	AT-00174	BR 2_wt_con_1-2	11.0481	12.3723	12.7424	13.4067	13.9581	12.8818	13.4704	12.5775	7.198	14.0392	11.2797	9.61787	10.4744	11.3133
Experimental	22	BL/H3BO3 (10d) > Hormone	BL/H3BO3 (10d) / untreated cell culture samples	Experimental	AT-00174	BR 2_wt_BL/H3BO3_10d_6-1	12.4264	12.0183	12.9404	13.9829	13.7754	12.1986	13.4977	11.4549	6.97865	12.9885	12.2362	10.5484	9.35953	11.0258
Experimental	22	BL/H3BO3 (10d) > Hormone	BL/H3BO3 (10d) / untreated cell culture samples	Experimental	AT-00174	BR 2_wt_BL/H3BO3_10d_6-2	11.986	12.0669	12.8073	14.1885	13.7032	12.4125	13.5714	11.4053	6.90292	13.1509	12.3165	10.4513	9.48123	10.9079
Control	22	BL/H3BO3 (10d) > Hormone	BL/H3BO3 (10d) / untreated cell culture samples	Control	AT-00174	BR 2_wt_con_1-1	10.7394	12.3764	12.7894	13.0967	13.9185	12.8887	13.4074	12.6912	6.97487	14.0279	11.2023	9.5947	10.8494	11.7482
Control	22	BL/H3BO3 (10d) > Hormone	BL/H3BO3 (10d) / untreated cell culture samples	Control	AT-00174	BR 2_wt_con_1-2	11.0481	12.3723	12.7424	13.4067	13.9581	12.8818	13.4704	12.5775	7.198	14.0392	11.2797	9.61787	10.4744	11.3133
Experimental	23	BL study 2 (brx) > Hormone	BL study 2 (brx) / mock treated seedlings (brx)	Experimental	AT-00127	BRX_brx_BL_3h_seedl_3-1	13.2885	14.8483	13.252	17.0166	13.3792	12.8797	14.2837	11.4034	18.2605	14.8684	10.792	13.0904	8.26332	10.9279
Experimental	23	BL study 2 (brx) > Hormone	BL study 2 (brx) / mock treated seedlings (brx)	Experimental	AT-00127	BRX_brx_BL_3h_seedl_3-2	13.329	14.9555	13.264	17.1268	13.4955	12.809	14.3423	11.5969	18.257	14.8465	10.6911	13.1727	8.33047	10.7064
Control	23	BL study 2 (brx) > Hormone	BL study 2 (brx) / mock treated seedlings (brx)	Control	AT-00127	BRX_brx_con_seedl_5-1	11.669	12.7785	13.1018	13.9062	13.8288	12.2544	13.473	10.7689	11.2337	15.2364	10.3315	12.9762	8.02159	9.95787
Control	23	BL study 2 (brx) > Hormone	BL study 2 (brx) / mock treated seedlings (brx)	Control	AT-00127	BRX_brx_con_seedl_5-2	11.8262	13.0049	13.3598	13.9771	13.7887	12.219	13.603	10.9938	10.4057	15.0781	10.361	12.9424	8.32594	9.80911
Experimental	24	BL study 2 (Sav-0) > Hormone	BL study 2 (Sav-0) / mock treated seedlings (Sav-0)	Experimental	AT-00127	BRX_wt_BL_3h_seedl_4-1	13.544	14.8625	12.8339	16.9929	13.6224	12.7467	14.33	11.8183	18.2162	15.0178	10.7123	12.396	8.24246	10.8795
Experimental	24	BL study 2 (Sav-0) > Hormone	BL study 2 (Sav-0) / mock treated seedlings (Sav-0)	Experimental	AT-00127	BRX_wt_BL_3h_seedl_4-2	13.4098	14.7221	12.9372	16.7903	13.3524	12.7211	14.4969	11.4348	18.211	15.0498	11.1641	12.31	8.28276	10.9009
Control	24	BL study 2 (Sav-0) > Hormone	BL study 2 (Sav-0) / mock treated seedlings (Sav-0)	Control	AT-00127	BRX_wt_con_seedl_6-1	12.7706	15.0068	12.9334	16.4151	13.3104	12.9516	14.5409	10.4321	18.2195	14.471	10.7519	12.6626	8.04723	11.0737
Control	24	BL study 2 (Sav-0) > Hormone	BL study 2 (Sav-0) / mock treated seedlings (Sav-0)	Control	AT-00127	BRX_wt_con_seedl_6-2	12.7511	14.9203	12.5518	16.686	13.2087	12.8167	14.3301	10.0118	18.2614	14.4761	10.9678	12.2848	8.07473	11.0299
Experimental	25	ACC (1h) > Hormone	ACC (1h) / mock treated seedlings (1h)	Experimental	AT-00110	Hormones 2_wt_ACC_1h_15-1	13.0557	13.733	12.2892	15.4501	13.2613	13.7465	14.2826	9.60868	16.1532	13.7491	10.3046	11.8617	8.28573	10.4448
Experimental	25	ACC (1h) > Hormone	ACC (1h) / mock treated seedlings (1h)	Experimental	AT-00110	Hormones 2_wt_ACC_1h_15-2	14.1235	13.6093	12.5263	14.7577	13.5889	13.8088	14.3939	9.43346	16.1637	13.6175	10.4388	12.5203	8.16832	10.2033
Control	25	ACC (1h) > Hormone	ACC (1h) / mock treated seedlings (1h)	Control	AT-00110	Hormones 2_wt_con_1h_9-1	13.1668	13.6308	12.4039	15.4733	13.4743	13.798	14.3972	9.81497	16.1651	13.7385	10.4777	12.0643	8.15477	9.84855
Control	25	ACC (1h) > Hormone	ACC (1h) / mock treated seedlings (1h)	Control	AT-00110	Hormones 2_wt_con_1h_9-2	14.2302	13.704	12.6254	15.9873	13.5943	13.8497	14.3907	9.93121	16.1652	13.6938	10.513	12.8582	8.11171	9.41899
Experimental	26	ACC (3h) > Hormone	ACC (3h) / mock treated seedlings (3h)	Experimental	AT-00110	Hormones 2_wt_ACC_3h_23-1	13.1255	13.557	12.3222	15.011	13.3964	13.7642	14.2252	9.62538	16.1528	13.9419	10.3024	12.1966	8.16957	10.5512
Experimental	26	ACC (3h) > Hormone	ACC (3h) / mock treated seedlings (3h)	Experimental	AT-00110	Hormones 2_wt_ACC_3h_23-2	13.9431	13.799	12.4509	15.8247	13.6776	13.7756	14.409	9.25151	16.1655	13.5676	10.4668	12.7877	8.08353	10.8511
Control	26	ACC (3h) > Hormone	ACC (3h) / mock treated seedlings (3h)	Control	AT-00110	Hormones 2_wt_con_3h_17-1	12.8039	13.611	12.3833	14.2246	13.409	13.675	14.3288	10.061	16.1655	13.8574	10.5087	12.1537	8.26679	9.91459
Control	26	ACC (3h) > Hormone	ACC (3h) / mock treated seedlings (3h)	Control	AT-00110	Hormones 2_wt_con_3h_17-2	14.03	13.6328	12.3081	15.9518	13.398	13.7509	14.4243	10.0193	16.1655	13.4466	10.224	12.3753	8.36405	9.77849
Experimental	27	ACC (30min) > Hormone	ACC (30min) / mock treated seedlings (30min)	Experimental	AT-00110	Hormones 2_wt_ACC_30min_7-1	12.9466	13.6242	12.3187	15.893	13.1557	13.5241	14.3229	9.78169	16.154	13.8197	10.5071	12.0349	8.41848	10.3674
Experimental	27	ACC (30min) > Hormone	ACC (30min) / mock treated seedlings (30min)	Experimental	AT-00110	Hormones 2_wt_ACC_30min_7-2	14.492	13.6066	12.3327	16.1306	13.4402	13.7227	14.2403	9.67228	16.1542	13.6965	10.5241	12.7186	8.30383	10.047
Control	27	ACC (30min) > Hormone	ACC (30min) / mock treated seedlings (30min)	Control	AT-00110	Hormones 2_wt_con_30min_1-1	13.7277	13.836	12.3954	15.9314	13.443	13.6366	14.4135	10.0446	16.1645	13.6322	10.4008	12.176	8.122	9.83588
Control	27	ACC (30min) > Hormone	ACC (30min) / mock treated seedlings (30min)	Control	AT-00110	Hormones 2_wt_con_30min_1-2	14.5831	13.7064	12.517	15.751	13.2975	13.7523	14.4324	10.0555	16.1589	13.6998	10.4134	12.7614	8.33718	10.3518
Experimental	28	ethylene > Hormone	ethylene / untreated petiole samples	Experimental	AT-00013	Ethylene_wt_ethy_5ppm_2-1	12.4868	12.9773	12.191	15.995	12.3134	13.6425	13.296	9.44197	16.8405	13.0631	10.76	11.9022	8.46356	9.08871
Experimental	28	ethylene > Hormone	ethylene / untreated petiole samples	Experimental	AT-00013	Ethylene_wt_ethy_5ppm_2-2	13.9454	12.4591	12.2025	15.9452	12.1924	13.4478	12.9743	9.07243	16.6568	13.1058	10.9099	11.6696	8.61585	8.98405
Experimental	28	ethylene > Hormone	ethylene / untreated petiole samples	Experimental	AT-00013	Ethylene_wt_ethy_5ppm_2-3	14.0633	12.7641	12.2025	16.1066	12.2102	13.5293	13.2124	9.26087	16.9567	13.0916	10.9325	11.6721	8.5192	8.95257
Control	28	ethylene > Hormone	ethylene / untreated petiole samples	Control	AT-00013	Ethylene_wt_con_3-1	12.556	13.1349	12.223	15.8155	12.2102	13.5535	13.2092	9.65521	16.8173	13.2394	10.7917	11.7891	8.68699	9.11369
Control	28	ethylene > Hormone	ethylene / untreated petiole samples	Control	AT-00013	Ethylene_wt_con_3-2	14.5503	12.7641	12.0398	16.0879	12.1529	13.4998	13.0196	9.50383	16.8813	13.1295	10.9037	11.3976	8.24835	8.90767
Control	28	ethylene > Hormone	ethylene / untreated petiole samples	Control	AT-00013	Ethylene_wt_con_3-3	14.3945	12.7996	12.0274	16.0337	12.1311	13.7251	13.125	9.75342	16.9643	13.3409	11.1022	11.5423	8.4271	9.04366
Experimental	29	GA (1h) > Hormone	GA (1h) / untreated leaf disc samples (Ler)	Experimental	AT-00391	Defense 9_wt_GA_1h_12-1	14.3081	15.2569	12.3483	16.9772	13.7739	12.2704	14.6264	10.7356	18.0725	13.6421	11.3554	11.3634	8.02098	10.3542
Experimental	29	GA (1h) > Hormone	GA (1h) / untreated leaf disc samples (Ler)	Experimental	AT-00391	Defense 9_wt_GA_1h_12-2	13.4541	15.6026	12.4669	16.5493	13.4838	12.0647	14.6019	10.8931	18.0966	13.2175	10.8174	11.5371	9.66518	11.4387
Experimental	29	GA (1h) > Hormone	GA (1h) / untreated leaf disc samples (Ler)	Experimental	AT-00391	Defense 9_wt_GA_1h_12-3	13.1896	15.8421	12.8146	16.3061	13.4395	11.3484	14.1704	10.7257	18.0154	13.4528	10.5114	11.7036	12.5976	11.4524
Control	29	GA (1h) > Hormone	GA (1h) / untreated leaf disc samples (Ler)	Control	AT-00391	Defense 9_wt_con_1-1	14.0663	15.5082	12.3311	16.875	13.6187	12.0601	14.4683	10.2382	17.9958	13.5523	10.937	11.5829	8.46168	11.4189
Control	29	GA (1h) > Hormone	GA (1h) / untreated leaf disc samples (Ler)	Control	AT-00391	Defense 9_wt_con_1-2	14.4034	15.2669	12.8795	16.8802	13.3454	11.8248	14.324	11.132	18.1416	13.0732	10.6769	13.1386	10.3543	11.118
Control	29	GA (1h) > Hormone	GA (1h) / untreated leaf disc samples (Ler)	Control	AT-00391	Defense 9_wt_con_1-3	14.4929	15.5683	12.4322	16.7625	12.956	12.0672	14.0492	10.6992	18.0759	13.1759	10.5518	11.8537	8.01419	11.9034
Experimental	30	GA (2h) > Hormone	GA (2h) / untreated leaf disc samples (Ler)	Experimental	AT-00391	Defense 9_wt_GA_2h_13-1	14.4152	15.6052	11.9616	17.1515	13.7142	12.2624	14.519	10.6679	18.1612	13.3185	10.9128	10.8313	8.45791	10.6926
Experimental	30	GA (2h) > Hormone	GA (2h) / untreated leaf disc samples (Ler)	Experimental	AT-00391	Defense 9_wt_GA_2h_13-2	14.2374	15.9642	12.7116	16.4122	13.3403	11.7343	14.384	10.5187	18.2014	12.7423	10.6992	11.4247	10.3989	12.1914
Experimental	30	GA (2h) > Hormone	GA (2h) / untreated leaf disc samples (Ler)	Experimental	AT-00391	Defense 9_wt_GA_2h_13-3	13.6683	15.9204	12.3871	16.3847	12.9923	11.8552	14.3676	10.4903	18.0391	13.0625	10.4587	11.0996	9.79261	12.1729
Control	30	GA (2h) > Hormone	GA (2h) / untreated leaf disc samples (Ler)	Control	AT-00391	Defense 9_wt_con_1-1	14.0663	15.5082	12.3311	16.875	13.6187	12.0601	14.4683	10.2382	17.9958	13.5523	10.937	11.5829	8.46168	11.4189
Control	30	GA (2h) > Hormone	GA (2h) / untreated leaf disc samples (Ler)	Control	AT-00391	Defense 9_wt_con_1-2	14.4034	15.2669	12.8795	16.8802	13.3454	11.8248	14.324	11.132	18.1416	13.0732	10.6769	13.1386	10.3543	11.118
Control	30	GA (2h) > Hormone	GA (2h) / untreated leaf disc samples (Ler)	Control	AT-00391	Defense 9_wt_con_1-3	14.4929	15.5683	12.4322	16.7625	12.956	12.0672	14.0492	10.6992	18.0759	13.1759	10.5518	11.8537	8.01419	11.9034
Experimental	31	GA3 (1h) > Hormone	GA3 (1h) / mock treated seedlings (1h)	Experimental	AT-00110	Hormones 2_wt_GA3_1h_12-1	13.5146	13.7256	12.3688	15.6013	13.4465	13.714	14.3982	10.0622	16.1647	13.6594	10.4407	12.3249	8.24255	9.7123
Experimental	31	GA3 (1h) > Hormone	GA3 (1h) / mock treated seedlings (1h)	Experimental	AT-00110	Hormones 2_wt_GA3_1h_12-2	14.2821	13.6388	12.6683	16.0262	13.577	13.8678	14.2814	9.84496	16.163	13.6788	10.3835	12.8571	8.17413	9.97383
Control	31	GA3 (1h) > Hormone	GA3 (1h) / mock treated seedlings (1h)	Control	AT-00110	Hormones 2_wt_con_1h_9-1	13.1668	13.6308	12.4039	15.4733	13.4743	13.798	14.3972	9.81497	16.1651	13.7385	10.4777	12.0643	8.15477	9.84855
Control	31	GA3 (1h) > Hormone	GA3 (1h) / mock treated seedlings (1h)	Control	AT-00110	Hormones 2_wt_con_1h_9-2	14.2302	13.704	12.6254	15.9873	13.5943	13.8497	14.3907	9.93121	16.1652	13.6938	10.513	12.8582	8.11171	9.41899
Experimental	32	GA3 (3h) > Hormone	GA3 (3h) / mock treated seedlings (3h)	Experimental	AT-00110	Hormones 2_wt_GA3_3h_20-1	12.7075	13.6449	12.3243	14.52	13.3889	13.7937	14.2464	10.4039	16.1645	13.7819	10.3751	11.7421	8.18021	10.0732
Experimental	32	GA3 (3h) > Hormone	GA3 (3h) / mock treated seedlings (3h)	Experimental	AT-00110	Hormones 2_wt_GA3_3h_20-2	14.0507	13.5316	12.1911	16.0746	13.5334	13.7444	14.2599	10.3726	16.1619	13.6606	10.3859	12.2737	8.52615	9.93965
Control	32	GA3 (3h) > Hormone	GA3 (3h) / mock treated seedlings (3h)	Control	AT-00110	Hormones 2_wt_con_3h_17-1	12.8039	13.611	12.3833	14.2246	13.409	13.675	14.3288	10.061	16.1655	13.8574	10.5087	12.1537	8.26679	9.91459
Control	32	GA3 (3h) > Hormone	GA3 (3h) / mock treated seedlings (3h)	Control	AT-00110	Hormones 2_wt_con_3h_17-2	14.03	13.6328	12.3081	15.9518	13.398	13.7509	14.4243	10.0193	16.1655	13.4466	10.224	12.3753	8.36405	9.77849
Experimental	33	GA3 (30min) > Hormone	GA3 (30min) / mock treated seedlings (30min)	Experimental	AT-00110	Hormones 2_wt_GA3_30min_4-1	13.0566	13.7103	12.2852	15.54	13.4645	13.6909	14.3696	10.1066	16.1602	13.5298	10.437	12.0584	8.20345	9.93848
Experimental	33	GA3 (30min) > Hormone	GA3 (30min) / mock treated seedlings (30min)	Experimental	AT-00110	Hormones 2_wt_GA3_30min_4-2	14.7301	13.6083	12.4788	15.8403	13.5495	13.7547	14.4993	10.2595	16.1617	13.493	10.5102	12.6313	8.12696	9.87271
Control	33	GA3 (30min) > Hormone	GA3 (30min) / mock treated seedlings (30min)	Control	AT-00110	Hormones 2_wt_con_30min_1-1	13.7277	13.836	12.3954	15.9314	13.443	13.6366	14.4135	10.0446	16.1645	13.6322	10.4008	12.176	8.122	9.83588
Control	33	GA3 (30min) > Hormone	GA3 (30min) / mock treated seedlings (30min)	Control	AT-00110	Hormones 2_wt_con_30min_1-2	14.5831	13.7064	12.517	15.751	13.2975	13.7523	14.4324	10.0555	16.1589	13.6998	10.4134	12.7614	8.33718	10.3518
Experimental	34	GA3 study 2 (ga-1) > Hormone	GA3 study 2 (ga-1) / mock treated seedlings (ga-1)	Experimental	AT-00244	Hormones 7_ga-1_GA3_3-1	12.6401	14.4556	13.2038	13.936	12.9281	13.8316	13.8898	10.7416	17.5564	14.0708	10.8763	12.8945	7.68328	10.9731
Experimental	34	GA3 study 2 (ga-1) > Hormone	GA3 study 2 (ga-1) / mock treated seedlings (ga-1)	Experimental	AT-00244	Hormones 7_ga-1_GA3_3-2	13.4534	14.562	13.383	14.3551	13.029	14.0934	14.0846	10.0997	17.569	14.222	10.1191	12.723	7.94784	10.7286
Experimental	34	GA3 study 2 (ga-1) > Hormone	GA3 study 2 (ga-1) / mock treated seedlings (ga-1)	Experimental	AT-00244	Hormones 7_ga-1_GA3_3-3	13.3986	14.4744	13.3546	14.4408	13.0348	14.0995	13.8974	10.0443	17.5637	14.2303	10.8903	13.372	8.14639	10.3079
Control	34	GA3 study 2 (ga-1) > Hormone	GA3 study 2 (ga-1) / mock treated seedlings (ga-1)	Control	AT-00244	Hormones 7_ga-1_con_1-1	14.0274	14.4648	13.5233	15.1196	12.9186	14.0809	13.8804	9.89026	17.5523	14.1733	10.9205	13.2212	7.74873	10.7604
Control	34	GA3 study 2 (ga-1) > Hormone	GA3 study 2 (ga-1) / mock treated seedlings (ga-1)	Control	AT-00244	Hormones 7_ga-1_con_1-2	12.7598	14.3229	13.6057	14.3813	12.9046	13.9663	13.8688	10.083	17.4885	14.3063	10.528	13.2695	8.02564	10.1564
Control	34	GA3 study 2 (ga-1) > Hormone	GA3 study 2 (ga-1) / mock treated seedlings (ga-1)	Control	AT-00244	Hormones 7_ga-1_con_1-3	13.3405	14.3724	13.4243	14.8168	12.9412	13.9087	13.7994	10.2583	17.5582	14.1498	10.7761	12.981	7.82171	10.4653
Experimental	35	GA3 study 2 (gid1) > Hormone	GA3 study 2 (gid1) / mock treated seedlings (gid1)	Experimental	AT-00244	Hormones 7_gid1_GA3_4-1	13.5811	14.4246	13.5589	14.6847	13.0379	13.9594	13.8647	9.92294	17.5564	14.1671	10.7352	13.4357	7.83226	10.0014
Experimental	35	GA3 study 2 (gid1) > Hormone	GA3 study 2 (gid1) / mock treated seedlings (gid1)	Experimental	AT-00244	Hormones 7_gid1_GA3_4-2	13.0937	14.4425	13.6177	14.3869	13.0377	14.1609	13.9693	10.1294	17.5491	14.4455	10.8766	13.5936	8.23065	9.97019
Experimental	35	GA3 study 2 (gid1) > Hormone	GA3 study 2 (gid1) / mock treated seedlings (gid1)	Experimental	AT-00244	Hormones 7_gid1_GA3_4-3	13.4459	14.4473	13.6409	14.486	12.9614	14.0888	14.1084	10.6829	17.5744	14.2636	10.7313	13.3906	8.30506	9.72533
Control	35	GA3 study 2 (gid1) > Hormone	GA3 study 2 (gid1) / mock treated seedlings (gid1)	Control	AT-00244	Hormones 7_gid1_con_2-1	13.204	14.4918	13.3698	14.1246	12.8412	14.1518	13.8754	9.97093	17.4885	14.1752	10.6457	13.3058	8.25205	10.6465
Control	35	GA3 study 2 (gid1) > Hormone	GA3 study 2 (gid1) / mock treated seedlings (gid1)	Control	AT-00244	Hormones 7_gid1_con_2-2	13.6823	14.4271	13.5491	14.7729	12.9732	13.9387	13.8048	10.1191	17.5344	14.3123	10.7708	13.5285	7.91109	10.0682
Control	35	GA3 study 2 (gid1) > Hormone	GA3 study 2 (gid1) / mock treated seedlings (gid1)	Control	AT-00244	Hormones 7_gid1_con_2-3	13.0596	14.4164	13.5257	14.2114	12.921	14.0716	13.857	10.3587	17.5382	14.1201	11.0112	13.428	7.75495	10.1044
Experimental	36	GA3 study 3 (p35S:HF-RPL18) > Hormone	GA3 study 3 (p35S:HF-RPL18) / untreated p35S:HF-RPL18 rosette samples	Experimental	AT-00595	Hormones 14_p35S:HF-RPL18_GA3_13d_2-1	9.71942	12.8395	12.2777	9.40829	13.1557	13.4772	13.2088	13.2439	17.3717	13.6409	10.9684	10.8645	8.32305	9.42828
Experimental	36	GA3 study 3 (p35S:HF-RPL18) > Hormone	GA3 study 3 (p35S:HF-RPL18) / untreated p35S:HF-RPL18 rosette samples	Experimental	AT-00595	Hormones 14_p35S:HF-RPL18_GA3_13d_2-2	9.96281	12.8992	12.3838	9.88503	13.3125	13.4979	13.3362	12.8976	17.3717	13.7952	10.9564	11.1882	9.12272	9.30399
Control	36	GA3 study 3 (p35S:HF-RPL18) > Hormone	GA3 study 3 (p35S:HF-RPL18) / untreated p35S:HF-RPL18 rosette samples	Control	AT-00595	Hormones 14_p35S:HF-RPL18_con_untreat._1-1	9.96527	12.9573	12.4764	9.64386	13.294	13.7187	13.2403	11.164	17.3831	13.9243	10.9871	11.3214	8.58146	9.5941
Control	36	GA3 study 3 (p35S:HF-RPL18) > Hormone	GA3 study 3 (p35S:HF-RPL18) / untreated p35S:HF-RPL18 rosette samples	Control	AT-00595	Hormones 14_p35S:HF-RPL18_con_untreat._1-2	9.9519	12.7251	12.3993	9.57917	13.2717	13.4585	13.1854	11.5533	17.4055	13.6715	11.0553	11.159	8.57739	9.5244
Experimental	37	GA4 > Hormone	GA4 / mock treated ga1-3 shoot apex samples	Experimental	AT-00263	Hormones 8_ga1-3_GA4_2-1	12.736	14.4733	12.3425	15.2597	11.3909	12.7895	13.0203	9.91347	17.149	14.1931	10.9871	12.5155	7.93062	10.1001
Experimental	37	GA4 > Hormone	GA4 / mock treated ga1-3 shoot apex samples	Experimental	AT-00263	Hormones 8_ga1-3_GA4_2-2	10.3951	14.5448	12.557	14.3905	12.4735	13.1552	13.5259	10.2334	17.2163	14.1379	11.2537	11.9596	7.75982	10.009
Experimental	37	GA4 > Hormone	GA4 / mock treated ga1-3 shoot apex samples	Experimental	AT-00263	Hormones 8_ga1-3_GA4_2-3	12.4676	14.7958	12.5281	15.0539	13.2369	12.8468	13.7551	12.1102	16.7595	13.8947	10.5725	13.2307	7.62571	10.4771
Experimental	37	GA4 > Hormone	GA4 / mock treated ga1-3 shoot apex samples	Experimental	AT-00263	Hormones 8_ga1-3_GA4_2-4	13.1832	14.865	12.3265	15.2494	13.1784	12.9032	13.7879	11.947	16.8409	13.7292	10.7501	13.2917	7.82349	10.2623
Control	37	GA4 > Hormone	GA4 / mock treated ga1-3 shoot apex samples	Control	AT-00263	Hormones 8_ga1-3_con_1-1	13.0543	14.6231	12.9004	14.7857	12.0902	12.6663	13.4183	10.8538	17.0853	14.1407	11.2098	13.3718	7.5146	10.3517
Control	37	GA4 > Hormone	GA4 / mock treated ga1-3 shoot apex samples	Control	AT-00263	Hormones 8_ga1-3_con_1-2	9.32008	14.8311	12.7947	13.8338	13.0632	13.0319	13.5771	10.5886	17.1254	14.1824	11.0149	13.0821	7.60274	9.94552
Control	37	GA4 > Hormone	GA4 / mock treated ga1-3 shoot apex samples	Control	AT-00263	Hormones 8_ga1-3_con_1-3	12.6062	14.6569	12.7332	15.1691	13.1055	12.8885	13.8398	11.9075	16.7992	13.7195	10.7458	13.3634	7.75282	10.14
Control	37	GA4 > Hormone	GA4 / mock treated ga1-3 shoot apex samples	Control	AT-00263	Hormones 8_ga1-3_con_1-4	12.9813	14.7164	12.6386	15.095	13.1115	12.8729	13.8437	11.9779	16.8462	13.7004	10.727	13.2648	7.79077	10.3222
Experimental	38	GA4 study 4 (1h) > Hormone	GA4 study 4 (1h) / untreated Pcga2ox1 hypocotyl samples (1h)	Experimental	AT-00409	Hormones 9_PcGA2ox1_GA4/1h_6-1	13.7013	13.7963	13.1114	16.5354	13.5388	14.1774	13.974	11.0014	16.8222	14.5395	11.7273	11.6458	7.26491	10.6073
Experimental	38	GA4 study 4 (1h) > Hormone	GA4 study 4 (1h) / untreated Pcga2ox1 hypocotyl samples (1h)	Experimental	AT-00409	Hormones 9_PcGA2ox1_GA4/1h_6-2	13.3107	13.7808	13.1251	16.4586	13.4396	14.2111	13.8796	10.9813	16.8408	14.576	11.6478	11.8559	7.33378	10.484
Experimental	38	GA4 study 4 (1h) > Hormone	GA4 study 4 (1h) / untreated Pcga2ox1 hypocotyl samples (1h)	Experimental	AT-00409	Hormones 9_PcGA2ox1_GA4/1h_6-3	13.4249	13.7419	13.2043	16.1212	13.7017	14.1064	13.7459	11.1306	16.8315	14.4467	11.6836	11.6626	7.21306	10.1823
Control	38	GA4 study 4 (1h) > Hormone	GA4 study 4 (1h) / untreated Pcga2ox1 hypocotyl samples (1h)	Control	AT-00409	Hormones 9_PcGA2ox1_con_1h_3-1	13.3359	13.6529	13.2229	16.189	13.4725	14.1489	13.9098	11.025	16.5311	14.6114	11.6675	12.2312	8.32755	9.11283
Control	38	GA4 study 4 (1h) > Hormone	GA4 study 4 (1h) / untreated Pcga2ox1 hypocotyl samples (1h)	Control	AT-00409	Hormones 9_PcGA2ox1_con_1h_3-2	13.4862	13.8313	13.1514	16.4268	13.4754	14.1767	13.8188	10.884	16.9039	14.6094	11.603	12.2045	7.03639	9.96687
Control	38	GA4 study 4 (1h) > Hormone	GA4 study 4 (1h) / untreated Pcga2ox1 hypocotyl samples (1h)	Control	AT-00409	Hormones 9_PcGA2ox1_con_1h_3-3	13.7916	13.7271	13.2036	16.2291	13.6063	14.1558	13.6828	11.0705	16.9346	14.5657	11.5999	12.2443	7.22419	9.67862
Experimental	39	GA4 study 4 (3h) > Hormone	GA4 study 4 (3h) / untreated Pcga2ox1 hypocotyl samples (3h)	Experimental	AT-00409	Hormones 9_PcGA2ox1_GA4/3h_7-1	13.3186	13.7851	13.5199	16.3207	13.5501	14.2078	14.0161	11.0686	16.8495	14.576	11.562	12.3187	7.20379	10.4329
Experimental	39	GA4 study 4 (3h) > Hormone	GA4 study 4 (3h) / untreated Pcga2ox1 hypocotyl samples (3h)	Experimental	AT-00409	Hormones 9_PcGA2ox1_GA4/3h_7-2	13.7195	13.9592	13.5216	16.2056	13.5858	14.2493	13.7945	11.1349	16.8222	14.5565	11.4838	12.4986	7.19682	10.3567
Experimental	39	GA4 study 4 (3h) > Hormone	GA4 study 4 (3h) / untreated Pcga2ox1 hypocotyl samples (3h)	Experimental	AT-00409	Hormones 9_PcGA2ox1_GA4/3h_7-3	13.6818	14.0561	13.477	16.1258	13.5283	14.1172	13.7426	11.3182	16.7826	14.5969	11.5863	12.5678	7.26707	10.7773
Control	39	GA4 study 4 (3h) > Hormone	GA4 study 4 (3h) / untreated Pcga2ox1 hypocotyl samples (3h)	Control	AT-00409	Hormones 9_PcGA2ox1_con_3h_4-1	13.4694	13.6521	13.5071	16.1334	13.3337	14.2721	14.0658	10.7499	16.8204	14.7374	11.611	12.3544	7.16712	8.68783
Control	39	GA4 study 4 (3h) > Hormone	GA4 study 4 (3h) / untreated Pcga2ox1 hypocotyl samples (3h)	Control	AT-00409	Hormones 9_PcGA2ox1_con_3h_4-2	13.6611	13.7998	13.4934	16.1248	13.4613	14.2236	13.7952	11.0872	16.8212	14.5035	11.6956	12.6716	7.23016	8.53601
Control	39	GA4 study 4 (3h) > Hormone	GA4 study 4 (3h) / untreated Pcga2ox1 hypocotyl samples (3h)	Control	AT-00409	Hormones 9_PcGA2ox1_con_3h_4-3	13.7205	13.8534	13.4178	16.1508	13.5029	14.1729	13.8632	11.244	16.8245	14.576	11.7338	12.4793	7.15208	9.30223
Experimental	40	GA4 study 4 (30min) > Hormone	GA4 study 4 (30min) / untreated Pcga2ox1 hypocotyl samples (30min)	Experimental	AT-00409	Hormones 9_PcGA2ox1_GA4/30min_5-1	13.5005	13.5897	13.1934	16.226	13.3881	14.1767	13.7911	11.5183	16.681	14.5777	11.5102	11.697	6.97039	9.97674
Experimental	40	GA4 study 4 (30min) > Hormone	GA4 study 4 (30min) / untreated Pcga2ox1 hypocotyl samples (30min)	Experimental	AT-00409	Hormones 9_PcGA2ox1_GA4/30min_5-2	13.4989	13.5498	13.0633	16.2171	13.3582	14.2059	13.8234	11.8495	16.7544	14.632	11.5839	11.7379	7.16972	9.8994
Experimental	40	GA4 study 4 (30min) > Hormone	GA4 study 4 (30min) / untreated Pcga2ox1 hypocotyl samples (30min)	Experimental	AT-00409	Hormones 9_PcGA2ox1_GA4/30min_5-3	13.8149	13.6976	13.0781	16.2746	13.4694	14.1838	13.5192	11.9426	16.8707	14.493	11.366	11.7687	6.91121	9.68082
Control	40	GA4 study 4 (30min) > Hormone	GA4 study 4 (30min) / untreated Pcga2ox1 hypocotyl samples (30min)	Control	AT-00409	Hormones 9_PcGA2ox1_con_30min_2-1	13.5583	13.567	13.1656	16.2535	13.4865	14.1628	13.8699	11.2374	16.7007	14.6127	11.432	11.854	7.18597	9.26576
Control	40	GA4 study 4 (30min) > Hormone	GA4 study 4 (30min) / untreated Pcga2ox1 hypocotyl samples (30min)	Control	AT-00409	Hormones 9_PcGA2ox1_con_30min_2-2	13.7253	13.532	13.1279	16.4856	13.3879	14.1546	13.7978	11.3087	16.8625	14.591	11.5563	11.8302	7.2891	9.57006
Control	40	GA4 study 4 (30min) > Hormone	GA4 study 4 (30min) / untreated Pcga2ox1 hypocotyl samples (30min)	Control	AT-00409	Hormones 9_PcGA2ox1_con_30min_2-3	13.7827	13.5474	13.1746	16.207	13.4742	14.1927	13.5752	11.4659	16.8222	14.6034	11.4911	11.9374	7.26416	9.28371
Experimental	41	IAA (1h) > Hormone	IAA (1h) / mock treated seedlings (1h)	Experimental	AT-00110	Hormones 2_wt_IAA_1h_10-1	13.2423	13.7309	12.3502	15.3862	13.4111	13.8124	14.4075	10.8253	16.1654	13.7779	10.5547	11.9074	8.23668	9.81105
Experimental	41	IAA (1h) > Hormone	IAA (1h) / mock treated seedlings (1h)	Experimental	AT-00110	Hormones 2_wt_IAA_1h_10-2	13.0121	13.6039	12.5378	15.7384	13.438	13.773	14.4645	10.3478	16.1655	13.5819	10.4746	12.5066	8.20389	9.6618
Control	41	IAA (1h) > Hormone	IAA (1h) / mock treated seedlings (1h)	Control	AT-00110	Hormones 2_wt_con_1h_9-1	13.1668	13.6308	12.4039	15.4733	13.4743	13.798	14.3972	9.81497	16.1651	13.7385	10.4777	12.0643	8.15477	9.84855
Control	41	IAA (1h) > Hormone	IAA (1h) / mock treated seedlings (1h)	Control	AT-00110	Hormones 2_wt_con_1h_9-2	14.2302	13.704	12.6254	15.9873	13.5943	13.8497	14.3907	9.93121	16.1652	13.6938	10.513	12.8582	8.11171	9.41899
Experimental	42	IAA (3h) > Hormone	IAA (3h) / mock treated seedlings (3h)	Experimental	AT-00110	Hormones 2_wt_IAA_3h_18-1	12.7234	13.4302	12.313	15.6983	13.5983	13.5679	14.3605	10.4941	16.1655	13.9314	10.6053	12.131	8.13458	9.93514
Experimental	42	IAA (3h) > Hormone	IAA (3h) / mock treated seedlings (3h)	Experimental	AT-00110	Hormones 2_wt_IAA_3h_18-2	13.9499	13.4362	12.0309	15.3081	13.4952	13.7689	14.4307	10.0929	16.1651	13.688	10.5426	12.461	8.32008	10.1976
Control	42	IAA (3h) > Hormone	IAA (3h) / mock treated seedlings (3h)	Control	AT-00110	Hormones 2_wt_con_3h_17-1	12.8039	13.611	12.3833	14.2246	13.409	13.675	14.3288	10.061	16.1655	13.8574	10.5087	12.1537	8.26679	9.91459
Control	42	IAA (3h) > Hormone	IAA (3h) / mock treated seedlings (3h)	Control	AT-00110	Hormones 2_wt_con_3h_17-2	14.03	13.6328	12.3081	15.9518	13.398	13.7509	14.4243	10.0193	16.1655	13.4466	10.224	12.3753	8.36405	9.77849
Experimental	43	IAA (30min) > Hormone	IAA (30min) / mock treated seedlings (30min)	Experimental	AT-00110	Hormones 2_wt_IAA_30min_2-1	13.0611	13.7209	12.3533	15.8784	13.4423	13.691	14.4126	11.144	16.1653	13.7123	10.2411	11.9105	8.15846	9.74732
Experimental	43	IAA (30min) > Hormone	IAA (30min) / mock treated seedlings (30min)	Experimental	AT-00110	Hormones 2_wt_IAA_30min_2-2	14.3911	13.7196	12.468	15.6879	13.4385	13.7884	14.4566	10.6195	16.1625	13.6191	10.5427	12.6272	8.20002	9.72489
Control	43	IAA (30min) > Hormone	IAA (30min) / mock treated seedlings (30min)	Control	AT-00110	Hormones 2_wt_con_30min_1-1	13.7277	13.836	12.3954	15.9314	13.443	13.6366	14.4135	10.0446	16.1645	13.6322	10.4008	12.176	8.122	9.83588
Control	43	IAA (30min) > Hormone	IAA (30min) / mock treated seedlings (30min)	Control	AT-00110	Hormones 2_wt_con_30min_1-2	14.5831	13.7064	12.517	15.751	13.2975	13.7523	14.4324	10.0555	16.1589	13.6998	10.4134	12.7614	8.33718	10.3518
Experimental	44	IAA + Dex > Hormone	IAA + Dex / mock treated iaa1GR seedlings	Experimental	AT-00347	AUX-resp. 2_Iaa1GR_IAA+DEX_3-1	12.6085	13.8903	13.0351	13.7977	13.488	13.3716	13.906	11.8344	17.4268	15.1254	11.5076	12.7094	7.58699	10.9368
Experimental	44	IAA + Dex > Hormone	IAA + Dex / mock treated iaa1GR seedlings	Experimental	AT-00347	AUX-resp. 2_Iaa1GR_IAA+DEX_3-2	14.6533	13.7836	12.6239	16.5531	13.8475	13.4977	14.2316	12.3256	17.4645	14.6623	11.7816	12.6292	7.91031	8.45525
Experimental	44	IAA + Dex > Hormone	IAA + Dex / mock treated iaa1GR seedlings	Experimental	AT-00347	AUX-resp. 2_Iaa1GR_IAA+DEX_3-3	14.5431	13.9852	12.5013	16.5735	13.5612	13.3944	14.3725	11.6565	17.4645	15.0502	11.3602	12.1378	7.85393	10.2156
Control	44	IAA + Dex > Hormone	IAA + Dex / mock treated iaa1GR seedlings	Control	AT-00347	AUX-resp. 2_Iaa1GR_con_1-1	14.0371	14.0112	13.1277	15.6362	13.5291	13.5212	13.9592	11.4408	17.425	15.042	11.5682	12.863	7.55597	11.1724
Control	44	IAA + Dex > Hormone	IAA + Dex / mock treated iaa1GR seedlings	Control	AT-00347	AUX-resp. 2_Iaa1GR_con_1-2	14.3736	13.9528	12.9557	16.5144	13.8569	13.5994	14.1975	11.4773	17.511	14.8673	11.5272	12.7826	7.96087	8.61772
Control	44	IAA + Dex > Hormone	IAA + Dex / mock treated iaa1GR seedlings	Control	AT-00347	AUX-resp. 2_Iaa1GR_con_1-3	14.3461	14.3476	12.5408	16.629	13.4499	13.4921	14.4058	11.6011	17.4673	14.8628	11.29	12.1433	8.28091	10.0609
Experimental	45	IAA / FACS (E3754) > Hormone	IAA / FACS (E3754) / root xylem pole pericycle protoplast samples of mock treated E3754	Experimental	AT-00660	Auxin 8_E3754_IAA_3h_roo xyl pole peric pro_10-1	16.304	14.5704	12.4706	15.1276	12.6791	14.1896	11.9143	12.4337	13.439	13.7443	10.4164	11.3089	8.20657	9.08111
Experimental	45	IAA / FACS (E3754) > Hormone	IAA / FACS (E3754) / root xylem pole pericycle protoplast samples of mock treated E3754	Experimental	AT-00660	Auxin 8_E3754_IAA_3h_roo xyl pole peric pro_10-2	16.5494	14.4662	11.7639	15.1481	12.8755	14.2303	12.3855	12.6526	14.6843	13.3169	11.0848	11.518	8.31216	9.81131
Experimental	45	IAA / FACS (E3754) > Hormone	IAA / FACS (E3754) / root xylem pole pericycle protoplast samples of mock treated E3754	Experimental	AT-00660	Auxin 8_E3754_IAA_3h_roo xyl pole peric pro_10-3	16.4475	14.1835	11.7518	15.3631	11.9414	13.6772	12.5505	12.7544	15.1562	13.2617	9.91879	11.4546	7.9394	10.1479
Control	45	IAA / FACS (E3754) > Hormone	IAA / FACS (E3754) / root xylem pole pericycle protoplast samples of mock treated E3754	Control	AT-00660	Auxin 8_E3754_con_3h_roo xyl pole peric pro_9-1	15.8668	14.6808	12.2624	14.8844	12.6585	13.8016	11.3764	11.8698	13.6341	14.2918	10.7426	12.3767	8.22246	10.0752
Control	45	IAA / FACS (E3754) > Hormone	IAA / FACS (E3754) / root xylem pole pericycle protoplast samples of mock treated E3754	Control	AT-00660	Auxin 8_E3754_con_3h_roo xyl pole peric pro_9-2	15.6986	14.4366	12.0951	14.6122	13.0044	13.8653	11.9196	12.3551	12.8477	13.9608	10.5655	12.2166	7.75415	10.876
Control	45	IAA / FACS (E3754) > Hormone	IAA / FACS (E3754) / root xylem pole pericycle protoplast samples of mock treated E3754	Control	AT-00660	Auxin 8_E3754_con_3h_roo xyl pole peric pro_9-3	16.1506	14.8156	12.1326	14.8178	12.6359	14.1998	11.1673	12.1702	12.8319	13.8202	10.6912	11.9211	7.76607	9.23759
Experimental	46	IAA / FACS (PET111::GFP) > Hormone	IAA / FACS (PET111::GFP) / root cap columella protoplast samples of mock treated PET111::GFP	Experimental	AT-00660	Auxin 8_PET111::GFP_IAA_3h_rc colu pro_4-1	16.3687	15.0908	12.9084	14.0645	13.9352	14.58	12.1746	13.3838	16.3303	14.1551	11.104	12.9759	7.48768	9.92818
Experimental	46	IAA / FACS (PET111::GFP) > Hormone	IAA / FACS (PET111::GFP) / root cap columella protoplast samples of mock treated PET111::GFP	Experimental	AT-00660	Auxin 8_PET111::GFP_IAA_3h_rc colu pro_4-2	15.6187	14.9501	12.8974	13.8403	13.4352	14.0755	11.5823	12.9479	14.3213	14.4323	10.5056	12.8464	7.61309	10.2328
Experimental	46	IAA / FACS (PET111::GFP) > Hormone	IAA / FACS (PET111::GFP) / root cap columella protoplast samples of mock treated PET111::GFP	Experimental	AT-00660	Auxin 8_PET111::GFP_IAA_3h_rc colu pro_4-3	16.1775	15.0507	12.6116	14.2934	13.4488	14.314	12.1582	13.0241	15.0011	14.4161	10.3003	12.5276	7.47743	10.8226
Control	46	IAA / FACS (PET111::GFP) > Hormone	IAA / FACS (PET111::GFP) / root cap columella protoplast samples of mock treated PET111::GFP	Control	AT-00660	Auxin 8_PET111::GFP_con_3h_rc colu pro_3-1	15.7141	14.966	12.7244	13.5574	13.9767	14.5262	11.6268	13.2974	14.0568	14.3003	10.4644	12.76	7.67363	10.4207
Control	46	IAA / FACS (PET111::GFP) > Hormone	IAA / FACS (PET111::GFP) / root cap columella protoplast samples of mock treated PET111::GFP	Control	AT-00660	Auxin 8_PET111::GFP_con_3h_rc colu pro_3-2	15.2893	15.0915	12.279	13.6846	13.3552	14.5476	12.2261	12.6931	13.7295	14.0343	10.4386	12.1229	7.43087	10.5758
Control	46	IAA / FACS (PET111::GFP) > Hormone	IAA / FACS (PET111::GFP) / root cap columella protoplast samples of mock treated PET111::GFP	Control	AT-00660	Auxin 8_PET111::GFP_con_3h_rc colu pro_3-3	16.0891	15.1423	12.024	13.722	13.2102	14.2127	11.8055	12.7156	15.1033	14.2048	10.4497	11.8338	7.47314	10.8398
Experimental	47	IAA / FACS (pWER::GFP) > Hormone	IAA / FACS (pWER::GFP) / root epidermis and lateral root cap protoplast samples of mock treated pWER::GFP	Experimental	AT-00660	Auxin 8_pWER::GFP_IAA_3h_roo epi pro + lrc pro_6-1	13.5463	15.0068	12.6344	12.4433	13.7875	14.3402	11.9853	14.4214	9.95625	14.4354	11.3549	11.9596	8.075	10.2673
Experimental	47	IAA / FACS (pWER::GFP) > Hormone	IAA / FACS (pWER::GFP) / root epidermis and lateral root cap protoplast samples of mock treated pWER::GFP	Experimental	AT-00660	Auxin 8_pWER::GFP_IAA_3h_roo epi pro + lrc pro_6-2	14.1305	14.9704	12.965	13.5823	13.717	14.4007	12.0635	13.1916	10.508	14.7744	11.1131	12.1112	7.78064	9.82456
Experimental	47	IAA / FACS (pWER::GFP) > Hormone	IAA / FACS (pWER::GFP) / root epidermis and lateral root cap protoplast samples of mock treated pWER::GFP	Experimental	AT-00660	Auxin 8_pWER::GFP_IAA_3h_roo epi pro + lrc pro_6-3	14.6795	15.1006	12.7755	13.7884	13.3882	14.4895	12.2693	12.9874	11.9146	14.6382	10.6375	11.8982	7.91223	10.3339
Control	47	IAA / FACS (pWER::GFP) > Hormone	IAA / FACS (pWER::GFP) / root epidermis and lateral root cap protoplast samples of mock treated pWER::GFP	Control	AT-00660	Auxin 8_pWER::GFP_con_3h_roo epi pro + lrc pro_5-1	12.9541	15.3451	12.2793	12.2748	13.6808	14.4527	11.7003	13.5894	7.84969	14.5199	10.9254	12.5503	7.75328	10.5663
Control	47	IAA / FACS (pWER::GFP) > Hormone	IAA / FACS (pWER::GFP) / root epidermis and lateral root cap protoplast samples of mock treated pWER::GFP	Control	AT-00660	Auxin 8_pWER::GFP_con_3h_roo epi pro + lrc pro_5-2	13.6508	14.928	12.3487	13.0844	13.6477	14.1707	12.0312	12.7422	8.87154	14.5005	10.5504	11.6853	7.35518	10.6253
Control	47	IAA / FACS (pWER::GFP) > Hormone	IAA / FACS (pWER::GFP) / root epidermis and lateral root cap protoplast samples of mock treated pWER::GFP	Control	AT-00660	Auxin 8_pWER::GFP_con_3h_roo epi pro + lrc pro_5-3	13.8083	14.8347	12.5575	12.927	13.5962	14.3551	12.161	12.3884	9.00826	14.2422	10.4996	11.8523	7.71953	10.2336
Experimental	48	IAA / FACS (pWOL::GFP) > Hormone	IAA / FACS (pWOL::GFP) / root stele protoplast samples of mock treated pWOL::GFP	Experimental	AT-00660	Auxin 8_pWOL::GFP_IAA_3h_roo stel pro_8-1	14.8642	14.6372	12.3778	14.3668	13.1942	13.9819	13.2013	11.5676	8.34279	13.7534	10.8005	12.2531	7.27603	9.96324
Experimental	48	IAA / FACS (pWOL::GFP) > Hormone	IAA / FACS (pWOL::GFP) / root stele protoplast samples of mock treated pWOL::GFP	Experimental	AT-00660	Auxin 8_pWOL::GFP_IAA_3h_roo stel pro_8-2	15.2186	14.6651	12.2836	14.4326	13.1509	14.3348	13.0351	11.3924	11.856	13.2865	10.8367	12.1252	7.63059	10.2038
Experimental	48	IAA / FACS (pWOL::GFP) > Hormone	IAA / FACS (pWOL::GFP) / root stele protoplast samples of mock treated pWOL::GFP	Experimental	AT-00660	Auxin 8_pWOL::GFP_IAA_3h_roo stel pro_8-3	14.8655	14.5139	11.7239	14.4427	12.8335	13.7854	12.5426	11.8931	9.79284	13.3806	10.8429	11.9875	7.1265	10.2818
Control	48	IAA / FACS (pWOL::GFP) > Hormone	IAA / FACS (pWOL::GFP) / root stele protoplast samples of mock treated pWOL::GFP	Control	AT-00660	Auxin 8_pWOL::GFP_con_3h_roo stel pro_7-1	13.7414	14.6468	11.7768	13.5152	13.3254	14.2818	12.3627	11.7255	9.94689	13.7173	10.3569	12.1673	7.6335	10.3023
Control	48	IAA / FACS (pWOL::GFP) > Hormone	IAA / FACS (pWOL::GFP) / root stele protoplast samples of mock treated pWOL::GFP	Control	AT-00660	Auxin 8_pWOL::GFP_con_3h_roo stel pro_7-2	14.8097	14.6497	11.7724	13.9426	13.1254	13.8017	12.1356	10.8466	11.3577	13.469	10.5957	12.3566	7.41151	11.0754
Control	48	IAA / FACS (pWOL::GFP) > Hormone	IAA / FACS (pWOL::GFP) / root stele protoplast samples of mock treated pWOL::GFP	Control	AT-00660	Auxin 8_pWOL::GFP_con_3h_roo stel pro_7-3	15.0469	14.6546	12.0255	14.0899	13.3177	14.1187	11.87	11.1391	11.2806	13.8533	10.2054	11.9875	7.70881	11.3951
Experimental	49	IAA study 2 > Hormone	IAA study 2 / solvent treated seedlings	Experimental	AT-00164	Auxin 4_wt_IAA_2-1	10.8238	13.2623	12.3562	13.9502	13.8233	13.1178	13.8961	10.712	16.6706	14.2583	11.4237	11.8432	7.7239	10.398
Experimental	49	IAA study 2 > Hormone	IAA study 2 / solvent treated seedlings	Experimental	AT-00164	Auxin 4_wt_IAA_2-2	11.5385	12.8285	12.0489	14.6817	13.9234	13.1606	14.027	10.497	16.3872	13.9242	11.9477	11.0911	7.74974	9.95037
Experimental	49	IAA study 2 > Hormone	IAA study 2 / solvent treated seedlings	Experimental	AT-00164	Auxin 4_wt_IAA_2-3	11.5263	12.8806	12.1315	13.787	13.9039	13.1652	14.051	10.78	16.2633	14.1986	12.0228	11.5154	7.68727	10.3398
Control	49	IAA study 2 > Hormone	IAA study 2 / solvent treated seedlings	Control	AT-00164	Auxin 4_wt_con_1-1	10.797	13.1156	12.3884	13.8425	13.7629	13.1908	13.8985	10.0073	16.2182	14.0495	11.6328	11.7628	7.76242	9.64128
Control	49	IAA study 2 > Hormone	IAA study 2 / solvent treated seedlings	Control	AT-00164	Auxin 4_wt_con_1-2	12.5961	13.2734	12.5168	14.8949	13.6724	13.3004	13.9204	10.1843	16.6364	14.0854	11.6677	11.7721	7.78568	9.695
Experimental	50	IAA study 3 > Hormone	IAA study 3 / solvent treated seedlings	Experimental	AT-00167	Auxin-Inhib._wt_IAA_2-1	11.7474	13.1953	12.5795	15.5633	13.5536	13.1497	13.7412	11.4007	16.5794	13.9441	11.4845	12.1508	7.84109	8.87286
Experimental	50	IAA study 3 > Hormone	IAA study 3 / solvent treated seedlings	Experimental	AT-00167	Auxin-Inhib._wt_IAA_2-2	12.0601	13.0659	12.4893	15.7458	13.5258	13.0519	13.7546	11.4253	16.5149	13.8586	11.5745	12.2403	7.84605	9.28942
Experimental	50	IAA study 3 > Hormone	IAA study 3 / solvent treated seedlings	Experimental	AT-00167	Auxin-Inhib._wt_IAA_2-3	11.9767	13.2234	12.543	15.5669	13.5176	13.2543	13.6662	11.2262	16.4556	13.9296	11.4195	12.6579	8.03078	9.53912
Experimental	50	IAA study 3 > Hormone	IAA study 3 / solvent treated seedlings	Experimental	AT-00167	Auxin-Inhib._wt_IAA_2-4	11.8952	13.3204	12.5274	15.5572	13.5822	13.0659	13.7017	11.2262	16.4613	13.9454	11.3012	12.6227	7.91803	9.5203
Control	50	IAA study 3 > Hormone	IAA study 3 / solvent treated seedlings	Control	AT-00167	Auxin-Inhib._wt_con_1-1	11.524	13.1189	12.5595	14.9596	13.67	12.9378	13.4914	11.2355	16.2471	13.9401	11.3981	12.4701	8.66274	10.1505
Control	50	IAA study 3 > Hormone	IAA study 3 / solvent treated seedlings	Control	AT-00167	Auxin-Inhib._wt_con_1-2	11.1978	13.5471	12.7564	15.2006	13.4836	13.4296	13.7636	11.2732	16.5907	13.9227	11.6278	12.8287	9.50359	10.9704
Control	50	IAA study 3 > Hormone	IAA study 3 / solvent treated seedlings	Control	AT-00167	Auxin-Inhib._wt_con_1-3	11.6676	13.1607	12.6139	15.3709	13.4515	13.1144	13.7744	10.9741	16.4596	13.9454	11.313	12.7219	7.78966	9.45693
Control	50	IAA study 3 > Hormone	IAA study 3 / solvent treated seedlings	Control	AT-00167	Auxin-Inhib._wt_con_1-4	10.8034	13.2539	12.6745	14.5774	13.3071	12.7024	13.726	11.0776	16.5506	13.9996	11.111	12.6718	7.99481	9.52015
Experimental	51	IAA study 4 (brx) > Hormone	IAA study 4 (brx) / mock treated seedlings (brx)	Experimental	AT-00127	BRX_brx_IAA_1h_seedl_1-1	11.8711	13.0662	13.2422	13.9548	13.7689	12.291	13.3989	10.7518	8.92784	15.3336	10.544	13.2105	8.28077	10.1665
Experimental	51	IAA study 4 (brx) > Hormone	IAA study 4 (brx) / mock treated seedlings (brx)	Experimental	AT-00127	BRX_brx_IAA_1h_seedl_1-2	11.6295	12.9534	13.2821	13.4682	13.5717	12.3226	13.5957	10.9875	9.76089	15.4704	10.0454	13.0094	8.41295	10.1271
Control	51	IAA study 4 (brx) > Hormone	IAA study 4 (brx) / mock treated seedlings (brx)	Control	AT-00127	BRX_brx_con_seedl_5-1	11.669	12.7785	13.1018	13.9062	13.8288	12.2544	13.473	10.7689	11.2337	15.2364	10.3315	12.9762	8.02159	9.95787
Control	51	IAA study 4 (brx) > Hormone	IAA study 4 (brx) / mock treated seedlings (brx)	Control	AT-00127	BRX_brx_con_seedl_5-2	11.8262	13.0049	13.3598	13.9771	13.7887	12.219	13.603	10.9938	10.4057	15.0781	10.361	12.9424	8.32594	9.80911
Experimental	52	IAA study 4 (Sav-0) > Hormone	IAA study 4 (Sav-0) / mock treated seedlings (Sav-0)	Experimental	AT-00127	BRX_wt_IAA_1h_seedl_2-1	13.3358	15.0881	12.9165	16.8387	13.4026	12.8536	14.5084	11.4	18.0903	14.6586	10.9172	12.6584	8.36129	10.4007
Experimental	52	IAA study 4 (Sav-0) > Hormone	IAA study 4 (Sav-0) / mock treated seedlings (Sav-0)	Experimental	AT-00127	BRX_wt_IAA_1h_seedl_2-2	13.3947	14.8384	12.9392	17.0666	13.3753	12.8341	14.5082	11.4174	18.1746	14.5445	10.9124	12.4214	8.30602	10.3207
Control	52	IAA study 4 (Sav-0) > Hormone	IAA study 4 (Sav-0) / mock treated seedlings (Sav-0)	Control	AT-00127	BRX_wt_con_seedl_6-1	12.7706	15.0068	12.9334	16.4151	13.3104	12.9516	14.5409	10.4321	18.2195	14.471	10.7519	12.6626	8.04723	11.0737
Control	52	IAA study 4 (Sav-0) > Hormone	IAA study 4 (Sav-0) / mock treated seedlings (Sav-0)	Control	AT-00127	BRX_wt_con_seedl_6-2	12.7511	14.9203	12.5518	16.686	13.2087	12.8167	14.3301	10.0118	18.2614	14.4761	10.9678	12.2848	8.07473	11.0299
Experimental	53	IAA study 5 (Col) > Hormone	IAA study 5 (Col) / mock treated seedlings (Col)	Experimental	AT-00257	Auxin 5_wt_Col_IAA_5-1	12.2904	14.0148	12.369	15.9652	12.7111	13.082	13.6562	12.1526	18.233	15.9127	10.8835	12.3324	8.25852	12.6477
Experimental	53	IAA study 5 (Col) > Hormone	IAA study 5 (Col) / mock treated seedlings (Col)	Experimental	AT-00257	Auxin 5_wt_Col_IAA_5-2	11.8206	14.0763	12.6377	16.0531	12.601	12.8849	13.4674	12.2664	18.045	15.9731	10.9493	12.6373	8.23769	12.9508
Control	53	IAA study 5 (Col) > Hormone	IAA study 5 (Col) / mock treated seedlings (Col)	Control	AT-00257	Auxin 5_wt_Col_con_1-1	11.7922	14.0177	12.2962	15.8329	12.0281	13.5651	13.7633	11.5345	18.136	16.0399	11.2111	12.4738	8.60859	12.6644
Control	53	IAA study 5 (Col) > Hormone	IAA study 5 (Col) / mock treated seedlings (Col)	Control	AT-00257	Auxin 5_wt_Col_con_1-2	12.2775	14.2039	12.4679	16.3463	12.614	13.1421	13.5307	12.4878	18.1133	16.0221	11.3059	12.8405	8.18804	12.7985
Experimental	54	IAA study 5 (hy5) > Hormone	IAA study 5 (hy5) / mock treated seedlings (hy5)	Experimental	AT-00257	Auxin 5_hy5_IAA_6-1	11.9145	14.1108	12.598	15.6704	12.7541	12.5175	13.1689	12.8712	18.045	15.9952	10.8147	12.2095	8.30241	13.1534
Experimental	54	IAA study 5 (hy5) > Hormone	IAA study 5 (hy5) / mock treated seedlings (hy5)	Experimental	AT-00257	Auxin 5_hy5_IAA_6-2	11.913	13.9732	12.6903	15.9564	12.9013	12.643	13.2689	13.1715	18.0875	15.9538	11.2762	12.6334	8.3679	12.8508
Control	54	IAA study 5 (hy5) > Hormone	IAA study 5 (hy5) / mock treated seedlings (hy5)	Control	AT-00257	Auxin 5_hy5_con_2-1	12.5782	13.8489	12.2666	16.2018	12.4592	13.2437	13.4032	12.9956	18.1133	15.8776	11.0108	12.3612	8.36807	12.4467
Control	54	IAA study 5 (hy5) > Hormone	IAA study 5 (hy5) / mock treated seedlings (hy5)	Control	AT-00257	Auxin 5_hy5_con_2-2	12.523	13.8166	12.3138	16.1818	12.4662	13.4535	13.4155	13.0423	18.1425	15.7745	10.8482	12.2712	8.14756	12.6113
Experimental	55	IAA study 5 (hy5hyh) > Hormone	IAA study 5 (hy5hyh) / mock treated seedlings (hy5hyh)	Experimental	AT-00257	Auxin 5_hy5hyh_IAA_8-1	12.2156	14.2516	12.7399	15.4162	12.871	12.7589	13.4109	12.2914	18.1133	16.0172	10.7019	12.1277	7.97436	13.2245
Experimental	55	IAA study 5 (hy5hyh) > Hormone	IAA study 5 (hy5hyh) / mock treated seedlings (hy5hyh)	Experimental	AT-00257	Auxin 5_hy5hyh_IAA_8-2	11.2215	14.1506	12.7685	14.2887	12.7867	12.8011	13.2655	12.012	18.0875	15.8102	10.4982	11.9957	8.32256	13.3888
Control	55	IAA study 5 (hy5hyh) > Hormone	IAA study 5 (hy5hyh) / mock treated seedlings (hy5hyh)	Control	AT-00257	Auxin 5_hy5hyh_con_4-1	11.5247	14.1375	12.8395	15.7196	12.7398	12.7237	13.0785	13.1516	18.1168	16.3801	10.5109	12.7148	8.02835	13.0185
Control	55	IAA study 5 (hy5hyh) > Hormone	IAA study 5 (hy5hyh) / mock treated seedlings (hy5hyh)	Control	AT-00257	Auxin 5_hy5hyh_con_4-2	11.7581	14.0991	12.7847	15.4896	12.6084	12.5558	13.161	12.8098	18.2337	16.1163	10.6648	12.7907	9.05441	13.1712
Experimental	56	IAA study 5 (hyh) > Hormone	IAA study 5 (hyh) / mock treated seedlings (hyh)	Experimental	AT-00257	Auxin 5_hyh_IAA_7-1	11.7292	14.033	12.6267	15.5621	12.9597	12.3329	13.756	12.2621	18.1133	15.8346	10.7597	12.1959	8.29577	13.5042
Experimental	56	IAA study 5 (hyh) > Hormone	IAA study 5 (hyh) / mock treated seedlings (hyh)	Experimental	AT-00257	Auxin 5_hyh_IAA_7-2	11.769	13.9726	12.6266	15.5447	12.7021	12.5407	13.4719	12.7277	18.045	16.0349	10.968	12.3365	8.25941	13.3379
Control	56	IAA study 5 (hyh) > Hormone	IAA study 5 (hyh) / mock treated seedlings (hyh)	Control	AT-00257	Auxin 5_hyh_con_3-1	11.6139	14.2786	12.7453	15.4809	12.5694	12.7975	13.6999	12.2359	18.1996	15.9854	10.7203	13.0471	8.32845	13.2551
Control	56	IAA study 5 (hyh) > Hormone	IAA study 5 (hyh) / mock treated seedlings (hyh)	Control	AT-00257	Auxin 5_hyh_con_3-2	11.8795	14.2931	12.686	15.5552	12.412	12.4096	13.9657	11.7314	18.1133	15.817	10.7343	12.438	8.2227	12.8112
Experimental	57	IAA study 6 > Hormone	IAA study 6 / mock treated iaa1GR seedlings	Experimental	AT-00347	AUX-resp. 2_Iaa1GR_IAA_2-1	13.2054	14.0612	13.1216	14.8107	13.5683	13.436	14.0295	11.7814	17.4268	15.053	11.5547	12.5814	7.57531	11.6989
Experimental	57	IAA study 6 > Hormone	IAA study 6 / mock treated iaa1GR seedlings	Experimental	AT-00347	AUX-resp. 2_Iaa1GR_IAA_2-2	14.3924	13.7344	12.4635	16.4583	13.6925	13.4292	14.2397	11.7264	17.4645	14.6564	11.8753	12.4255	7.85649	9.15904
Experimental	57	IAA study 6 > Hormone	IAA study 6 / mock treated iaa1GR seedlings	Experimental	AT-00347	AUX-resp. 2_Iaa1GR_IAA_2-3	14.4898	14.0867	12.4362	16.628	13.4599	13.4374	14.3014	11.7468	17.4645	15.082	11.5547	11.8893	7.84141	9.98688
Control	57	IAA study 6 > Hormone	IAA study 6 / mock treated iaa1GR seedlings	Control	AT-00347	AUX-resp. 2_Iaa1GR_con_1-1	14.0371	14.0112	13.1277	15.6362	13.5291	13.5212	13.9592	11.4408	17.425	15.042	11.5682	12.863	7.55597	11.1724
Control	57	IAA study 6 > Hormone	IAA study 6 / mock treated iaa1GR seedlings	Control	AT-00347	AUX-resp. 2_Iaa1GR_con_1-2	14.3736	13.9528	12.9557	16.5144	13.8569	13.5994	14.1975	11.4773	17.511	14.8673	11.5272	12.7826	7.96087	8.61772
Control	57	IAA study 6 > Hormone	IAA study 6 / mock treated iaa1GR seedlings	Control	AT-00347	AUX-resp. 2_Iaa1GR_con_1-3	14.3461	14.3476	12.5408	16.629	13.4499	13.4921	14.4058	11.6011	17.4673	14.8628	11.29	12.1433	8.28091	10.0609
Experimental	58	IAA study 7 (Bay-0) > Hormone	IAA study 7 (Bay-0) / untreated seedling samples (Bay-0)	Experimental	AT-00407	Auxin 7_Bay-0_IAA/30min_13-1	13.3042	13.021	13.0349	15.8654	13.3545	12.5307	13.8562	12.9057	17.2651	14.2421	11.2914	11.1448	8.76135	8.60426
Experimental	58	IAA study 7 (Bay-0) > Hormone	IAA study 7 (Bay-0) / untreated seedling samples (Bay-0)	Experimental	AT-00407	Auxin 7_Bay-0_IAA/30min_13-2	12.9797	13.1664	13.0533	15.8165	13.3385	12.3551	13.695	12.8184	17.1672	14.3506	11.3118	11.2375	9.38645	8.76261
Experimental	58	IAA study 7 (Bay-0) > Hormone	IAA study 7 (Bay-0) / untreated seedling samples (Bay-0)	Experimental	AT-00407	Auxin 7_Bay-0_IAA/30min_13-3	13.6195	13.5676	13.123	16.2471	13.5202	12.3971	13.7562	12.6055	17.2016	14.2907	11.1544	11.3453	8.38621	8.22386
Control	58	IAA study 7 (Bay-0) > Hormone	IAA study 7 (Bay-0) / untreated seedling samples (Bay-0)	Control	AT-00407	Auxin 7_Bay-0_con_6-1	13.2342	13.4574	13.0223	16.0616	13.4527	12.6637	13.9826	11.7298	17.2493	14.3684	11.2701	11.9402	9.68883	9.06509
Control	58	IAA study 7 (Bay-0) > Hormone	IAA study 7 (Bay-0) / untreated seedling samples (Bay-0)	Control	AT-00407	Auxin 7_Bay-0_con_6-2	13.3181	13.3992	13.0595	16.0886	13.4	12.4217	14.0037	11.8641	17.2421	14.2059	11.279	11.7219	8.88807	8.81224
Control	58	IAA study 7 (Bay-0) > Hormone	IAA study 7 (Bay-0) / untreated seedling samples (Bay-0)	Control	AT-00407	Auxin 7_Bay-0_con_6-3	12.8967	13.3733	13.0925	15.6529	13.4145	12.551	13.8894	11.7015	17.1479	14.3047	11.4084	11.6226	8.36672	9.13044
Experimental	59	IAA study 7 (Bl-1) > Hormone	IAA study 7 (Bl-1) / untreated seedling samples (Bl-1)	Experimental	AT-00407	Auxin 7_Bl-1_IAA/30min_14-1	13.5899	13.6282	12.9004	16.6606	13.5978	12.6072	13.8383	12.4192	17.5636	14.5659	11.2292	11.9485	7.51231	9.18167
Experimental	59	IAA study 7 (Bl-1) > Hormone	IAA study 7 (Bl-1) / untreated seedling samples (Bl-1)	Experimental	AT-00407	Auxin 7_Bl-1_IAA/30min_14-2	13.2579	13.6842	12.8924	16.6284	13.5066	12.4414	13.9845	12.4131	17.5208	14.5398	11.2427	11.943	7.41676	9.82474
Experimental	59	IAA study 7 (Bl-1) > Hormone	IAA study 7 (Bl-1) / untreated seedling samples (Bl-1)	Experimental	AT-00407	Auxin 7_Bl-1_IAA/30min_14-3	13.8445	13.634	12.8197	16.7971	13.6	12.5406	13.8507	12.4917	17.6489	14.5056	11.2272	11.9402	7.52121	9.80395
Control	59	IAA study 7 (Bl-1) > Hormone	IAA study 7 (Bl-1) / untreated seedling samples (Bl-1)	Control	AT-00407	Auxin 7_Bl-1_con_7-1	13.4533	13.6954	13.0952	16.7144	13.468	12.5844	13.8196	11.2553	17.48	14.3111	11.3755	11.7958	7.64003	11.8354
Control	59	IAA study 7 (Bl-1) > Hormone	IAA study 7 (Bl-1) / untreated seedling samples (Bl-1)	Control	AT-00407	Auxin 7_Bl-1_con_7-2	13.5022	13.6764	13.0251	16.8783	13.374	12.3902	13.8332	11.145	17.5245	14.2582	11.3909	11.7227	7.65084	11.8341
Control	59	IAA study 7 (Bl-1) > Hormone	IAA study 7 (Bl-1) / untreated seedling samples (Bl-1)	Control	AT-00407	Auxin 7_Bl-1_con_7-3	13.7041	13.5566	13.1125	16.837	13.5841	12.6301	13.8749	11.3368	17.5514	14.3139	11.3845	11.9014	7.46818	11.7953
Experimental	60	IAA study 7 (Bur-0) > Hormone	IAA study 7 (Bur-0) / untreated seedling samples (Bur-0)	Experimental	AT-00407	Auxin 7_Bur-0_IAA/30min_10-1	13.4658	13.3746	13.1212	16.8161	13.6134	12.9904	13.9849	12.9407	17.3567	14.5489	11.4637	11.4661	7.46907	8.59261
Experimental	60	IAA study 7 (Bur-0) > Hormone	IAA study 7 (Bur-0) / untreated seedling samples (Bur-0)	Experimental	AT-00407	Auxin 7_Bur-0_IAA/30min_10-2	14.0017	13.6718	13.213	16.9405	13.4195	13.0368	13.9602	12.8707	17.5514	14.4661	11.1204	11.6529	7.38215	8.79273
Experimental	60	IAA study 7 (Bur-0) > Hormone	IAA study 7 (Bur-0) / untreated seedling samples (Bur-0)	Experimental	AT-00407	Auxin 7_Bur-0_IAA/30min_10-3	13.4874	13.5239	13.0546	16.7972	13.6489	12.6087	14.0212	12.6327	17.48	14.4397	10.9848	11.3985	7.53006	8.73213
Control	60	IAA study 7 (Bur-0) > Hormone	IAA study 7 (Bur-0) / untreated seedling samples (Bur-0)	Control	AT-00407	Auxin 7_Bur-0_con_3-1	14.6039	13.4904	13.1114	17.0106	13.6325	12.7564	13.8983	12.025	17.6004	14.613	11.0054	11.7526	7.69857	10.4237
Control	60	IAA study 7 (Bur-0) > Hormone	IAA study 7 (Bur-0) / untreated seedling samples (Bur-0)	Control	AT-00407	Auxin 7_Bur-0_con_3-2	13.5068	13.5525	13.1681	17.0807	13.6453	12.9327	13.8691	11.9564	17.619	14.6089	11.0119	11.9692	7.66768	10.6381
Control	60	IAA study 7 (Bur-0) > Hormone	IAA study 7 (Bur-0) / untreated seedling samples (Bur-0)	Control	AT-00407	Auxin 7_Bur-0_con_3-3	13.8231	13.7814	13.1657	16.8969	13.7203	12.6654	13.8138	12.0419	17.4032	14.6523	11.1449	11.6986	7.55781	10.352
Experimental	61	IAA study 7 (C24) > Hormone	IAA study 7 (C24) / untreated seedling samples (C24)	Experimental	AT-00407	Auxin 7_C24_IAA/30min_11-1	13.6775	13.7484	13.0451	16.2574	13.5084	12.8779	13.9954	12.6191	17.6622	14.3434	11.1112	11.5079	7.54743	9.49809
Experimental	61	IAA study 7 (C24) > Hormone	IAA study 7 (C24) / untreated seedling samples (C24)	Experimental	AT-00407	Auxin 7_C24_IAA/30min_11-2	14.6072	13.877	13.1172	16.8896	13.5235	12.8167	13.9734	12.5903	17.5112	14.2208	11.1398	11.5106	7.59537	9.81916
Experimental	61	IAA study 7 (C24) > Hormone	IAA study 7 (C24) / untreated seedling samples (C24)	Experimental	AT-00407	Auxin 7_C24_IAA/30min_11-3	14.1294	13.779	13.073	16.9026	13.7481	12.8768	14.0384	12.7406	17.5514	14.4506	11.2891	11.7368	7.39891	9.71534
Control	61	IAA study 7 (C24) > Hormone	IAA study 7 (C24) / untreated seedling samples (C24)	Control	AT-00407	Auxin 7_C24_con_4-1	14.1755	13.867	13.1459	16.8713	13.5688	12.75	14.0203	11.7753	17.5786	14.4559	11.3451	11.9296	7.52254	11.125
Control	61	IAA study 7 (C24) > Hormone	IAA study 7 (C24) / untreated seedling samples (C24)	Control	AT-00407	Auxin 7_C24_con_4-2	13.8538	13.8759	13.249	16.6818	13.6788	12.8792	14.0496	11.774	17.6719	14.523	11.3736	11.8666	7.59485	11.6888
Control	61	IAA study 7 (C24) > Hormone	IAA study 7 (C24) / untreated seedling samples (C24)	Control	AT-00407	Auxin 7_C24_con_4-3	14.1652	13.8459	13.2629	16.7434	13.755	12.796	13.9251	11.9579	17.4905	14.3605	11.4004	11.9374	7.40293	11.3213
Experimental	62	IAA study 7 (Col-0) > Hormone	IAA study 7 (Col-0) / untreated seedling samples (Col-0)	Experimental	AT-00407	Auxin 7_Col-0_IAA/30min_8-1	13.6456	13.3951	12.8956	16.6432	13.2723	12.9103	13.8624	13.0874	17.4905	14.525	11.2011	11.7198	7.38905	8.7227
Experimental	62	IAA study 7 (Col-0) > Hormone	IAA study 7 (Col-0) / untreated seedling samples (Col-0)	Experimental	AT-00407	Auxin 7_Col-0_IAA/30min_8-2	13.5422	13.3937	12.9197	16.5237	13.1487	12.9688	14.0217	13.1097	17.5112	14.4238	11.0711	11.5673	7.38042	8.76507
Experimental	62	IAA study 7 (Col-0) > Hormone	IAA study 7 (Col-0) / untreated seedling samples (Col-0)	Experimental	AT-00407	Auxin 7_Col-0_IAA/30min_8-3	13.6635	13.4945	13.0016	16.6288	13.2836	12.967	13.9997	12.9975	17.4405	14.4171	11.0132	11.5	7.57061	8.93961
Control	62	IAA study 7 (Col-0) > Hormone	IAA study 7 (Col-0) / untreated seedling samples (Col-0)	Control	AT-00407	Auxin 7_Col-0_con_1-1	13.6399	13.4976	12.9162	16.5843	13.1356	12.966	13.9443	12.0114	17.5289	14.3699	11.3429	11.6718	7.40761	10.5134
Control	62	IAA study 7 (Col-0) > Hormone	IAA study 7 (Col-0) / untreated seedling samples (Col-0)	Control	AT-00407	Auxin 7_Col-0_con_1-2	13.754	13.4657	13.0116	16.6845	13.2373	12.9319	13.8548	11.9788	17.48	14.2905	11.1913	11.5104	7.3831	10.3488
Control	62	IAA study 7 (Col-0) > Hormone	IAA study 7 (Col-0) / untreated seedling samples (Col-0)	Control	AT-00407	Auxin 7_Col-0_con_1-3	13.712	13.3804	12.9182	16.7529	13.0794	13.0741	13.9345	12.1619	17.4905	14.4248	11.2871	11.6649	7.50819	10.4039
Experimental	63	IAA study 7 (Fei-0) > Hormone	IAA study 7 (Fei-0) / untreated seedling samples (Fei-0)	Experimental	AT-00407	Auxin 7_Fei-0_IAA/30min_9-1	14.3354	13.854	12.913	16.8435	13.5019	12.6943	14.1235	12.3732	17.5843	14.4515	11.1386	11.4275	7.93687	9.72928
Experimental	63	IAA study 7 (Fei-0) > Hormone	IAA study 7 (Fei-0) / untreated seedling samples (Fei-0)	Experimental	AT-00407	Auxin 7_Fei-0_IAA/30min_9-2	14.1518	13.7972	13.0116	16.5086	13.4998	12.7025	13.8959	12.6133	17.4905	14.7004	11.1945	11.5503	7.24355	9.58592
Experimental	63	IAA study 7 (Fei-0) > Hormone	IAA study 7 (Fei-0) / untreated seedling samples (Fei-0)	Experimental	AT-00407	Auxin 7_Fei-0_IAA/30min_9-3	14.1041	13.8269	13.0172	16.7258	13.3296	12.6616	14.1089	12.4935	17.5491	14.6425	10.9205	11.5494	7.55321	9.92026
Control	63	IAA study 7 (Fei-0) > Hormone	IAA study 7 (Fei-0) / untreated seedling samples (Fei-0)	Control	AT-00407	Auxin 7_Fei-0_con_2-1	14.6235	13.7814	13.0416	16.6291	13.4409	12.599	14.1803	11.673	17.4987	14.7523	11.1525	11.7705	7.28744	11.5874
Control	63	IAA study 7 (Fei-0) > Hormone	IAA study 7 (Fei-0) / untreated seedling samples (Fei-0)	Control	AT-00407	Auxin 7_Fei-0_con_2-2	14.6421	13.741	12.9664	16.7472	13.5644	12.7449	14.1619	11.8552	17.5786	14.7434	11.0406	11.9281	7.48204	11.4074
Control	63	IAA study 7 (Fei-0) > Hormone	IAA study 7 (Fei-0) / untreated seedling samples (Fei-0)	Control	AT-00407	Auxin 7_Fei-0_con_2-3	14.4481	13.9255	13.128	16.7798	13.5404	12.8824	14.1301	11.8742	17.48	14.7388	10.9237	11.9961	7.50756	11.6697
Experimental	64	IAA study 7 (Sha) > Hormone	IAA study 7 (Sha) / untreated seedling samples (Sha)	Experimental	AT-00407	Auxin 7_Sha_IAA/30min_12-1	13.5769	13.4378	13.3795	16.7149	13.362	12.3806	13.4985	12.1999	17.48	14.5133	11.0352	11.5249	7.96653	10.2962
Experimental	64	IAA study 7 (Sha) > Hormone	IAA study 7 (Sha) / untreated seedling samples (Sha)	Experimental	AT-00407	Auxin 7_Sha_IAA/30min_12-2	13.2945	13.4114	13.3765	16.416	13.4595	12.1576	13.2884	12.3367	17.48	14.4284	10.9821	11.455	8.00265	10.4474
Experimental	64	IAA study 7 (Sha) > Hormone	IAA study 7 (Sha) / untreated seedling samples (Sha)	Experimental	AT-00407	Auxin 7_Sha_IAA/30min_12-3	13.1771	13.2435	13.4642	16.2921	13.3803	12.354	13.5696	12.5849	17.48	14.3554	11.0451	11.6359	8.18626	10.1322
Control	64	IAA study 7 (Sha) > Hormone	IAA study 7 (Sha) / untreated seedling samples (Sha)	Control	AT-00407	Auxin 7_Sha_con_5-1	13.2385	13.2511	13.2713	16.5375	13.6872	12.65	14.1085	11.6652	17.3371	14.3155	11.0082	11.6024	7.41007	10.6291
Control	64	IAA study 7 (Sha) > Hormone	IAA study 7 (Sha) / untreated seedling samples (Sha)	Control	AT-00407	Auxin 7_Sha_con_5-2	13.9142	13.284	13.1937	16.6406	13.9242	12.5537	13.7211	11.8272	17.48	14.0911	10.8432	11.4974	7.52403	9.81948
Control	64	IAA study 7 (Sha) > Hormone	IAA study 7 (Sha) / untreated seedling samples (Sha)	Control	AT-00407	Auxin 7_Sha_con_5-3	12.8564	13.6423	13.2253	16.4528	13.6876	12.812	14.1726	11.6697	17.4087	14.3918	10.9918	11.5476	7.55735	10.3344
Experimental	65	IAA study 8 (Bay-0) > Hormone	IAA study 8 (Bay-0) / untreated seedling samples (Bay-0)	Experimental	AT-00407	Auxin 7_Bay-0_IAA/1h_20-1	13.5458	13.2684	13.0853	16.2832	13.5527	12.2582	13.7694	12.3175	17.3455	14.3416	11.1648	11.5295	8.00084	9.14313
Experimental	65	IAA study 8 (Bay-0) > Hormone	IAA study 8 (Bay-0) / untreated seedling samples (Bay-0)	Experimental	AT-00407	Auxin 7_Bay-0_IAA/1h_20-2	13.8112	13.349	13.169	16.1727	13.3772	12.4614	13.9217	12.215	17.3067	14.3637	11.3227	11.2918	7.84812	8.84411
Experimental	65	IAA study 8 (Bay-0) > Hormone	IAA study 8 (Bay-0) / untreated seedling samples (Bay-0)	Experimental	AT-00407	Auxin 7_Bay-0_IAA/1h_20-3	13.462	13.452	13.0732	16.0008	13.629	12.5191	14.0285	12.5225	17.4885	14.5108	11.284	11.6255	8.17488	8.97068
Control	65	IAA study 8 (Bay-0) > Hormone	IAA study 8 (Bay-0) / untreated seedling samples (Bay-0)	Control	AT-00407	Auxin 7_Bay-0_con_6-1	13.2342	13.4574	13.0223	16.0616	13.4527	12.6637	13.9826	11.7298	17.2493	14.3684	11.2701	11.9402	9.68883	9.06509
Control	65	IAA study 8 (Bay-0) > Hormone	IAA study 8 (Bay-0) / untreated seedling samples (Bay-0)	Control	AT-00407	Auxin 7_Bay-0_con_6-2	13.3181	13.3992	13.0595	16.0886	13.4	12.4217	14.0037	11.8641	17.2421	14.2059	11.279	11.7219	8.88807	8.81224
Control	65	IAA study 8 (Bay-0) > Hormone	IAA study 8 (Bay-0) / untreated seedling samples (Bay-0)	Control	AT-00407	Auxin 7_Bay-0_con_6-3	12.8967	13.3733	13.0925	15.6529	13.4145	12.551	13.8894	11.7015	17.1479	14.3047	11.4084	11.6226	8.36672	9.13044
Experimental	66	IAA study 8 (Bl-1) > Hormone	IAA study 8 (Bl-1) / untreated seedling samples (Bl-1)	Experimental	AT-00407	Auxin 7_Bl-1_IAA/1h_21-1	13.4721	13.452	12.9002	16.7824	13.6917	12.4078	13.9647	12.1522	17.5024	14.4068	11.4231	11.7558	7.32607	9.91612
Experimental	66	IAA study 8 (Bl-1) > Hormone	IAA study 8 (Bl-1) / untreated seedling samples (Bl-1)	Experimental	AT-00407	Auxin 7_Bl-1_IAA/1h_21-2	13.416	13.5664	12.7024	16.6027	13.5642	12.4383	13.7021	12.0963	17.5514	14.3544	11.3271	11.6931	7.5131	9.91839
Experimental	66	IAA study 8 (Bl-1) > Hormone	IAA study 8 (Bl-1) / untreated seedling samples (Bl-1)	Experimental	AT-00407	Auxin 7_Bl-1_IAA/1h_21-3	13.484	13.5454	12.9122	16.8041	13.6773	12.4142	13.7525	12.1822	17.5514	14.3619	11.4739	11.8941	7.67151	9.9088
Control	66	IAA study 8 (Bl-1) > Hormone	IAA study 8 (Bl-1) / untreated seedling samples (Bl-1)	Control	AT-00407	Auxin 7_Bl-1_con_7-1	13.4533	13.6954	13.0952	16.7144	13.468	12.5844	13.8196	11.2553	17.48	14.3111	11.3755	11.7958	7.64003	11.8354
Control	66	IAA study 8 (Bl-1) > Hormone	IAA study 8 (Bl-1) / untreated seedling samples (Bl-1)	Control	AT-00407	Auxin 7_Bl-1_con_7-2	13.5022	13.6764	13.0251	16.8783	13.374	12.3902	13.8332	11.145	17.5245	14.2582	11.3909	11.7227	7.65084	11.8341
Control	66	IAA study 8 (Bl-1) > Hormone	IAA study 8 (Bl-1) / untreated seedling samples (Bl-1)	Control	AT-00407	Auxin 7_Bl-1_con_7-3	13.7041	13.5566	13.1125	16.837	13.5841	12.6301	13.8749	11.3368	17.5514	14.3139	11.3845	11.9014	7.46818	11.7953
Experimental	67	IAA study 8 (Bur-0) > Hormone	IAA study 8 (Bur-0) / untreated seedling samples (Bur-0)	Experimental	AT-00407	Auxin 7_Bur-0_IAA/1h_17-1	14.0977	13.1868	13.1259	16.9762	13.564	12.7362	13.8037	12.5525	17.48	14.4959	11.0567	11.3443	7.57849	8.67807
Experimental	67	IAA study 8 (Bur-0) > Hormone	IAA study 8 (Bur-0) / untreated seedling samples (Bur-0)	Experimental	AT-00407	Auxin 7_Bur-0_IAA/1h_17-2	14.2171	13.1762	13.0085	16.893	13.5075	12.6218	14.014	12.3715	17.5514	14.3441	11.2179	11.3142	7.66555	9.02506
Control	67	IAA study 8 (Bur-0) > Hormone	IAA study 8 (Bur-0) / untreated seedling samples (Bur-0)	Control	AT-00407	Auxin 7_Bur-0_con_3-1	14.6039	13.4904	13.1114	17.0106	13.6325	12.7564	13.8983	12.025	17.6004	14.613	11.0054	11.7526	7.69857	10.4237
Control	67	IAA study 8 (Bur-0) > Hormone	IAA study 8 (Bur-0) / untreated seedling samples (Bur-0)	Control	AT-00407	Auxin 7_Bur-0_con_3-2	13.5068	13.5525	13.1681	17.0807	13.6453	12.9327	13.8691	11.9564	17.619	14.6089	11.0119	11.9692	7.66768	10.6381
Control	67	IAA study 8 (Bur-0) > Hormone	IAA study 8 (Bur-0) / untreated seedling samples (Bur-0)	Control	AT-00407	Auxin 7_Bur-0_con_3-3	13.8231	13.7814	13.1657	16.8969	13.7203	12.6654	13.8138	12.0419	17.4032	14.6523	11.1449	11.6986	7.55781	10.352
Experimental	68	IAA study 8 (C24) > Hormone	IAA study 8 (C24) / untreated seedling samples (C24)	Experimental	AT-00407	Auxin 7_C24_IAA/1h_18-1	14.0221	13.9226	13.0247	16.5898	13.8533	12.7478	13.9022	12.5837	17.6045	14.3238	11.446	11.7649	7.76467	9.97921
Experimental	68	IAA study 8 (C24) > Hormone	IAA study 8 (C24) / untreated seedling samples (C24)	Experimental	AT-00407	Auxin 7_C24_IAA/1h_18-2	14.6861	13.8013	13.0513	16.9432	13.4388	12.554	13.8082	12.4839	17.6954	14.1616	11.4409	11.3497	8.08603	10.1153
Experimental	68	IAA study 8 (C24) > Hormone	IAA study 8 (C24) / untreated seedling samples (C24)	Experimental	AT-00407	Auxin 7_C24_IAA/1h_18-3	14.6927	13.7525	13.0962	17.0457	13.3194	12.5922	13.8833	12.0707	17.5786	14.3308	11.4176	11.4242	7.99932	10.5817
Control	68	IAA study 8 (C24) > Hormone	IAA study 8 (C24) / untreated seedling samples (C24)	Control	AT-00407	Auxin 7_C24_con_4-1	14.1755	13.867	13.1459	16.8713	13.5688	12.75	14.0203	11.7753	17.5786	14.4559	11.3451	11.9296	7.52254	11.125
Control	68	IAA study 8 (C24) > Hormone	IAA study 8 (C24) / untreated seedling samples (C24)	Control	AT-00407	Auxin 7_C24_con_4-2	13.8538	13.8759	13.249	16.6818	13.6788	12.8792	14.0496	11.774	17.6719	14.523	11.3736	11.8666	7.59485	11.6888
Control	68	IAA study 8 (C24) > Hormone	IAA study 8 (C24) / untreated seedling samples (C24)	Control	AT-00407	Auxin 7_C24_con_4-3	14.1652	13.8459	13.2629	16.7434	13.755	12.796	13.9251	11.9579	17.4905	14.3605	11.4004	11.9374	7.40293	11.3213
Experimental	69	IAA study 8 (Col-0) > Hormone	IAA study 8 (Col-0) / untreated seedling samples (Col-0)	Experimental	AT-00407	Auxin 7_Col-0_IAA/1h_15-1	13.2962	13.3988	12.7541	16.4331	13.1967	12.7272	13.8123	12.9615	17.48	14.4495	11.1127	11.5459	7.35738	8.75922
Experimental	69	IAA study 8 (Col-0) > Hormone	IAA study 8 (Col-0) / untreated seedling samples (Col-0)	Experimental	AT-00407	Auxin 7_Col-0_IAA/1h_15-2	13.4415	13.3752	12.6254	16.511	13.1701	12.8278	13.93	12.9413	17.4458	14.3359	11.1918	11.4708	7.17223	8.66434
Experimental	69	IAA study 8 (Col-0) > Hormone	IAA study 8 (Col-0) / untreated seedling samples (Col-0)	Experimental	AT-00407	Auxin 7_Col-0_IAA/1h_15-3	13.4301	13.3287	12.8351	16.461	13.346	12.7386	13.8313	13.076	17.48	14.4515	11.1618	11.5406	7.69919	8.79357
Control	69	IAA study 8 (Col-0) > Hormone	IAA study 8 (Col-0) / untreated seedling samples (Col-0)	Control	AT-00407	Auxin 7_Col-0_con_1-1	13.6399	13.4976	12.9162	16.5843	13.1356	12.966	13.9443	12.0114	17.5289	14.3699	11.3429	11.6718	7.40761	10.5134
Control	69	IAA study 8 (Col-0) > Hormone	IAA study 8 (Col-0) / untreated seedling samples (Col-0)	Control	AT-00407	Auxin 7_Col-0_con_1-2	13.754	13.4657	13.0116	16.6845	13.2373	12.9319	13.8548	11.9788	17.48	14.2905	11.1913	11.5104	7.3831	10.3488
Control	69	IAA study 8 (Col-0) > Hormone	IAA study 8 (Col-0) / untreated seedling samples (Col-0)	Control	AT-00407	Auxin 7_Col-0_con_1-3	13.712	13.3804	12.9182	16.7529	13.0794	13.0741	13.9345	12.1619	17.4905	14.4248	11.2871	11.6649	7.50819	10.4039
Experimental	70	IAA study 8 (Fei-0) > Hormone	IAA study 8 (Fei-0) / untreated seedling samples (Fei-0)	Experimental	AT-00407	Auxin 7_Fei-0_IAA/1h_16-1	14.7754	13.6295	12.9721	16.7702	13.3593	12.4331	14.0704	12.1898	17.48	14.3771	10.879	11.1837	7.68587	9.82704
Experimental	70	IAA study 8 (Fei-0) > Hormone	IAA study 8 (Fei-0) / untreated seedling samples (Fei-0)	Experimental	AT-00407	Auxin 7_Fei-0_IAA/1h_16-2	13.9583	13.6028	12.7637	16.5112	13.4043	12.6063	13.9632	12.1514	17.4905	14.4537	11.0138	11.2671	7.40259	9.69997
Experimental	70	IAA study 8 (Fei-0) > Hormone	IAA study 8 (Fei-0) / untreated seedling samples (Fei-0)	Experimental	AT-00407	Auxin 7_Fei-0_IAA/1h_16-3	15.0588	13.6948	12.8954	17.0407	13.4151	12.5898	13.8951	12.0421	17.5891	14.3911	11.0799	11.3603	7.61765	10.3895
Control	70	IAA study 8 (Fei-0) > Hormone	IAA study 8 (Fei-0) / untreated seedling samples (Fei-0)	Control	AT-00407	Auxin 7_Fei-0_con_2-1	14.6235	13.7814	13.0416	16.6291	13.4409	12.599	14.1803	11.673	17.4987	14.7523	11.1525	11.7705	7.28744	11.5874
Control	70	IAA study 8 (Fei-0) > Hormone	IAA study 8 (Fei-0) / untreated seedling samples (Fei-0)	Control	AT-00407	Auxin 7_Fei-0_con_2-2	14.6421	13.741	12.9664	16.7472	13.5644	12.7449	14.1619	11.8552	17.5786	14.7434	11.0406	11.9281	7.48204	11.4074
Control	70	IAA study 8 (Fei-0) > Hormone	IAA study 8 (Fei-0) / untreated seedling samples (Fei-0)	Control	AT-00407	Auxin 7_Fei-0_con_2-3	14.4481	13.9255	13.128	16.7798	13.5404	12.8824	14.1301	11.8742	17.48	14.7388	10.9237	11.9961	7.50756	11.6697
Experimental	71	IAA study 8 (Sha) > Hormone	IAA study 8 (Sha) / untreated seedling samples (Sha)	Experimental	AT-00407	Auxin 7_Sha_IAA/1h_19-1	13.2446	13.3343	13.1101	16.5676	13.4848	12.5232	13.6883	12.3499	17.4192	14.298	11.3201	11.3441	7.81327	9.69108
Experimental	71	IAA study 8 (Sha) > Hormone	IAA study 8 (Sha) / untreated seedling samples (Sha)	Experimental	AT-00407	Auxin 7_Sha_IAA/1h_19-2	13.5394	13.5413	13.224	16.7011	13.6298	12.6726	13.8388	12.1714	17.3701	14.386	11.3122	11.3135	8.06647	9.66263
Experimental	71	IAA study 8 (Sha) > Hormone	IAA study 8 (Sha) / untreated seedling samples (Sha)	Experimental	AT-00407	Auxin 7_Sha_IAA/1h_19-3	13.0281	13.3897	13.0507	16.6455	13.583	12.4576	13.7466	12.0599	17.3077	14.3629	11.1317	11.3564	7.80929	9.8159
Control	71	IAA study 8 (Sha) > Hormone	IAA study 8 (Sha) / untreated seedling samples (Sha)	Control	AT-00407	Auxin 7_Sha_con_5-1	13.2385	13.2511	13.2713	16.5375	13.6872	12.65	14.1085	11.6652	17.3371	14.3155	11.0082	11.6024	7.41007	10.6291
Control	71	IAA study 8 (Sha) > Hormone	IAA study 8 (Sha) / untreated seedling samples (Sha)	Control	AT-00407	Auxin 7_Sha_con_5-2	13.9142	13.284	13.1937	16.6406	13.9242	12.5537	13.7211	11.8272	17.48	14.0911	10.8432	11.4974	7.52403	9.81948
Control	71	IAA study 8 (Sha) > Hormone	IAA study 8 (Sha) / untreated seedling samples (Sha)	Control	AT-00407	Auxin 7_Sha_con_5-3	12.8564	13.6423	13.2253	16.4528	13.6876	12.812	14.1726	11.6697	17.4087	14.3918	10.9918	11.5476	7.55735	10.3344
Experimental	72	IAA study 9 (Bay-0) > Hormone	IAA study 9 (Bay-0) / untreated seedling samples (Bay-0)	Experimental	AT-00407	Auxin 7_Bay-0_IAA/3h_27-1	12.938	13.1989	13.1204	16.49	13.7366	12.4713	13.8685	12.2542	17.1435	14.6094	11.5076	11.5401	10.017	10.3335
Experimental	72	IAA study 9 (Bay-0) > Hormone	IAA study 9 (Bay-0) / untreated seedling samples (Bay-0)	Experimental	AT-00407	Auxin 7_Bay-0_IAA/3h_27-2	13.2499	13.1261	13.0249	15.8613	13.5016	12.4509	13.7626	12.4018	17.1724	14.392	11.1816	11.086	9.61075	10.1624
Experimental	72	IAA study 9 (Bay-0) > Hormone	IAA study 9 (Bay-0) / untreated seedling samples (Bay-0)	Experimental	AT-00407	Auxin 7_Bay-0_IAA/3h_27-3	13.2781	13.2845	13.0853	16.2895	13.6029	12.6679	13.69	12.3728	17.2421	14.7429	11.309	11.0537	9.92321	10.0395
Control	72	IAA study 9 (Bay-0) > Hormone	IAA study 9 (Bay-0) / untreated seedling samples (Bay-0)	Control	AT-00407	Auxin 7_Bay-0_con_6-1	13.2342	13.4574	13.0223	16.0616	13.4527	12.6637	13.9826	11.7298	17.2493	14.3684	11.2701	11.9402	9.68883	9.06509
Control	72	IAA study 9 (Bay-0) > Hormone	IAA study 9 (Bay-0) / untreated seedling samples (Bay-0)	Control	AT-00407	Auxin 7_Bay-0_con_6-2	13.3181	13.3992	13.0595	16.0886	13.4	12.4217	14.0037	11.8641	17.2421	14.2059	11.279	11.7219	8.88807	8.81224
Control	72	IAA study 9 (Bay-0) > Hormone	IAA study 9 (Bay-0) / untreated seedling samples (Bay-0)	Control	AT-00407	Auxin 7_Bay-0_con_6-3	12.8967	13.3733	13.0925	15.6529	13.4145	12.551	13.8894	11.7015	17.1479	14.3047	11.4084	11.6226	8.36672	9.13044
Experimental	73	IAA study 9 (Bl-1) > Hormone	IAA study 9 (Bl-1) / untreated seedling samples (Bl-1)	Experimental	AT-00407	Auxin 7_Bl-1_IAA/3h_28-1	13.0536	13.3204	12.7057	16.6804	13.7391	12.4496	13.9994	12.211	17.4424	14.5964	11.4055	11.7359	7.31433	9.9755
Experimental	73	IAA study 9 (Bl-1) > Hormone	IAA study 9 (Bl-1) / untreated seedling samples (Bl-1)	Experimental	AT-00407	Auxin 7_Bl-1_IAA/3h_28-2	13.3765	13.4924	12.7642	16.7455	13.7469	12.4438	13.9769	12.1737	17.4087	14.5331	11.5446	11.7788	7.55413	9.94821
Experimental	73	IAA study 9 (Bl-1) > Hormone	IAA study 9 (Bl-1) / untreated seedling samples (Bl-1)	Experimental	AT-00407	Auxin 7_Bl-1_IAA/3h_28-3	13.3396	13.3373	13.0184	16.5028	13.6648	12.6261	14.0594	12.308	17.5099	14.533	11.4657	11.6421	7.60629	9.94496
Control	73	IAA study 9 (Bl-1) > Hormone	IAA study 9 (Bl-1) / untreated seedling samples (Bl-1)	Control	AT-00407	Auxin 7_Bl-1_con_7-1	13.4533	13.6954	13.0952	16.7144	13.468	12.5844	13.8196	11.2553	17.48	14.3111	11.3755	11.7958	7.64003	11.8354
Control	73	IAA study 9 (Bl-1) > Hormone	IAA study 9 (Bl-1) / untreated seedling samples (Bl-1)	Control	AT-00407	Auxin 7_Bl-1_con_7-2	13.5022	13.6764	13.0251	16.8783	13.374	12.3902	13.8332	11.145	17.5245	14.2582	11.3909	11.7227	7.65084	11.8341
Control	73	IAA study 9 (Bl-1) > Hormone	IAA study 9 (Bl-1) / untreated seedling samples (Bl-1)	Control	AT-00407	Auxin 7_Bl-1_con_7-3	13.7041	13.5566	13.1125	16.837	13.5841	12.6301	13.8749	11.3368	17.5514	14.3139	11.3845	11.9014	7.46818	11.7953
Experimental	74	IAA study 9 (Bur-0) > Hormone	IAA study 9 (Bur-0) / untreated seedling samples (Bur-0)	Experimental	AT-00407	Auxin 7_Bur-0_IAA/3h_24-1	12.9247	13.0262	12.7889	16.6553	13.5059	12.7577	14.2247	12.7524	17.4087	14.6479	11.1428	11.2743	7.5452	9.0846
Experimental	74	IAA study 9 (Bur-0) > Hormone	IAA study 9 (Bur-0) / untreated seedling samples (Bur-0)	Experimental	AT-00407	Auxin 7_Bur-0_IAA/3h_24-2	13.6151	13.336	12.7049	16.8988	13.656	12.804	14.1158	12.7708	17.48	14.6568	11.6044	11.3768	7.27519	8.50605
Experimental	74	IAA study 9 (Bur-0) > Hormone	IAA study 9 (Bur-0) / untreated seedling samples (Bur-0)	Experimental	AT-00407	Auxin 7_Bur-0_IAA/3h_24-3	13.9619	13.2307	12.8712	16.9075	13.5321	12.8238	14.0276	12.7109	17.48	14.3892	11.4726	11.623	7.62768	8.75121
Control	74	IAA study 9 (Bur-0) > Hormone	IAA study 9 (Bur-0) / untreated seedling samples (Bur-0)	Control	AT-00407	Auxin 7_Bur-0_con_3-1	14.6039	13.4904	13.1114	17.0106	13.6325	12.7564	13.8983	12.025	17.6004	14.613	11.0054	11.7526	7.69857	10.4237
Control	74	IAA study 9 (Bur-0) > Hormone	IAA study 9 (Bur-0) / untreated seedling samples (Bur-0)	Control	AT-00407	Auxin 7_Bur-0_con_3-2	13.5068	13.5525	13.1681	17.0807	13.6453	12.9327	13.8691	11.9564	17.619	14.6089	11.0119	11.9692	7.66768	10.6381
Control	74	IAA study 9 (Bur-0) > Hormone	IAA study 9 (Bur-0) / untreated seedling samples (Bur-0)	Control	AT-00407	Auxin 7_Bur-0_con_3-3	13.8231	13.7814	13.1657	16.8969	13.7203	12.6654	13.8138	12.0419	17.4032	14.6523	11.1449	11.6986	7.55781	10.352
Experimental	75	IAA study 9 (C24) > Hormone	IAA study 9 (C24) / untreated seedling samples (C24)	Experimental	AT-00407	Auxin 7_C24_IAA/3h_25-1	13.717	13.5012	12.987	16.7465	13.6427	12.7775	13.9534	12.5866	17.5778	14.6726	11.4349	11.6256	7.68671	9.98227
Experimental	75	IAA study 9 (C24) > Hormone	IAA study 9 (C24) / untreated seedling samples (C24)	Experimental	AT-00407	Auxin 7_C24_IAA/3h_25-2	13.7671	13.4385	12.9336	16.7438	13.8124	12.6954	13.9334	12.5557	17.5786	14.6299	11.3413	11.7488	7.97968	9.73757
Experimental	75	IAA study 9 (C24) > Hormone	IAA study 9 (C24) / untreated seedling samples (C24)	Experimental	AT-00407	Auxin 7_C24_IAA/3h_25-3	13.6847	13.4097	12.7188	16.8876	13.7955	12.5926	14.0093	12.6522	17.4527	14.6659	11.5102	11.9239	7.62469	9.65498
Control	75	IAA study 9 (C24) > Hormone	IAA study 9 (C24) / untreated seedling samples (C24)	Control	AT-00407	Auxin 7_C24_con_4-1	14.1755	13.867	13.1459	16.8713	13.5688	12.75	14.0203	11.7753	17.5786	14.4559	11.3451	11.9296	7.52254	11.125
Control	75	IAA study 9 (C24) > Hormone	IAA study 9 (C24) / untreated seedling samples (C24)	Control	AT-00407	Auxin 7_C24_con_4-2	13.8538	13.8759	13.249	16.6818	13.6788	12.8792	14.0496	11.774	17.6719	14.523	11.3736	11.8666	7.59485	11.6888
Control	75	IAA study 9 (C24) > Hormone	IAA study 9 (C24) / untreated seedling samples (C24)	Control	AT-00407	Auxin 7_C24_con_4-3	14.1652	13.8459	13.2629	16.7434	13.755	12.796	13.9251	11.9579	17.4905	14.3605	11.4004	11.9374	7.40293	11.3213
Experimental	76	IAA study 9 (Col-0) > Hormone	IAA study 9 (Col-0) / untreated seedling samples (Col-0)	Experimental	AT-00407	Auxin 7_Col-0_IAA/3h_22-1	13.268	13.2149	12.7044	16.4999	13.272	12.7623	13.9174	13.1783	17.4455	14.6376	11.3632	11.4641	7.31615	9.11744
Experimental	76	IAA study 9 (Col-0) > Hormone	IAA study 9 (Col-0) / untreated seedling samples (Col-0)	Experimental	AT-00407	Auxin 7_Col-0_IAA/3h_22-2	13.2717	13.2861	12.7295	16.528	13.2042	12.7426	13.8456	13.1763	17.3919	14.4998	11.2885	11.2877	7.57115	8.78963
Experimental	76	IAA study 9 (Col-0) > Hormone	IAA study 9 (Col-0) / untreated seedling samples (Col-0)	Experimental	AT-00407	Auxin 7_Col-0_IAA/3h_22-3	12.7358	13.3532	12.6682	16.6652	13.4355	12.7699	13.9327	13.2296	17.4516	14.5272	11.1362	11.5112	7.70812	9.20051
Control	76	IAA study 9 (Col-0) > Hormone	IAA study 9 (Col-0) / untreated seedling samples (Col-0)	Control	AT-00407	Auxin 7_Col-0_con_1-1	13.6399	13.4976	12.9162	16.5843	13.1356	12.966	13.9443	12.0114	17.5289	14.3699	11.3429	11.6718	7.40761	10.5134
Control	76	IAA study 9 (Col-0) > Hormone	IAA study 9 (Col-0) / untreated seedling samples (Col-0)	Control	AT-00407	Auxin 7_Col-0_con_1-2	13.754	13.4657	13.0116	16.6845	13.2373	12.9319	13.8548	11.9788	17.48	14.2905	11.1913	11.5104	7.3831	10.3488
Control	76	IAA study 9 (Col-0) > Hormone	IAA study 9 (Col-0) / untreated seedling samples (Col-0)	Control	AT-00407	Auxin 7_Col-0_con_1-3	13.712	13.3804	12.9182	16.7529	13.0794	13.0741	13.9345	12.1619	17.4905	14.4248	11.2871	11.6649	7.50819	10.4039
Experimental	77	IAA study 9 (Fei-0) > Hormone	IAA study 9 (Fei-0) / untreated seedling samples (Fei-0)	Experimental	AT-00407	Auxin 7_Fei-0_IAA/3h_23-1	14.5788	13.5647	12.8197	16.6494	13.2745	12.5217	13.9433	12.4338	17.4532	14.5092	11.4258	11.5225	7.31343	10.033
Experimental	77	IAA study 9 (Fei-0) > Hormone	IAA study 9 (Fei-0) / untreated seedling samples (Fei-0)	Experimental	AT-00407	Auxin 7_Fei-0_IAA/3h_23-2	14.0174	13.6362	12.7912	16.8313	13.4751	12.7513	14.1314	12.4501	17.48	14.794	11.3768	11.3791	7.53761	9.89506
Control	77	IAA study 9 (Fei-0) > Hormone	IAA study 9 (Fei-0) / untreated seedling samples (Fei-0)	Control	AT-00407	Auxin 7_Fei-0_con_2-1	14.6235	13.7814	13.0416	16.6291	13.4409	12.599	14.1803	11.673	17.4987	14.7523	11.1525	11.7705	7.28744	11.5874
Control	77	IAA study 9 (Fei-0) > Hormone	IAA study 9 (Fei-0) / untreated seedling samples (Fei-0)	Control	AT-00407	Auxin 7_Fei-0_con_2-2	14.6421	13.741	12.9664	16.7472	13.5644	12.7449	14.1619	11.8552	17.5786	14.7434	11.0406	11.9281	7.48204	11.4074
Control	77	IAA study 9 (Fei-0) > Hormone	IAA study 9 (Fei-0) / untreated seedling samples (Fei-0)	Control	AT-00407	Auxin 7_Fei-0_con_2-3	14.4481	13.9255	13.128	16.7798	13.5404	12.8824	14.1301	11.8742	17.48	14.7388	10.9237	11.9961	7.50756	11.6697
Experimental	78	IAA study 9 (Sha) > Hormone	IAA study 9 (Sha) / untreated seedling samples (Sha)	Experimental	AT-00407	Auxin 7_Sha_IAA/3h_26-1	13.8269	13.3083	13.2006	16.8729	13.743	12.6542	13.7645	12.2671	17.3077	14.5891	11.5619	11.5233	9.75067	10.281
Experimental	78	IAA study 9 (Sha) > Hormone	IAA study 9 (Sha) / untreated seedling samples (Sha)	Experimental	AT-00407	Auxin 7_Sha_IAA/3h_26-2	13.4785	13.4367	13.002	16.8541	13.695	12.56	13.8934	12.0972	17.4192	14.3897	11.348	11.3487	9.38931	10.2471
Experimental	78	IAA study 9 (Sha) > Hormone	IAA study 9 (Sha) / untreated seedling samples (Sha)	Experimental	AT-00407	Auxin 7_Sha_IAA/3h_26-3	13.1762	13.4715	13.0809	16.6417	13.4936	12.6007	13.9735	11.986	17.3206	14.6504	11.3866	11.4927	10.1066	10.429
Control	78	IAA study 9 (Sha) > Hormone	IAA study 9 (Sha) / untreated seedling samples (Sha)	Control	AT-00407	Auxin 7_Sha_con_5-1	13.2385	13.2511	13.2713	16.5375	13.6872	12.65	14.1085	11.6652	17.3371	14.3155	11.0082	11.6024	7.41007	10.6291
Control	78	IAA study 9 (Sha) > Hormone	IAA study 9 (Sha) / untreated seedling samples (Sha)	Control	AT-00407	Auxin 7_Sha_con_5-2	13.9142	13.284	13.1937	16.6406	13.9242	12.5537	13.7211	11.8272	17.48	14.0911	10.8432	11.4974	7.52403	9.81948
Control	78	IAA study 9 (Sha) > Hormone	IAA study 9 (Sha) / untreated seedling samples (Sha)	Control	AT-00407	Auxin 7_Sha_con_5-3	12.8564	13.6423	13.2253	16.4528	13.6876	12.812	14.1726	11.6697	17.4087	14.3918	10.9918	11.5476	7.55735	10.3344
Experimental	79	IAA study 10 (0.5h) > Hormone	IAA study 10 (0.5h) / mock treated root samples (0.5h)	Experimental	AT-00655	Auxin 7_wt_IAA_0.5h_10-1	13.2867	13.1038	13.3124	13.4017	13.511	13.4236	13.4715	12.7773	12.9092	14.8522	11.0908	11.6672	8.39395	8.69356
Experimental	79	IAA study 10 (0.5h) > Hormone	IAA study 10 (0.5h) / mock treated root samples (0.5h)	Experimental	AT-00655	Auxin 7_wt_IAA_0.5h_10-2	12.2205	13.1552	13.2568	10.8375	13.9552	13.5583	13.6519	12.8214	13.3122	15.0071	11.4045	12.0087	7.6799	9.0855
Experimental	79	IAA study 10 (0.5h) > Hormone	IAA study 10 (0.5h) / mock treated root samples (0.5h)	Experimental	AT-00655	Auxin 7_wt_IAA_0.5h_10-3	11.6564	13.179	13.4555	10.1658	13.8568	13.4708	13.3957	12.6982	10.5107	14.8362	11.1841	12.337	10.6506	8.17871
Control	79	IAA study 10 (0.5h) > Hormone	IAA study 10 (0.5h) / mock treated root samples (0.5h)	Control	AT-00655	Auxin 7_wt_con_0.5h_2-1	12.6432	13.0658	13.2613	12.8131	13.7968	13.5196	13.5781	12.4649	11.4414	14.9081	11.2612	11.877	8.52454	8.12122
Control	79	IAA study 10 (0.5h) > Hormone	IAA study 10 (0.5h) / mock treated root samples (0.5h)	Control	AT-00655	Auxin 7_wt_con_0.5h_2-2	11.6225	13.2702	13.4485	10.4606	13.5881	13.5932	13.6023	12.8415	10.5435	15.0178	11.2892	12.0751	7.9163	8.94533
Experimental	80	IAA study 10 (1h) > Hormone	IAA study 10 (1h) / mock treated root samples (1h)	Experimental	AT-00655	Auxin 7_wt_IAA_1h_11-1	12.9163	12.9896	13.0007	13.1067	13.7408	13.152	13.4955	12.3402	10.6702	14.6559	11.2609	11.0987	9.04562	10.2303
Experimental	80	IAA study 10 (1h) > Hormone	IAA study 10 (1h) / mock treated root samples (1h)	Experimental	AT-00655	Auxin 7_wt_IAA_1h_11-2	11.4037	13.1449	13.5021	10.4296	13.8985	13.4277	13.414	11.8037	10.1834	14.78	11.5173	12.426	8.96541	10.4333
Control	80	IAA study 10 (1h) > Hormone	IAA study 10 (1h) / mock treated root samples (1h)	Control	AT-00655	Auxin 7_wt_con_1h_3-1	13.0914	13.1615	13.2262	13.0845	13.5603	13.2363	13.4279	13.3724	11.6032	15.1733	11.0241	11.8173	11.4909	8.70328
Control	80	IAA study 10 (1h) > Hormone	IAA study 10 (1h) / mock treated root samples (1h)	Control	AT-00655	Auxin 7_wt_con_1h_3-2	12.1732	13.0828	13.3604	10.5883	13.8912	13.3371	13.6695	12.6597	11.8123	14.8412	11.2347	11.9629	8.9474	9.14626
Control	80	IAA study 10 (1h) > Hormone	IAA study 10 (1h) / mock treated root samples (1h)	Control	AT-00655	Auxin 7_wt_con_1h_3-3	11.6476	13.3215	13.2633	10.4683	13.6912	13.4673	13.3764	13.3143	11.7564	14.9185	11.2195	11.8014	10.2502	8.67663
Experimental	81	IAA study 10 (2h) > Hormone	IAA study 10 (2h) / mock treated root samples (2h)	Experimental	AT-00655	Auxin 7_wt_IAA_2h_12-1	12.8728	13.1283	13.0172	13.0238	13.9715	13.0706	13.7745	13.1815	10.6735	14.9365	11.5295	11.8153	8.2896	8.78018
Experimental	81	IAA study 10 (2h) > Hormone	IAA study 10 (2h) / mock treated root samples (2h)	Experimental	AT-00655	Auxin 7_wt_IAA_2h_12-2	12.382	13.1014	13.0673	11.0489	13.5862	13.1826	13.8594	13.3785	10.7685	14.6476	11.1792	11.2409	8.40365	9.09795
Experimental	81	IAA study 10 (2h) > Hormone	IAA study 10 (2h) / mock treated root samples (2h)	Experimental	AT-00655	Auxin 7_wt_IAA_2h_12-3	11.5445	13.2732	13.4429	10.8933	13.7137	13.3499	13.6687	12.8765	11.2699	14.7924	11.4679	12.6259	9.09022	9.61673
Control	81	IAA study 10 (2h) > Hormone	IAA study 10 (2h) / mock treated root samples (2h)	Control	AT-00655	Auxin 7_wt_con_2h_4-1	12.6667	13.0852	13.2372	12.5191	13.9211	13.5319	13.5073	12.5581	11.0079	15.1913	10.922	11.7006	8.93342	8.70898
Control	81	IAA study 10 (2h) > Hormone	IAA study 10 (2h) / mock treated root samples (2h)	Control	AT-00655	Auxin 7_wt_con_2h_4-2	11.187	13.0677	13.2538	9.49623	13.9046	13.6398	13.7595	12.4628	10.9657	15.1572	11.0733	11.6047	9.39318	9.54241
Control	81	IAA study 10 (2h) > Hormone	IAA study 10 (2h) / mock treated root samples (2h)	Control	AT-00655	Auxin 7_wt_con_2h_4-3	11.6778	13.2028	13.4333	10.4575	13.7574	13.4953	13.4695	13.1109	10.0506	14.8373	11.3873	12.4742	8.45713	8.6675
Experimental	82	IAA study 10 (4h) > Hormone	IAA study 10 (4h) / mock treated root samples (4h)	Experimental	AT-00655	Auxin 7_wt_IAA_4h_13-1	12.9032	13.0172	13.333	12.7954	13.5977	13.3028	14.0823	13.6166	11.6029	15.1446	11.5562	11.8302	10.0299	8.83709
Experimental	82	IAA study 10 (4h) > Hormone	IAA study 10 (4h) / mock treated root samples (4h)	Experimental	AT-00655	Auxin 7_wt_IAA_4h_13-2	11.7973	12.98	13.3106	10.3773	13.629	13.267	14.0576	13.3096	10.3238	15.1794	11.6217	12.0326	10.2122	8.96622
Experimental	82	IAA study 10 (4h) > Hormone	IAA study 10 (4h) / mock treated root samples (4h)	Experimental	AT-00655	Auxin 7_wt_IAA_4h_13-3	12.4877	13.1163	13.2997	10.9743	13.86	13.37	14.0799	12.9707	9.74796	15.369	11.3543	11.8798	8.42547	8.55842
Control	82	IAA study 10 (4h) > Hormone	IAA study 10 (4h) / mock treated root samples (4h)	Control	AT-00655	Auxin 7_wt_con_4h_5-1	12.8347	13.2107	13.2735	12.7973	13.917	13.5289	13.5948	12.6733	11.3736	15.1101	11.2564	11.7113	8.1335	8.59115
Control	82	IAA study 10 (4h) > Hormone	IAA study 10 (4h) / mock treated root samples (4h)	Control	AT-00655	Auxin 7_wt_con_4h_5-2	12.2074	13.0054	13.431	10.7408	13.8148	13.5355	13.8423	12.3991	10.4177	14.897	11.0083	11.6842	8.11489	8.30989
Control	82	IAA study 10 (4h) > Hormone	IAA study 10 (4h) / mock treated root samples (4h)	Control	AT-00655	Auxin 7_wt_con_4h_5-3	11.4169	13.29	13.4587	9.54605	13.6769	13.5388	13.5069	12.6178	10.4508	15.2051	11.2344	12.6163	9.08199	9.35645
Experimental	83	IAA study 10 (8h) > Hormone	IAA study 10 (8h) / mock treated root samples (8h)	Experimental	AT-00655	Auxin 7_wt_IAA_8h_14-1	12.955	13.1982	13.3785	12.733	13.8109	13.7538	14.0215	13.8433	9.75574	15.23	11.5259	11.1264	8.97974	8.91943
Experimental	83	IAA study 10 (8h) > Hormone	IAA study 10 (8h) / mock treated root samples (8h)	Experimental	AT-00655	Auxin 7_wt_IAA_8h_14-2	12.3399	12.9315	13.0101	10.716	13.6733	13.5268	14.0113	14.2839	11.56	15.315	11.2202	11.0371	9.76703	9.43548
Experimental	83	IAA study 10 (8h) > Hormone	IAA study 10 (8h) / mock treated root samples (8h)	Experimental	AT-00655	Auxin 7_wt_IAA_8h_14-3	12.3214	13.0252	13.3414	10.6242	13.6232	13.8222	13.8443	13.3128	9.39716	15.3603	11.4884	11.5262	9.25115	9.8071
Control	83	IAA study 10 (8h) > Hormone	IAA study 10 (8h) / mock treated root samples (8h)	Control	AT-00655	Auxin 7_wt_con_8h_6-1	13.0465	13.1125	13.1493	12.9484	13.6804	13.4093	13.5979	12.4673	10.7855	14.9571	11.1809	11.7192	8.79776	8.60351
Control	83	IAA study 10 (8h) > Hormone	IAA study 10 (8h) / mock treated root samples (8h)	Control	AT-00655	Auxin 7_wt_con_8h_6-2	12.5428	12.9144	13.3808	11.2666	13.9247	13.4732	13.8172	12.1455	10.5477	14.9593	11.1808	11.6636	8.01608	8.34572
Control	83	IAA study 10 (8h) > Hormone	IAA study 10 (8h) / mock treated root samples (8h)	Control	AT-00655	Auxin 7_wt_con_8h_6-3	11.4506	13.1428	13.2999	10.064	13.8917	13.5421	13.4146	12.8813	10.4086	15.0721	11.2072	12.741	8.45771	8.62106
Experimental	84	IAA study 10 (12h) > Hormone	IAA study 10 (12h) / mock treated root samples (12h)	Experimental	AT-00655	Auxin 7_wt_IAA_12h_15-1	12.6797	13.1146	13.3399	12.8398	14.0051	13.8369	13.7866	14.0257	9.80766	15.1755	11.5309	11.1309	9.4515	9.65825
Experimental	84	IAA study 10 (12h) > Hormone	IAA study 10 (12h) / mock treated root samples (12h)	Experimental	AT-00655	Auxin 7_wt_IAA_12h_15-2	12.279	13.2306	13.1446	10.7818	14.0903	13.7688	13.7572	13.9408	10.1196	15.2243	11.0406	10.7948	9.65705	9.60866
Experimental	84	IAA study 10 (12h) > Hormone	IAA study 10 (12h) / mock treated root samples (12h)	Experimental	AT-00655	Auxin 7_wt_IAA_12h_15-3	12.4068	13.1345	13.3525	10.6924	14.1182	13.8253	13.8045	13.8054	10.0837	15.2879	11.2697	11.5688	10.7645	9.13163
Control	84	IAA study 10 (12h) > Hormone	IAA study 10 (12h) / mock treated root samples (12h)	Control	AT-00655	Auxin 7_wt_con_12h_7-1	13.0887	12.8646	13.0367	12.9938	13.8464	13.3349	13.6955	12.8466	10.7285	14.9519	11.3105	11.869	7.9644	8.63579
Control	84	IAA study 10 (12h) > Hormone	IAA study 10 (12h) / mock treated root samples (12h)	Control	AT-00655	Auxin 7_wt_con_12h_7-2	12.136	12.9894	13.4058	11.303	13.6986	13.4007	13.5464	12.7809	8.69825	14.949	11.1544	11.7643	11.1239	8.43954
Control	84	IAA study 10 (12h) > Hormone	IAA study 10 (12h) / mock treated root samples (12h)	Control	AT-00655	Auxin 7_wt_con_12h_7-3	11.5264	13.2477	13.2979	10.0489	13.5106	13.4898	13.537	12.3953	10.1943	14.8646	11.2191	12.2604	8.28267	9.26966
Experimental	85	IAA study 10 (24h) > Hormone	IAA study 10 (24h) / mock treated root samples (24h)	Experimental	AT-00655	Auxin 7_wt_IAA_24h_16-1	12.249	13.2007	13.1813	12.6302	13.8078	13.501	13.722	14.3368	11.6693	15.1372	11.1421	11.2619	7.59954	9.30145
Experimental	85	IAA study 10 (24h) > Hormone	IAA study 10 (24h) / mock treated root samples (24h)	Experimental	AT-00655	Auxin 7_wt_IAA_24h_16-2	12.1653	13.146	13.203	11.2612	13.6257	13.6412	13.6358	14.3178	8.59556	15.167	11.1569	11.1628	8.93115	8.31759
Experimental	85	IAA study 10 (24h) > Hormone	IAA study 10 (24h) / mock treated root samples (24h)	Experimental	AT-00655	Auxin 7_wt_IAA_24h_16-3	11.9696	13.0661	13.4508	11.2417	13.976	13.5098	13.6423	13.7363	11.0059	15.2457	11.2873	11.5558	8.53815	9.74891
Control	85	IAA study 10 (24h) > Hormone	IAA study 10 (24h) / mock treated root samples (24h)	Control	AT-00655	Auxin 7_wt_con_24h_8-1	12.6981	13.1298	12.8641	12.2148	13.7715	13.496	13.3863	12.9328	10.9047	15.1567	11.0839	12.0979	8.09882	8.56052
Control	85	IAA study 10 (24h) > Hormone	IAA study 10 (24h) / mock treated root samples (24h)	Control	AT-00655	Auxin 7_wt_con_24h_8-2	12.3566	13.06	13.1569	11.0131	13.9267	13.4565	13.7099	12.626	9.92656	14.8379	10.7906	11.713	11.3926	8.59887
Control	85	IAA study 10 (24h) > Hormone	IAA study 10 (24h) / mock treated root samples (24h)	Control	AT-00655	Auxin 7_wt_con_24h_8-3	11.3476	13.1952	13.1866	10.5694	13.8138	13.479	13.6586	12.5721	9.97985	14.8625	11.4311	11.8536	10.1148	8.92267
Experimental	86	IAA study 10 (0h) > Hormone	IAA study 10 (0h) / mock treated root samples (0h)	Experimental	AT-00655	Auxin 7_wt_IAA_0h_9-1	12.7542	13.0828	13.1249	12.8428	13.9223	13.3648	13.3806	12.5945	11.0891	15.2158	11.0176	11.8272	7.7734	8.33727
Experimental	86	IAA study 10 (0h) > Hormone	IAA study 10 (0h) / mock treated root samples (0h)	Experimental	AT-00655	Auxin 7_wt_IAA_0h_9-2	12.2875	13.1091	13.372	10.9499	13.996	13.4176	13.7808	12.4344	11.508	15.0415	10.9531	11.5509	7.66626	9.16601
Experimental	86	IAA study 10 (0h) > Hormone	IAA study 10 (0h) / mock treated root samples (0h)	Experimental	AT-00655	Auxin 7_wt_IAA_0h_9-3	11.6859	13.2805	13.29	10.5229	13.8403	13.623	13.7346	13.3086	11.7823	14.8402	11.5607	11.8327	10.2803	9.19111
Control	86	IAA study 10 (0h) > Hormone	IAA study 10 (0h) / mock treated root samples (0h)	Control	AT-00655	Auxin 7_wt_con_0h_1-1	12.8897	13.1875	13.1042	12.6018	13.5739	13.4636	13.5396	12.5688	10.6676	15.1432	11.1762	11.7022	10.0667	8.92466
Control	86	IAA study 10 (0h) > Hormone	IAA study 10 (0h) / mock treated root samples (0h)	Control	AT-00655	Auxin 7_wt_con_0h_1-2	12.4173	13.2118	13.1823	11.7478	13.7383	13.4954	13.5948	12.641	13.203	15.0301	11.2666	11.7584	9.94866	9.05474
Control	86	IAA study 10 (0h) > Hormone	IAA study 10 (0h) / mock treated root samples (0h)	Control	AT-00655	Auxin 7_wt_con_0h_1-3	12.0098	13.0885	13.4849	10.7152	13.7975	13.4356	13.4838	13.2262	10.1375	14.9767	11.2309	12.5193	8.37239	8.80919
Experimental	87	IAA study 11 (3h) > Hormone	IAA study 11 (3h) / mock treated root samples (3h)	Experimental	AT-00660	Auxin 8_wt_IAA_3h_roo_2-1	14.9418	13.5726	13.1794	13.7892	12.1198	14.2158	12.5621	11.3334	15.717	14.8154	11.4238	13.5215	10.853	10.6129
Experimental	87	IAA study 11 (3h) > Hormone	IAA study 11 (3h) / mock treated root samples (3h)	Experimental	AT-00660	Auxin 8_wt_IAA_3h_roo_2-2	15.4077	13.386	12.9437	14.4617	12.1361	14.1529	12.3429	11.5287	15.9711	14.9045	11.4805	13.5418	9.11886	10.7706
Experimental	87	IAA study 11 (3h) > Hormone	IAA study 11 (3h) / mock treated root samples (3h)	Experimental	AT-00660	Auxin 8_wt_IAA_3h_roo_2-3	15.1689	13.965	13.2443	14.3222	11.9508	14.149	12.3385	11.4619	15.9482	14.8647	11.5742	13.4236	10.0623	11.003
Control	87	IAA study 11 (3h) > Hormone	IAA study 11 (3h) / mock treated root samples (3h)	Control	AT-00660	Auxin 8_wt_con_3h_roo_1-1	15.0047	13.5429	13.3431	14.0905	12.0111	14.08	11.891	10.6958	16.2778	14.053	11.4108	14.0191	8.77251	12.0397
Control	87	IAA study 11 (3h) > Hormone	IAA study 11 (3h) / mock treated root samples (3h)	Control	AT-00660	Auxin 8_wt_con_3h_roo_1-2	15.8192	13.8156	13.1701	14.5616	12.2316	14.0276	12.028	10.218	16.3896	13.8463	11.1513	14.2883	9.07751	12.1
Control	87	IAA study 11 (3h) > Hormone	IAA study 11 (3h) / mock treated root samples (3h)	Control	AT-00660	Auxin 8_wt_con_3h_roo_1-3	15.8083	13.8834	13.3224	14.6311	12.6278	14.395	11.9669	10.6909	16.7776	14.2816	11.2636	14.2204	9.44812	11.6794
Experimental	88	ABA (1h) > Hormone	ABA (1h) / mock treated seedlings (1h)	Experimental	AT-00110	Hormones 2_wt_ABA_1h_13-1	14.4992	13.4841	12.4499	16.0702	13.4708	13.7134	14.2125	10.3643	16.1562	13.6552	10.5054	12.7578	8.29214	9.31863
Experimental	88	ABA (1h) > Hormone	ABA (1h) / mock treated seedlings (1h)	Experimental	AT-00110	Hormones 2_wt_ABA_1h_13-2	13.2838	13.6206	12.0536	15.5105	13.4255	13.7296	14.3043	10.3833	16.1639	13.7482	10.4073	12.2112	8.25498	9.30556
Control	88	ABA (1h) > Hormone	ABA (1h) / mock treated seedlings (1h)	Control	AT-00110	Hormones 2_wt_con_1h_9-1	13.1668	13.6308	12.4039	15.4733	13.4743	13.798	14.3972	9.81497	16.1651	13.7385	10.4777	12.0643	8.15477	9.84855
Control	88	ABA (1h) > Hormone	ABA (1h) / mock treated seedlings (1h)	Control	AT-00110	Hormones 2_wt_con_1h_9-2	14.2302	13.704	12.6254	15.9873	13.5943	13.8497	14.3907	9.93121	16.1652	13.6938	10.513	12.8582	8.11171	9.41899
Experimental	89	ABA (3h) > Hormone	ABA (3h) / mock treated seedlings (3h)	Experimental	AT-00110	Hormones 2_wt_ABA_3h_21-1	12.1141	12.9446	12.2337	13.9039	13.0094	13.4619	13.7294	11.375	16.1622	14.714	10.0401	11.3015	8.25304	9.077
Experimental	89	ABA (3h) > Hormone	ABA (3h) / mock treated seedlings (3h)	Experimental	AT-00110	Hormones 2_wt_ABA_3h_21-2	13.9474	12.7772	12.0747	15.3436	13.3045	13.5273	14.1649	10.7004	16.1655	14.3162	10.3549	11.5126	8.07371	8.71558
Control	89	ABA (3h) > Hormone	ABA (3h) / mock treated seedlings (3h)	Control	AT-00110	Hormones 2_wt_con_3h_17-1	12.8039	13.611	12.3833	14.2246	13.409	13.675	14.3288	10.061	16.1655	13.8574	10.5087	12.1537	8.26679	9.91459
Control	89	ABA (3h) > Hormone	ABA (3h) / mock treated seedlings (3h)	Control	AT-00110	Hormones 2_wt_con_3h_17-2	14.03	13.6328	12.3081	15.9518	13.398	13.7509	14.4243	10.0193	16.1655	13.4466	10.224	12.3753	8.36405	9.77849
Experimental	90	ABA (30min) > Hormone	ABA (30min) / mock treated seedlings (30min)	Experimental	AT-00110	Hormones 2_wt_ABA_30min_5-1	13.3164	13.6913	12.1229	15.8621	13.2936	13.6462	14.3497	11.0516	16.1589	13.6597	10.3162	11.8228	8.33262	9.2906
Experimental	90	ABA (30min) > Hormone	ABA (30min) / mock treated seedlings (30min)	Experimental	AT-00110	Hormones 2_wt_ABA_30min_5-2	14.4172	13.5706	12.508	16.019	13.4353	13.7813	14.33	10.6104	16.1577	13.5969	10.507	12.7899	8.18799	9.4617
Control	90	ABA (30min) > Hormone	ABA (30min) / mock treated seedlings (30min)	Control	AT-00110	Hormones 2_wt_con_30min_1-1	13.7277	13.836	12.3954	15.9314	13.443	13.6366	14.4135	10.0446	16.1645	13.6322	10.4008	12.176	8.122	9.83588
Control	90	ABA (30min) > Hormone	ABA (30min) / mock treated seedlings (30min)	Control	AT-00110	Hormones 2_wt_con_30min_1-2	14.5831	13.7064	12.517	15.751	13.2975	13.7523	14.4324	10.0555	16.1589	13.6998	10.4134	12.7614	8.33718	10.3518
Experimental	91	ABA + DMTU (20h) > Hormone	ABA + DMTU (20h) / solvent treated cell suspension samples (20h)	Experimental	AT-00468	ABA / ROS_cl T87_50μM ABA + 5mM DMTU_20h_4-1	14.0667	14.5007	13.7116	14.855	13.3092	12.6021	14.1248	11.6488	17.1253	12.714	10.1382	11.6394	9.74739	8.03864
Experimental	91	ABA + DMTU (20h) > Hormone	ABA + DMTU (20h) / solvent treated cell suspension samples (20h)	Experimental	AT-00468	ABA / ROS_cl T87_50μM ABA + 5mM DMTU_20h_4-2	13.435	14.664	13.8233	14.0266	13.2058	12.5618	13.7707	12.3417	16.6674	13.2785	10.2185	11.6828	11.2097	8.04303
Experimental	91	ABA + DMTU (20h) > Hormone	ABA + DMTU (20h) / solvent treated cell suspension samples (20h)	Experimental	AT-00468	ABA / ROS_cl T87_50μM ABA + 5mM DMTU_20h_4-3	12.6748	14.7028	13.8859	13.4239	13.3984	13.005	13.8727	12.0483	16.7162	13.2858	10.6177	11.826	10.7907	7.93026
Control	91	ABA + DMTU (20h) > Hormone	ABA + DMTU (20h) / solvent treated cell suspension samples (20h)	Control	AT-00468	ABA / ROS_cl T87_con_20h_1-1	11.8517	13.9827	13.6518	15.7389	12.9824	12.9573	14.2557	12.3488	16.8255	13.1949	11.5029	11.1841	12.3369	9.01179
Control	91	ABA + DMTU (20h) > Hormone	ABA + DMTU (20h) / solvent treated cell suspension samples (20h)	Control	AT-00468	ABA / ROS_cl T87_con_20h_1-2	11.3744	14.7249	13.1735	13.5198	13.7158	13.1504	14.824	13.4398	16.8652	12.7368	11.9424	11.8117	10.8393	8.42463
Control	91	ABA + DMTU (20h) > Hormone	ABA + DMTU (20h) / solvent treated cell suspension samples (20h)	Control	AT-00468	ABA / ROS_cl T87_con_20h_1-3	11.0475	14.5993	13.291	13.1467	13.6556	13.0176	14.6316	13.532	16.9413	12.8656	11.8775	11.7044	11.0477	8.42013
Experimental	92	ABA + MeJa (3h) > Hormone	ABA + MeJa (3h) / solvent treated cell samples (3h)	Experimental	AT-00539	Hormones 13_T87 cl_ABA+MeJA_3h_11-1	9.57843	13.3801	13.8284	9.7107	11.6935	11.7025	12.669	11.32	16.605	13.7043	9.91024	8.97528	11.1143	10.5292
Experimental	92	ABA + MeJa (3h) > Hormone	ABA + MeJa (3h) / solvent treated cell samples (3h)	Experimental	AT-00539	Hormones 13_T87 cl_ABA+MeJA_3h_11-2	9.19244	13.8537	13.8979	8.62084	11.6452	11.2688	12.7449	14.1722	16.8625	13.6158	10.3317	9.52783	10.983	10.2259
Control	92	ABA + MeJa (3h) > Hormone	ABA + MeJa (3h) / solvent treated cell samples (3h)	Control	AT-00539	Hormones 13_T87 cl_con_3h_1-1	9.52847	14.2263	13.0089	9.5049	12.2803	13.5259	13.993	11.008	17.4896	13.3839	11.0536	9.13786	12.378	13.011
Control	92	ABA + MeJa (3h) > Hormone	ABA + MeJa (3h) / solvent treated cell samples (3h)	Control	AT-00539	Hormones 13_T87 cl_con_3h_1-2	8.93611	14.1631	12.9455	10.2936	12.2015	13.32	13.4949	13.7971	17.5511	13.4083	10.8595	9.68496	12.301	12.0016
Experimental	93	ABA + MeJa (24h) > Hormone	ABA + MeJa (24h) / solvent treated cell samples (24h)	Experimental	AT-00539	Hormones 13_T87 cl_ABA+MeJA_24h_12-1	9.83968	14.1095	13.0956	8.91976	12.2752	13.8067	13.8604	9.9086	17.4718	13.5778	11.1656	9.30035	11.0532	12.5093
Experimental	93	ABA + MeJa (24h) > Hormone	ABA + MeJa (24h) / solvent treated cell samples (24h)	Experimental	AT-00539	Hormones 13_T87 cl_ABA+MeJA_24h_12-2	9.44861	13.8779	13.0329	10.2963	11.8534	13.0568	14.6185	12.0254	17.2593	13.0778	11.331	9.38619	8.23194	7.94556
Control	93	ABA + MeJa (24h) > Hormone	ABA + MeJa (24h) / solvent treated cell samples (24h)	Control	AT-00539	Hormones 13_T87 cl_con_24h_2-1	9.03293	14.1853	12.9605	9.33432	12.9203	13.1795	14.4898	15.1806	17.2351	13.3188	11.78	9.53473	9.02608	9.73237
Control	93	ABA + MeJa (24h) > Hormone	ABA + MeJa (24h) / solvent treated cell samples (24h)	Control	AT-00539	Hormones 13_T87 cl_con_24h_2-2	9.28457	13.9572	13.168	10.1977	12.676	13.4208	14.7989	12.6505	17.3343	13.3935	12.098	9.52321	8.24826	10.4727
Experimental	94	ABA + salicylic acid (3h) > Hormone	ABA + salicylic acid (3h) / solvent treated cell samples (3h)	Experimental	AT-00539	Hormones 13_T87 cl_ABA+SA_3h_9-1	9.34103	13.7962	13.7892	9.3427	11.2338	11.4274	12.547	11.735	16.3509	14.5925	9.94827	9.34629	10.455	9.1767
Experimental	94	ABA + salicylic acid (3h) > Hormone	ABA + salicylic acid (3h) / solvent treated cell samples (3h)	Experimental	AT-00539	Hormones 13_T87 cl_ABA+SA_3h_9-2	9.01853	13.9335	13.9952	9.00512	11.9955	11.9557	12.8855	13.2681	16.7583	13.9829	9.85929	9.61831	10.4513	9.70396
Control	94	ABA + salicylic acid (3h) > Hormone	ABA + salicylic acid (3h) / solvent treated cell samples (3h)	Control	AT-00539	Hormones 13_T87 cl_con_3h_1-1	9.52847	14.2263	13.0089	9.5049	12.2803	13.5259	13.993	11.008	17.4896	13.3839	11.0536	9.13786	12.378	13.011
Control	94	ABA + salicylic acid (3h) > Hormone	ABA + salicylic acid (3h) / solvent treated cell samples (3h)	Control	AT-00539	Hormones 13_T87 cl_con_3h_1-2	8.93611	14.1631	12.9455	10.2936	12.2015	13.32	13.4949	13.7971	17.5511	13.4083	10.8595	9.68496	12.301	12.0016
Experimental	95	ABA + salicylic acid (24h) > Hormone	ABA + salicylic acid (24h) / solvent treated cell samples (24h)	Experimental	AT-00539	Hormones 13_T87 cl_ABA+SA_24h_10-1	9.14629	13.7158	13.2656	9.39949	12.728	12.8849	14.6217	13.4899	17.1848	13.0485	10.8837	9.93503	8.09244	7.5549
Experimental	95	ABA + salicylic acid (24h) > Hormone	ABA + salicylic acid (24h) / solvent treated cell samples (24h)	Experimental	AT-00539	Hormones 13_T87 cl_ABA+SA_24h_10-2	9.3969	13.7826	13.2638	12.0315	12.6661	13.362	14.7263	11.4909	16.9712	13.1521	11.7796	10.0558	7.97848	7.424
Control	95	ABA + salicylic acid (24h) > Hormone	ABA + salicylic acid (24h) / solvent treated cell samples (24h)	Control	AT-00539	Hormones 13_T87 cl_con_24h_2-1	9.03293	14.1853	12.9605	9.33432	12.9203	13.1795	14.4898	15.1806	17.2351	13.3188	11.78	9.53473	9.02608	9.73237
Control	95	ABA + salicylic acid (24h) > Hormone	ABA + salicylic acid (24h) / solvent treated cell samples (24h)	Control	AT-00539	Hormones 13_T87 cl_con_24h_2-2	9.28457	13.9572	13.168	10.1977	12.676	13.4208	14.7989	12.6505	17.3343	13.3935	12.098	9.52321	8.24826	10.4727
Experimental	96	ABA study 2 > Hormone	ABA study 2 / untreated embryo endosperm samples	Experimental	AT-00218	Post-germ._end_ABA_2-1	10.3337	15.2066	13.4693	9.49939	12.795	11.4578	14.2175	9.0802	17.2321	13.2718	11.6361	11.2649	7.73931	10.8122
Experimental	96	ABA study 2 > Hormone	ABA study 2 / untreated embryo endosperm samples	Experimental	AT-00218	Post-germ._end_ABA_2-2	10.5843	15.119	13.5401	9.32116	13.0505	11.6763	14.2946	9.23838	17.4214	13.2881	11.3061	11.3607	7.97945	10.7418
Experimental	96	ABA study 2 > Hormone	ABA study 2 / untreated embryo endosperm samples	Experimental	AT-00218	Post-germ._end_ABA_2-3	9.59954	15.0958	13.9467	8.57111	12.8656	11.037	14.071	9.57027	13.655	13.1543	11.4115	11.5479	8.10014	12.8875
Experimental	96	ABA study 2 > Hormone	ABA study 2 / untreated embryo endosperm samples	Experimental	AT-00218	Post-germ._emb_ABA_5-1	11.2867	15.209	13.912	9.67396	12.3357	11.3142	13.9245	8.67835	17.0108	13.6375	11.5394	11.6222	8.05257	10.8464
Experimental	96	ABA study 2 > Hormone	ABA study 2 / untreated embryo endosperm samples	Experimental	AT-00218	Post-germ._emb_ABA_5-2	10.9499	15.2078	13.9171	9.18138	12.2202	10.9579	14.1363	8.62553	16.8932	13.7671	11.4678	11.7503	7.97269	10.8995
Experimental	96	ABA study 2 > Hormone	ABA study 2 / untreated embryo endosperm samples	Experimental	AT-00218	Post-germ._emb_ABA_5-3	10.3068	15.4131	13.7618	8.90454	12.3925	11.577	14.0906	8.50267	16.6656	13.7385	11.8156	12.1176	8.06447	10.7823
Control	96	ABA study 2 > Hormone	ABA study 2 / untreated embryo endosperm samples	Control	AT-00218	Post-germ._end_con_1-1	10.3861	15.5115	12.9819	9.66237	12.4446	10.626	13.7875	9.86697	17.024	13.2888	11.7458	11.7524	7.88264	14.5005
Control	96	ABA study 2 > Hormone	ABA study 2 / untreated embryo endosperm samples	Control	AT-00218	Post-germ._end_con_1-2	10.5563	15.5322	13.0538	9.66078	12.8328	11.1031	13.8132	10.2474	17.2601	13.0908	11.1666	11.6037	8.0806	14.6725
Control	96	ABA study 2 > Hormone	ABA study 2 / untreated embryo endosperm samples	Control	AT-00218	Post-germ._end_con_1-3	9.26833	15.5924	13.1341	8.81938	12.8895	10.2551	13.4223	10.48	17.2158	12.9388	11.2254	11.9702	8.06458	15.6042
Control	96	ABA study 2 > Hormone	ABA study 2 / untreated embryo endosperm samples	Control	AT-00218	Post-germ._emb_con_4-1	11.8098	15.7138	14.3383	9.23264	12.5759	11.5389	13.6301	9.67629	17.8789	14.2342	11.2632	11.5861	7.98362	13.6192
Control	96	ABA study 2 > Hormone	ABA study 2 / untreated embryo endosperm samples	Control	AT-00218	Post-germ._emb_con_4-2	11.8588	15.686	14.1902	9.24876	12.5973	11.4846	13.6296	9.76555	17.8282	14.2969	11.3268	11.2682	7.91444	13.4877
Control	96	ABA study 2 > Hormone	ABA study 2 / untreated embryo endosperm samples	Control	AT-00218	Post-germ._emb_con_4-3	11.906	15.8682	14.4237	9.06988	12.5629	11.2588	13.9046	9.40103	17.6042	14.2001	11.4675	11.4866	8.01775	13.7416
Experimental	97	ABA study 3 (ahg1-1) > Hormone	ABA study 3 (ahg1-1) / untreated seed samples	Experimental	AT-00231	ABA 2_ahg1-1_ABA_3-1	10.984	14.2712	11.9542	11.9319	13.063	13.9774	13.676	10.3298	16.4042	14.7381	11.2512	10.5975	8.37951	9.72608
Experimental	97	ABA study 3 (ahg1-1) > Hormone	ABA study 3 (ahg1-1) / untreated seed samples	Experimental	AT-00231	ABA 2_ahg1-1_ABA_3-2	11.2103	14.4654	12.4513	13.904	13.5929	13.9188	13.5026	9.27847	15.8792	14.1225	11.5487	11.6575	8.20149	8.72284
Control	97	ABA study 3 (ahg1-1) > Hormone	ABA study 3 (ahg1-1) / untreated seed samples	Control	AT-00231	ABA 2_wt_con_1-1	12.8251	13.9886	12.218	13.8023	12.772	13.3877	13.3118	11.2928	17.1019	14.9391	11.2108	11.3573	8.58943	10.5753
Control	97	ABA study 3 (ahg1-1) > Hormone	ABA study 3 (ahg1-1) / untreated seed samples	Control	AT-00231	ABA 2_wt_con_1-2	13.1958	14.2353	12.4765	15.2106	12.9755	13.5525	13.3794	10.6365	17.3215	14.7896	11.5576	11.4051	7.83447	10.0189
Experimental	98	ABA study 3 (ahg3-1) > Hormone	ABA study 3 (ahg3-1) / untreated seed samples	Experimental	AT-00231	ABA 2_ahg3-1_ABA_4-1	10.7186	14.237	11.9062	12.3092	13.2314	13.984	13.4262	10.4478	16.6272	14.7057	11.4666	10.6749	8.22964	9.6949
Experimental	98	ABA study 3 (ahg3-1) > Hormone	ABA study 3 (ahg3-1) / untreated seed samples	Experimental	AT-00231	ABA 2_ahg3-1_ABA_4-2	11.1689	14.4605	12.3152	14.1602	13.6604	13.8462	13.3768	9.95697	16.56	14.2141	11.5372	11.5744	8.18696	8.87267
Control	98	ABA study 3 (ahg3-1) > Hormone	ABA study 3 (ahg3-1) / untreated seed samples	Control	AT-00231	ABA 2_wt_con_1-1	12.8251	13.9886	12.218	13.8023	12.772	13.3877	13.3118	11.2928	17.1019	14.9391	11.2108	11.3573	8.58943	10.5753
Control	98	ABA study 3 (ahg3-1) > Hormone	ABA study 3 (ahg3-1) / untreated seed samples	Control	AT-00231	ABA 2_wt_con_1-2	13.1958	14.2353	12.4765	15.2106	12.9755	13.5525	13.3794	10.6365	17.3215	14.7896	11.5576	11.4051	7.83447	10.0189
Experimental	99	ABA study 3 (Col-0) > Hormone	ABA study 3 (Col-0) / untreated seed samples	Experimental	AT-00231	ABA 2_wt_ABA_2-1	11.5879	14.3083	11.6653	12.6856	12.8303	13.8378	13.5745	11.4343	16.9738	15.0187	11.2341	10.757	7.9394	9.78625
Experimental	99	ABA study 3 (Col-0) > Hormone	ABA study 3 (Col-0) / untreated seed samples	Experimental	AT-00231	ABA 2_wt_ABA_2-2	11.4668	14.583	12.3404	14.0711	13.6509	13.7089	13.2956	10.191	16.6362	14.3686	11.4795	11.5792	8.03529	8.9782
Control	99	ABA study 3 (Col-0) > Hormone	ABA study 3 (Col-0) / untreated seed samples	Control	AT-00231	ABA 2_wt_con_1-1	12.8251	13.9886	12.218	13.8023	12.772	13.3877	13.3118	11.2928	17.1019	14.9391	11.2108	11.3573	8.58943	10.5753
Control	99	ABA study 3 (Col-0) > Hormone	ABA study 3 (Col-0) / untreated seed samples	Control	AT-00231	ABA 2_wt_con_1-2	13.1958	14.2353	12.4765	15.2106	12.9755	13.5525	13.3794	10.6365	17.3215	14.7896	11.5576	11.4051	7.83447	10.0189
Experimental	100	ABA study 4 (abh1) > Hormone	ABA study 4 (abh1) / mock treated leaf samples (abh1)	Experimental	AT-00241	ABA 3_abh1_ABA_4-1	10.1734	13.1586	12.7901	13.088	12.9958	12.2929	13.1669	13.0144	16.8381	14.5756	10.0316	12.4961	8.55117	10.2787
Experimental	100	ABA study 4 (abh1) > Hormone	ABA study 4 (abh1) / mock treated leaf samples (abh1)	Experimental	AT-00241	ABA 3_abh1_ABA_4-2	12.3572	13.0596	12.6542	13.498	12.8023	12.8545	12.9598	12.5825	16.9336	14.2288	10.1835	13.0336	8.63847	10.3576
Control	100	ABA study 4 (abh1) > Hormone	ABA study 4 (abh1) / mock treated leaf samples (abh1)	Control	AT-00241	ABA 3_abh1_con_2-1	10.545	13.5141	12.9124	11.7032	12.6247	12.6649	13.5138	12.4701	16.9397	13.6255	10.3176	13.0368	8.66381	10.7151
Control	100	ABA study 4 (abh1) > Hormone	ABA study 4 (abh1) / mock treated leaf samples (abh1)	Control	AT-00241	ABA 3_abh1_con_2-2	12.1445	13.2823	12.5299	13.0641	12.6402	13.3839	13.5464	11.423	16.9449	13.1542	10.5536	13.8724	8.70587	10.0668
Experimental	101	ABA study 4 (Col-0) > Hormone	ABA study 4 (Col-0) / mock treated leaf samples (Col-0)	Experimental	AT-00241	ABA 3_wt_ABA_3-1	10.6526	13.1844	13.0876	13.3207	12.8826	12.0127	12.6051	13.3901	16.8655	14.6035	9.7217	11.7096	8.89181	10.9769
Experimental	101	ABA study 4 (Col-0) > Hormone	ABA study 4 (Col-0) / mock treated leaf samples (Col-0)	Experimental	AT-00241	ABA 3_wt_ABA_3-2	12.375	12.9524	12.019	14.8113	12.8657	13.5744	13.187	12.4125	17.0191	13.3942	10.3306	11.6346	8.60973	10.1099
Control	101	ABA study 4 (Col-0) > Hormone	ABA study 4 (Col-0) / mock treated leaf samples (Col-0)	Control	AT-00241	ABA 3_wt_con_1-1	10.5223	13.6208	12.7586	14.4004	13.0614	13.443	13.5478	12.6707	16.9336	13.6219	10.4425	12.3859	8.62256	11.3954
Control	101	ABA study 4 (Col-0) > Hormone	ABA study 4 (Col-0) / mock treated leaf samples (Col-0)	Control	AT-00241	ABA 3_wt_con_1-2	12.0788	13.0959	12.3209	14.5726	12.6506	13.6084	13.3999	11.4504	17.0138	13.251	10.3466	12.3754	8.68612	10.7851
Experimental	102	ABA study 5 (Col-0) > Hormone	ABA study 5 (Col-0) / untreated plant samples (Col-0)	Experimental	AT-00420	ABA 5_wt_1h_3-1	13.8202	14.803	12.3128	16.3139	13.2661	13.3	13.2523	13.0521	17.8266	14.451	10.4767	11.3305	8.30811	11.9404
Experimental	102	ABA study 5 (Col-0) > Hormone	ABA study 5 (Col-0) / untreated plant samples (Col-0)	Experimental	AT-00420	ABA 5_wt_1h_3-2	14.1314	14.9147	12.3567	17.1193	13.1402	13.4799	13.1437	13.1969	17.7397	14.6023	10.6719	11.5632	8.59287	11.9866
Experimental	102	ABA study 5 (Col-0) > Hormone	ABA study 5 (Col-0) / untreated plant samples (Col-0)	Experimental	AT-00420	ABA 5_wt_1h_3-3	13.4539	14.66	12.0799	16.7086	13.1851	13.2768	13.4239	12.9663	17.8317	14.6068	10.51	11.3113	7.84887	11.669
Control	102	ABA study 5 (Col-0) > Hormone	ABA study 5 (Col-0) / untreated plant samples (Col-0)	Control	AT-00420	ABA 5_wt_con_1-1	13.8862	14.9837	12.5777	17.2562	13.2161	13.4172	13.5623	12.0593	17.907	14.0906	10.5169	11.8321	8.07452	12.2644
Control	102	ABA study 5 (Col-0) > Hormone	ABA study 5 (Col-0) / untreated plant samples (Col-0)	Control	AT-00420	ABA 5_wt_con_1-2	13.9783	14.9204	12.5542	17.2386	13.2139	13.5081	13.5335	12.0383	17.9386	14.0185	10.7101	11.7132	7.84392	12.6252
Control	102	ABA study 5 (Col-0) > Hormone	ABA study 5 (Col-0) / untreated plant samples (Col-0)	Control	AT-00420	ABA 5_wt_con_1-3	14.0127	14.9531	12.4317	17.1734	13.3487	13.248	13.4791	11.5557	17.7554	14.1266	10.5993	11.8037	7.93227	12.4741
Experimental	103	ABA study 5 (srk2cf) > Hormone	ABA study 5 (srk2cf) / untreated plant samples (srk2cf)	Experimental	AT-00420	ABA 5_srk2cf_1h_4-1	14.2873	14.7648	12.3937	17.2218	13.2438	13.0682	13.2825	12.9663	17.8023	14.5345	10.3814	11.4642	8.38418	11.7781
Experimental	103	ABA study 5 (srk2cf) > Hormone	ABA study 5 (srk2cf) / untreated plant samples (srk2cf)	Experimental	AT-00420	ABA 5_srk2cf_1h_4-2	14.3894	14.6461	12.3418	17.1762	13.2164	13.2076	13.3821	13.0188	17.7733	14.4976	10.5137	11.4509	8.34101	11.7265
Experimental	103	ABA study 5 (srk2cf) > Hormone	ABA study 5 (srk2cf) / untreated plant samples (srk2cf)	Experimental	AT-00420	ABA 5_srk2cf_1h_4-3	14.3227	14.7609	12.1692	17.2609	13.1714	13.187	13.2285	13.1124	17.7747	14.5844	10.4367	11.4517	8.23941	12.0815
Control	103	ABA study 5 (srk2cf) > Hormone	ABA study 5 (srk2cf) / untreated plant samples (srk2cf)	Control	AT-00420	ABA 5_srk2cf_con_2-1	14.2673	14.9029	12.5159	17.1402	13.3123	13.3915	13.4577	12.076	17.8658	14.1118	10.3654	11.6666	7.90875	12.5551
Control	103	ABA study 5 (srk2cf) > Hormone	ABA study 5 (srk2cf) / untreated plant samples (srk2cf)	Control	AT-00420	ABA 5_srk2cf_con_2-2	14.3883	14.9741	12.6605	17.154	13.3808	13.3115	13.6663	11.8976	17.7526	14.1372	10.5385	12.0746	7.90587	12.6568
Control	103	ABA study 5 (srk2cf) > Hormone	ABA study 5 (srk2cf) / untreated plant samples (srk2cf)	Control	AT-00420	ABA 5_srk2cf_con_2-3	14.4627	15.1215	12.5857	17.2101	13.3171	13.3117	13.399	11.7787	17.9244	14.1164	10.4189	12.3604	7.78712	12.809
Experimental	104	ABA study 6 (Col-0) > Hormone	ABA study 6 (Col-0) / untreated plant samples (Col-0)	Experimental	AT-00420	ABA 5_wt_4h_5-1	13.3742	14.2789	12.4054	16.9916	13.2422	13.0369	12.9113	12.2534	17.5192	14.8892	10.0846	11.4559	9.30497	11.1271
Experimental	104	ABA study 6 (Col-0) > Hormone	ABA study 6 (Col-0) / untreated plant samples (Col-0)	Experimental	AT-00420	ABA 5_wt_4h_5-2	13.3625	14.2186	12.3719	17.1932	13.2736	13.1433	12.9224	12.1859	17.6059	14.9803	10.1896	11.5187	9.17265	10.9053
Experimental	104	ABA study 6 (Col-0) > Hormone	ABA study 6 (Col-0) / untreated plant samples (Col-0)	Experimental	AT-00420	ABA 5_wt_4h_5-3	13.5273	14.4466	12.2336	17.181	13.3441	13.128	12.8418	11.9247	17.4677	15.0485	10.2606	11.6446	9.49055	11.2211
Control	104	ABA study 6 (Col-0) > Hormone	ABA study 6 (Col-0) / untreated plant samples (Col-0)	Control	AT-00420	ABA 5_wt_con_1-1	13.8862	14.9837	12.5777	17.2562	13.2161	13.4172	13.5623	12.0593	17.907	14.0906	10.5169	11.8321	8.07452	12.2644
Control	104	ABA study 6 (Col-0) > Hormone	ABA study 6 (Col-0) / untreated plant samples (Col-0)	Control	AT-00420	ABA 5_wt_con_1-2	13.9783	14.9204	12.5542	17.2386	13.2139	13.5081	13.5335	12.0383	17.9386	14.0185	10.7101	11.7132	7.84392	12.6252
Control	104	ABA study 6 (Col-0) > Hormone	ABA study 6 (Col-0) / untreated plant samples (Col-0)	Control	AT-00420	ABA 5_wt_con_1-3	14.0127	14.9531	12.4317	17.1734	13.3487	13.248	13.4791	11.5557	17.7554	14.1266	10.5993	11.8037	7.93227	12.4741
Experimental	105	ABA study 6 (srk2cf) > Hormone	ABA study 6 (srk2cf) / untreated plant samples (srk2cf)	Experimental	AT-00420	ABA 5_srk2cf_4h_6-1	13.7514	14.3377	12.4863	17.1846	13.2639	13.1986	12.822	12.2872	17.6039	14.9748	10.0037	11.5613	8.78542	10.7629
Experimental	105	ABA study 6 (srk2cf) > Hormone	ABA study 6 (srk2cf) / untreated plant samples (srk2cf)	Experimental	AT-00420	ABA 5_srk2cf_4h_6-2	13.7295	14.2575	12.4085	17.1861	13.3348	13.0076	12.8387	12.329	17.5859	15.0846	10.0851	11.8129	8.84442	11.2095
Experimental	105	ABA study 6 (srk2cf) > Hormone	ABA study 6 (srk2cf) / untreated plant samples (srk2cf)	Experimental	AT-00420	ABA 5_srk2cf_4h_6-3	13.7531	14.2769	12.4197	17.2311	13.2473	13.0316	12.7405	12.1897	17.6066	15.1002	10.0464	11.4036	8.39193	10.8675
Control	105	ABA study 6 (srk2cf) > Hormone	ABA study 6 (srk2cf) / untreated plant samples (srk2cf)	Control	AT-00420	ABA 5_srk2cf_con_2-1	14.2673	14.9029	12.5159	17.1402	13.3123	13.3915	13.4577	12.076	17.8658	14.1118	10.3654	11.6666	7.90875	12.5551
Control	105	ABA study 6 (srk2cf) > Hormone	ABA study 6 (srk2cf) / untreated plant samples (srk2cf)	Control	AT-00420	ABA 5_srk2cf_con_2-2	14.3883	14.9741	12.6605	17.154	13.3808	13.3115	13.6663	11.8976	17.7526	14.1372	10.5385	12.0746	7.90587	12.6568
Control	105	ABA study 6 (srk2cf) > Hormone	ABA study 6 (srk2cf) / untreated plant samples (srk2cf)	Control	AT-00420	ABA 5_srk2cf_con_2-3	14.4627	15.1215	12.5857	17.2101	13.3171	13.3117	13.399	11.7787	17.9244	14.1164	10.4189	12.3604	7.78712	12.809
Experimental	106	ABA study 7 (agb1-2) > Hormone	ABA study 7 (agb1-2) / solvent treated guard cell samples (agb1-2)	Experimental	AT-00433	G-protein_agb1-2_ABA_gc_10-1	14.7486	13.8687	10.9471	15.0986	12.5472	11.7401	12.3423	13.7594	16.1597	15.98	11.038	9.99281	10.5355	8.5547
Experimental	106	ABA study 7 (agb1-2) > Hormone	ABA study 7 (agb1-2) / solvent treated guard cell samples (agb1-2)	Experimental	AT-00433	G-protein_agb1-2_ABA_gc_10-2	15.5552	14.5428	10.4844	15.7123	12.7404	12.0021	13.1239	13.9086	17.2243	15.468	11.3499	10.0984	9.55785	8.85297
Experimental	106	ABA study 7 (agb1-2) > Hormone	ABA study 7 (agb1-2) / solvent treated guard cell samples (agb1-2)	Experimental	AT-00433	G-protein_agb1-2_ABA_gc_10-3	15.1883	14.4629	10.7599	14.6969	12.838	11.6679	13.319	13.2116	16.7864	15.7833	11.4237	9.39671	9.47573	8.74789
Control	106	ABA study 7 (agb1-2) > Hormone	ABA study 7 (agb1-2) / solvent treated guard cell samples (agb1-2)	Control	AT-00433	G-protein_agb1-2_con_gc_2-1	15.1987	15.2574	11.125	15.8975	13.3012	12.3856	13.6079	13.7998	17.3488	14.9521	11.6392	11.3231	10.5822	11.068
Control	106	ABA study 7 (agb1-2) > Hormone	ABA study 7 (agb1-2) / solvent treated guard cell samples (agb1-2)	Control	AT-00433	G-protein_agb1-2_con_gc_2-2	15.4313	15.264	11.1908	16.0838	13.1372	12.5674	13.7423	14.112	17.6304	15.1463	11.6935	11.5922	10.0073	10.6575
Control	106	ABA study 7 (agb1-2) > Hormone	ABA study 7 (agb1-2) / solvent treated guard cell samples (agb1-2)	Control	AT-00433	G-protein_agb1-2_con_gc_2-3	15.1471	15.5306	11.1051	14.7439	13.1979	12.2499	14.299	13.4679	17.6225	15.0171	11.5788	11.2403	10.0765	10.6396
Experimental	107	ABA study 7 (agb1-2 gpa1-4) > Hormone	ABA study 7 (agb1-2 gpa1-4) / solvent treated guard cell samples (agb1-2 gpa1-4)	Experimental	AT-00433	G-protein_agb1-2 gpa1-4_ABA_gc_12-1	14.9146	14.6908	10.9474	14.985	12.8404	11.9763	13.2866	13.2111	16.9524	15.4585	11.5062	9.67509	9.28764	9.14331
Experimental	107	ABA study 7 (agb1-2 gpa1-4) > Hormone	ABA study 7 (agb1-2 gpa1-4) / solvent treated guard cell samples (agb1-2 gpa1-4)	Experimental	AT-00433	G-protein_agb1-2 gpa1-4_ABA_gc_12-2	15.446	14.3594	10.4855	16.0708	12.632	11.9482	12.9721	13.5671	16.373	16.1177	11.2629	9.76534	8.6714	8.5659
Control	107	ABA study 7 (agb1-2 gpa1-4) > Hormone	ABA study 7 (agb1-2 gpa1-4) / solvent treated guard cell samples (agb1-2 gpa1-4)	Control	AT-00433	G-protein_agb1-2 gpa1-4_con_gc_4-1	15.1083	15.053	11.386	16.2531	13.2527	12.1997	13.533	14.2615	17.5418	15.1099	11.594	11.2511	10.4909	11.1932
Control	107	ABA study 7 (agb1-2 gpa1-4) > Hormone	ABA study 7 (agb1-2 gpa1-4) / solvent treated guard cell samples (agb1-2 gpa1-4)	Control	AT-00433	G-protein_agb1-2 gpa1-4_con_gc_4-2	15.3161	15.3449	11.2331	15.905	13.2514	12.5375	14.14	13.9709	17.4123	15.0207	11.7631	11.2285	8.82515	10.5857
Control	107	ABA study 7 (agb1-2 gpa1-4) > Hormone	ABA study 7 (agb1-2 gpa1-4) / solvent treated guard cell samples (agb1-2 gpa1-4)	Control	AT-00433	G-protein_agb1-2 gpa1-4_con_gc_4-3	15.3613	15.114	11.4141	15.9761	13.1537	12.5361	13.7948	14.0265	17.4357	15.114	11.5041	11.4808	8.69533	10.2998
Experimental	108	ABA study 7 (Col-0) > Hormone	ABA study 7 (Col-0) / solvent treated guard cell samples (Col-0)	Experimental	AT-00433	G-protein_wt_ABA_gc_9-1	14.1782	14.0496	10.5237	15.2242	12.5247	11.5761	12.0421	14.1656	16.6281	15.699	10.9965	10.2804	10.0512	8.49261
Experimental	108	ABA study 7 (Col-0) > Hormone	ABA study 7 (Col-0) / solvent treated guard cell samples (Col-0)	Experimental	AT-00433	G-protein_wt_ABA_gc_9-2	15.6391	14.3309	10.7514	15.0286	12.5378	11.4235	12.7716	13.31	16.2241	15.9143	11.1435	9.89441	11.2808	8.6279
Experimental	108	ABA study 7 (Col-0) > Hormone	ABA study 7 (Col-0) / solvent treated guard cell samples (Col-0)	Experimental	AT-00433	G-protein_wt_ABA_gc_9-3	15.1699	14.4655	9.98671	16.042	12.0574	11.211	12.8438	13.5718	15.8457	16.3753	11.5246	10.0693	8.98877	8.76845
Control	108	ABA study 7 (Col-0) > Hormone	ABA study 7 (Col-0) / solvent treated guard cell samples (Col-0)	Control	AT-00433	G-protein_wt_con_gc_1-1	14.9549	15.2707	11.092	16.4901	12.9949	12.4176	13.1973	14.467	17.6026	15.2244	11.5399	11.4915	9.10837	10.2799
Control	108	ABA study 7 (Col-0) > Hormone	ABA study 7 (Col-0) / solvent treated guard cell samples (Col-0)	Control	AT-00433	G-protein_wt_con_gc_1-2	15.6726	15.434	11.0391	15.5496	13.1871	11.9998	13.5952	13.7032	17.414	14.8163	11.6939	11.2704	11.303	11.3266
Control	108	ABA study 7 (Col-0) > Hormone	ABA study 7 (Col-0) / solvent treated guard cell samples (Col-0)	Control	AT-00433	G-protein_wt_con_gc_1-3	15.3201	15.3505	10.6553	16.1408	12.8199	12.0903	13.8241	13.8866	17.3832	15.1127	11.8856	11.364	10.0779	10.7708
Experimental	109	ABA study 7 (gpa1-4) > Hormone	ABA study 7 (gpa1-4) / solvent treated guard cell samples (gpa1-4)	Experimental	AT-00433	G-protein_gpa1-4_ABA_gc_11-1	15.2848	14.3754	10.6957	14.815	13.1009	11.8797	12.5933	13.1436	16.7794	15.4454	10.9174	9.96297	9.12975	9.09901
Experimental	109	ABA study 7 (gpa1-4) > Hormone	ABA study 7 (gpa1-4) / solvent treated guard cell samples (gpa1-4)	Experimental	AT-00433	G-protein_gpa1-4_ABA_gc_11-2	15.1421	14.7544	10.8701	16.5325	12.5708	11.9843	12.7596	13.7779	17.2022	15.2226	11.133	9.82292	8.66199	9.38565
Experimental	109	ABA study 7 (gpa1-4) > Hormone	ABA study 7 (gpa1-4) / solvent treated guard cell samples (gpa1-4)	Experimental	AT-00433	G-protein_gpa1-4_ABA_gc_11-3	15.3581	14.1975	10.785	16.5831	12.0622	11.6712	12.5952	13.2466	16.3959	16.0166	11.2425	10.2098	8.45742	8.61908
Control	109	ABA study 7 (gpa1-4) > Hormone	ABA study 7 (gpa1-4) / solvent treated guard cell samples (gpa1-4)	Control	AT-00433	G-protein_gpa1-4_con_gc_3-1	15.4491	15.4815	11.8236	15.3591	13.3098	12.3601	13.5665	13.7737	17.5729	14.9933	11.679	11.7343	9.20195	11.9365
Control	109	ABA study 7 (gpa1-4) > Hormone	ABA study 7 (gpa1-4) / solvent treated guard cell samples (gpa1-4)	Control	AT-00433	G-protein_gpa1-4_con_gc_3-2	15.4757	15.1466	11.6316	16.5797	13.1054	12.1238	13.4627	14.0248	17.4242	15.0501	11.5312	12.2094	8.95228	10.7563
Control	109	ABA study 7 (gpa1-4) > Hormone	ABA study 7 (gpa1-4) / solvent treated guard cell samples (gpa1-4)	Control	AT-00433	G-protein_gpa1-4_con_gc_3-3	15.5406	15.761	10.9092	16.3231	13.0031	12.2674	13.779	13.6331	17.633	15.1966	11.8845	11.4188	9.46909	11.4288
Experimental	110	ABA study 8 (agb1-2) > Hormone	ABA study 8 (agb1-2) / solvent treated leaf samples (agb1-2)	Experimental	AT-00433	G-protein_agb1-2_ABA_lea_14-1	13.714	13.9452	13.0444	17.2032	14.1055	13.0662	12.775	13.5012	17.763	15.1354	11.8871	11.4352	9.46585	8.70905
Experimental	110	ABA study 8 (agb1-2) > Hormone	ABA study 8 (agb1-2) / solvent treated leaf samples (agb1-2)	Experimental	AT-00433	G-protein_agb1-2_ABA_lea_14-2	13.95	14.1484	13.1171	17.3637	13.9044	13.7459	12.5095	13.0145	17.8894	14.8662	11.1473	11.9431	9.5513	8.1979
Experimental	110	ABA study 8 (agb1-2) > Hormone	ABA study 8 (agb1-2) / solvent treated leaf samples (agb1-2)	Experimental	AT-00433	G-protein_agb1-2_ABA_lea_14-3	14.129	13.8776	13.4784	17.0786	13.4998	12.1186	12.1397	14.2719	17.7508	15.6899	10.88	11.192	10.6928	8.25035
Control	110	ABA study 8 (agb1-2) > Hormone	ABA study 8 (agb1-2) / solvent treated leaf samples (agb1-2)	Control	AT-00433	G-protein_agb1-2_con_lea_6-1	14.5386	15.1623	12.8883	17.5353	14.1705	13.8484	13.5141	12.5951	17.9992	14.0844	12.0611	11.9129	10.7574	11
Control	110	ABA study 8 (agb1-2) > Hormone	ABA study 8 (agb1-2) / solvent treated leaf samples (agb1-2)	Control	AT-00433	G-protein_agb1-2_con_lea_6-2	13.555	15.6598	13.0292	17.5937	14.1481	14.5468	13.5912	11.2578	18.1382	14.017	11.6994	12.317	11.6051	10.9833
Control	110	ABA study 8 (agb1-2) > Hormone	ABA study 8 (agb1-2) / solvent treated leaf samples (agb1-2)	Control	AT-00433	G-protein_agb1-2_con_lea_6-3	14.3908	15.0427	13.2457	17.3299	14.2977	13.2985	13.3566	13.1021	18.0453	14.819	11.8893	11.9567	10.1306	10.6156
Experimental	111	ABA study 8 (agb1-2 gpa1-4) > Hormone	ABA study 8 (agb1-2 gpa1-4) / solvent treated leaf samples (agb1-2 gpa1-4)	Experimental	AT-00433	G-protein_agb1-2 gpa1-4_ABA_lea_16-1	15.0596	14.0621	13.3008	17.7112	13.9456	12.8375	12.8432	13.4933	17.8509	15.0948	11.7679	11.1979	10.0559	8.48059
Experimental	111	ABA study 8 (agb1-2 gpa1-4) > Hormone	ABA study 8 (agb1-2 gpa1-4) / solvent treated leaf samples (agb1-2 gpa1-4)	Experimental	AT-00433	G-protein_agb1-2 gpa1-4_ABA_lea_16-2	13.8264	13.7156	13.8161	16.8838	13.421	12.5326	12.2056	13.3499	17.558	15.5458	10.8408	11.3651	9.61372	8.68954
Experimental	111	ABA study 8 (agb1-2 gpa1-4) > Hormone	ABA study 8 (agb1-2 gpa1-4) / solvent treated leaf samples (agb1-2 gpa1-4)	Experimental	AT-00433	G-protein_agb1-2 gpa1-4_ABA_lea_16-3	13.5316	13.914	13.4185	17.2671	13.7523	12.9128	12.5271	13.2011	17.5565	15.3729	11.0173	11.5815	9.46873	8.55052
Control	111	ABA study 8 (agb1-2 gpa1-4) > Hormone	ABA study 8 (agb1-2 gpa1-4) / solvent treated leaf samples (agb1-2 gpa1-4)	Control	AT-00433	G-protein_agb1-2 gpa1-4_con_lea_8-1	14.5635	14.9448	13.2148	17.6373	14.0976	13.3694	13.7301	12.5806	18.0249	14.6372	12.2644	11.6179	10.4132	10.5388
Control	111	ABA study 8 (agb1-2 gpa1-4) > Hormone	ABA study 8 (agb1-2 gpa1-4) / solvent treated leaf samples (agb1-2 gpa1-4)	Control	AT-00433	G-protein_agb1-2 gpa1-4_con_lea_8-2	14.0167	15.2064	13.0853	17.238	14.0777	13.737	13.3145	12.2073	18.0623	14.0796	11.663	12.0169	11.9095	11.3784
Control	111	ABA study 8 (agb1-2 gpa1-4) > Hormone	ABA study 8 (agb1-2 gpa1-4) / solvent treated leaf samples (agb1-2 gpa1-4)	Control	AT-00433	G-protein_agb1-2 gpa1-4_con_lea_8-3	13.6661	15.1004	13.5134	17.4105	13.969	13.9545	13.2105	12.5169	18.0037	14.4512	11.6183	12.2163	10.6438	10.8254
Experimental	112	ABA study 8 (Col-0) > Hormone	ABA study 8 (Col-0) / solvent treated leaf samples (Col-0)	Experimental	AT-00433	G-protein_wt_ABA_lea_13-1	13.127	14.0649	13.5894	17.0318	13.4869	12.6358	12.3257	13.9428	17.8783	15.5031	10.9952	11.1708	9.87547	8.42564
Experimental	112	ABA study 8 (Col-0) > Hormone	ABA study 8 (Col-0) / solvent treated leaf samples (Col-0)	Experimental	AT-00433	G-protein_wt_ABA_lea_13-2	13.4024	13.2115	13.7301	16.4068	13.6069	12.1909	12.766	14.5247	17.9927	15.7344	10.7521	11.2006	9.90841	8.02392
Experimental	112	ABA study 8 (Col-0) > Hormone	ABA study 8 (Col-0) / solvent treated leaf samples (Col-0)	Experimental	AT-00433	G-protein_wt_ABA_lea_13-3	12.7242	13.8905	13.407	17.2005	13.3	12.3198	12.2536	13.8906	17.747	15.4913	11.2142	11.1337	11.5429	8.29815
Control	112	ABA study 8 (Col-0) > Hormone	ABA study 8 (Col-0) / solvent treated leaf samples (Col-0)	Control	AT-00433	G-protein_wt_con_lea_5-1	14.1924	14.8547	12.8435	17.1297	14.2462	14.2635	14.1672	12.0094	18.1416	14.0673	11.703	12.1464	10.0699	9.61961
Control	112	ABA study 8 (Col-0) > Hormone	ABA study 8 (Col-0) / solvent treated leaf samples (Col-0)	Control	AT-00433	G-protein_wt_con_lea_5-2	13.0242	15.4091	12.9566	17.1459	13.674	14.1982	13.5687	11.4512	17.9007	14.2739	11.8977	11.8081	11.3859	10.7683
Control	112	ABA study 8 (Col-0) > Hormone	ABA study 8 (Col-0) / solvent treated leaf samples (Col-0)	Control	AT-00433	G-protein_wt_con_lea_5-3	13.8676	15.6408	12.913	17.7029	13.9485	14.6082	13.6752	11.4415	18.2099	13.7468	11.9668	12.3137	9.43842	10.7677
Experimental	113	ABA study 8 (gpa1-4) > Hormone	ABA study 8 (gpa1-4) / solvent treated leaf samples (gpa1-4)	Experimental	AT-00433	G-protein_gpa1-4_ABA_lea_15-1	12.9779	13.7648	13.1877	17.1373	13.9356	13.0156	12.7776	13.2975	17.7882	15.1758	11.8625	12.0551	10.4698	8.51661
Experimental	113	ABA study 8 (gpa1-4) > Hormone	ABA study 8 (gpa1-4) / solvent treated leaf samples (gpa1-4)	Experimental	AT-00433	G-protein_gpa1-4_ABA_lea_15-2	13.3533	14.4347	13.3242	17.6275	13.7655	13.9259	12.5097	12.5236	17.783	14.9312	11.36	11.8764	10.8808	8.33677
Experimental	113	ABA study 8 (gpa1-4) > Hormone	ABA study 8 (gpa1-4) / solvent treated leaf samples (gpa1-4)	Experimental	AT-00433	G-protein_gpa1-4_ABA_lea_15-3	13.8992	14.2705	13.3093	17.4165	13.7818	13.2642	12.5468	13.4578	17.6602	15.0919	11.3494	11.5073	10.9488	8.34061
Control	113	ABA study 8 (gpa1-4) > Hormone	ABA study 8 (gpa1-4) / solvent treated leaf samples (gpa1-4)	Control	AT-00433	G-protein_gpa1-4_con_lea_7-1	13.9717	15.639	13.2672	17.5269	14.13	14.1058	13.529	11.7912	17.9286	14.3457	11.8125	12.1677	11.6091	10.7062
Control	113	ABA study 8 (gpa1-4) > Hormone	ABA study 8 (gpa1-4) / solvent treated leaf samples (gpa1-4)	Control	AT-00433	G-protein_gpa1-4_con_lea_7-2	13.4775	15.3192	13.361	17.6856	13.9303	14.0753	13.3022	12.1798	18.0113	14.0234	11.8808	12.1269	11.6601	10.6873
Control	113	ABA study 8 (gpa1-4) > Hormone	ABA study 8 (gpa1-4) / solvent treated leaf samples (gpa1-4)	Control	AT-00433	G-protein_gpa1-4_con_lea_7-3	13.5629	14.8988	13.1117	17.5328	14.1843	13.8584	13.6936	12.4796	17.9621	13.8135	12.3648	12.0819	10.6521	9.54438
Experimental	114	ABA study 10 (20h) > Hormone	ABA study 10 (20h) / solvent treated cell suspension samples (20h)	Experimental	AT-00468	ABA / ROS_cl T87_50μM ABA_20h_2-1	12.4053	13.8775	13.3081	15.8098	12.8513	12.762	13.731	12.9896	16.3374	15.0177	10.3157	10.979	10.0153	7.70086
Experimental	114	ABA study 10 (20h) > Hormone	ABA study 10 (20h) / solvent treated cell suspension samples (20h)	Experimental	AT-00468	ABA / ROS_cl T87_50μM ABA_20h_2-2	11.5372	14.4633	13.406	13.613	13.2951	13.1315	14.0384	12.1195	16.8578	14.4366	10.5947	11.4575	9.43083	7.96867
Experimental	114	ABA study 10 (20h) > Hormone	ABA study 10 (20h) / solvent treated cell suspension samples (20h)	Experimental	AT-00468	ABA / ROS_cl T87_50μM ABA_20h_2-3	12.0519	14.583	13.4028	14.02	13.3566	13.1343	13.9823	12.2483	16.852	14.4955	10.2363	11.4114	9.8591	8.03105
Control	114	ABA study 10 (20h) > Hormone	ABA study 10 (20h) / solvent treated cell suspension samples (20h)	Control	AT-00468	ABA / ROS_cl T87_con_20h_1-1	11.8517	13.9827	13.6518	15.7389	12.9824	12.9573	14.2557	12.3488	16.8255	13.1949	11.5029	11.1841	12.3369	9.01179
Control	114	ABA study 10 (20h) > Hormone	ABA study 10 (20h) / solvent treated cell suspension samples (20h)	Control	AT-00468	ABA / ROS_cl T87_con_20h_1-2	11.3744	14.7249	13.1735	13.5198	13.7158	13.1504	14.824	13.4398	16.8652	12.7368	11.9424	11.8117	10.8393	8.42463
Control	114	ABA study 10 (20h) > Hormone	ABA study 10 (20h) / solvent treated cell suspension samples (20h)	Control	AT-00468	ABA / ROS_cl T87_con_20h_1-3	11.0475	14.5993	13.291	13.1467	13.6556	13.0176	14.6316	13.532	16.9413	12.8656	11.8775	11.7044	11.0477	8.42013
Experimental	115	ABA study 10 (20h) > Hormone	ABA study 10 (20h) / ABA + DMTU (20h)	Experimental	AT-00468	ABA / ROS_cl T87_50μM ABA_20h_2-1	12.4053	13.8775	13.3081	15.8098	12.8513	12.762	13.731	12.9896	16.3374	15.0177	10.3157	10.979	10.0153	7.70086
Experimental	115	ABA study 10 (20h) > Hormone	ABA study 10 (20h) / ABA + DMTU (20h)	Experimental	AT-00468	ABA / ROS_cl T87_50μM ABA_20h_2-2	11.5372	14.4633	13.406	13.613	13.2951	13.1315	14.0384	12.1195	16.8578	14.4366	10.5947	11.4575	9.43083	7.96867
Experimental	115	ABA study 10 (20h) > Hormone	ABA study 10 (20h) / ABA + DMTU (20h)	Experimental	AT-00468	ABA / ROS_cl T87_50μM ABA_20h_2-3	12.0519	14.583	13.4028	14.02	13.3566	13.1343	13.9823	12.2483	16.852	14.4955	10.2363	11.4114	9.8591	8.03105
Control	115	ABA study 10 (20h) > Hormone	ABA study 10 (20h) / ABA + DMTU (20h)	Control	AT-00468	ABA / ROS_cl T87_50μM ABA + 5mM DMTU_20h_4-1	14.0667	14.5007	13.7116	14.855	13.3092	12.6021	14.1248	11.6488	17.1253	12.714	10.1382	11.6394	9.74739	8.03864
Control	115	ABA study 10 (20h) > Hormone	ABA study 10 (20h) / ABA + DMTU (20h)	Control	AT-00468	ABA / ROS_cl T87_50μM ABA + 5mM DMTU_20h_4-2	13.435	14.664	13.8233	14.0266	13.2058	12.5618	13.7707	12.3417	16.6674	13.2785	10.2185	11.6828	11.2097	8.04303
Control	115	ABA study 10 (20h) > Hormone	ABA study 10 (20h) / ABA + DMTU (20h)	Control	AT-00468	ABA / ROS_cl T87_50μM ABA + 5mM DMTU_20h_4-3	12.6748	14.7028	13.8859	13.4239	13.3984	13.005	13.8727	12.0483	16.7162	13.2858	10.6177	11.826	10.7907	7.93026
Experimental	116	ABA study 11 (3h) > Hormone	ABA study 11 (3h) / solvent treated cell samples (3h)	Experimental	AT-00539	Hormones 13_T87 cl_ABA_3h_3-1	9.0859	13.2802	13.545	9.92423	13.0084	12.3646	13.8273	12.3426	17.136	13.5081	11.1234	9.85753	9.63534	8.49745
Experimental	116	ABA study 11 (3h) > Hormone	ABA study 11 (3h) / solvent treated cell samples (3h)	Experimental	AT-00539	Hormones 13_T87 cl_ABA_3h_3-2	8.659	13.3934	13.6035	10.0425	12.9234	12.5756	13.6657	12.313	17.204	13.466	11.0272	9.67467	10.0773	8.3993
Control	116	ABA study 11 (3h) > Hormone	ABA study 11 (3h) / solvent treated cell samples (3h)	Control	AT-00539	Hormones 13_T87 cl_con_3h_1-1	9.52847	14.2263	13.0089	9.5049	12.2803	13.5259	13.993	11.008	17.4896	13.3839	11.0536	9.13786	12.378	13.011
Control	116	ABA study 11 (3h) > Hormone	ABA study 11 (3h) / solvent treated cell samples (3h)	Control	AT-00539	Hormones 13_T87 cl_con_3h_1-2	8.93611	14.1631	12.9455	10.2936	12.2015	13.32	13.4949	13.7971	17.5511	13.4083	10.8595	9.68496	12.301	12.0016
Experimental	117	ABA study 11 (24h) > Hormone	ABA study 11 (24h) / solvent treated cell samples (24h)	Experimental	AT-00539	Hormones 13_T87 cl_ABA_24h_4-1	10.1204	13.3893	12.9046	11.8196	12.4996	12.623	14.4501	12.4548	17.3852	13.0784	10.6193	10.9034	9.49466	8.09587
Experimental	117	ABA study 11 (24h) > Hormone	ABA study 11 (24h) / solvent treated cell samples (24h)	Experimental	AT-00539	Hormones 13_T87 cl_ABA_24h_4-2	9.74106	13.5511	12.5222	11.0978	12.8581	12.7898	14.7595	12.588	17.4331	13.3424	11.1619	9.68718	8.72618	8.06878
Experimental	117	ABA study 11 (24h) > Hormone	ABA study 11 (24h) / solvent treated cell samples (24h)	Experimental	AT-00539	Hormones 13_T87 cl_ABA_24h_4-3	8.6494	13.2184	12.8023	10.2675	12.5745	12.8343	14.3116	14.2078	17.3977	13.0854	10.4179	10.1982	9.18247	8.00826
Control	117	ABA study 11 (24h) > Hormone	ABA study 11 (24h) / solvent treated cell samples (24h)	Control	AT-00539	Hormones 13_T87 cl_con_24h_2-1	9.03293	14.1853	12.9605	9.33432	12.9203	13.1795	14.4898	15.1806	17.2351	13.3188	11.78	9.53473	9.02608	9.73237
Control	117	ABA study 11 (24h) > Hormone	ABA study 11 (24h) / solvent treated cell samples (24h)	Control	AT-00539	Hormones 13_T87 cl_con_24h_2-2	9.28457	13.9572	13.168	10.1977	12.676	13.4208	14.7989	12.6505	17.3343	13.3935	12.098	9.52321	8.24826	10.4727
Experimental	118	ABA study 12 (Col-0) > Hormone	ABA study 12 (Col-0) / solvent treated seedling samples (Col-0)	Experimental	AT-00541	ABA / DFPM_wt_ABA_6h_3-1	14.0258	13.7039	12.8166	16.3023	13.2369	13.7093	12.8913	12.1819	16.7663	15.1957	10.3867	10.6207	8.24236	8.23381
Experimental	118	ABA study 12 (Col-0) > Hormone	ABA study 12 (Col-0) / solvent treated seedling samples (Col-0)	Experimental	AT-00541	ABA / DFPM_wt_ABA_6h_3-2	13.9646	13.6277	12.7887	16.6253	13.4469	14.3033	12.1641	11.4525	16.8599	15.6248	10.7757	12.278	8.54144	8.5392
Experimental	118	ABA study 12 (Col-0) > Hormone	ABA study 12 (Col-0) / solvent treated seedling samples (Col-0)	Experimental	AT-00541	ABA / DFPM_wt_ABA_6h_3-3	13.4819	13.6161	12.7573	16.4251	13.3997	14.0606	12.2534	11.7861	16.7164	15.7524	10.6478	11.7233	8.16501	8.03485
Control	118	ABA study 12 (Col-0) > Hormone	ABA study 12 (Col-0) / solvent treated seedling samples (Col-0)	Control	AT-00541	ABA / DFPM_wt_con_6h_1-1	14.6376	14.6757	12.9605	16.6379	13.5943	14.2721	13.8935	11.6894	17.1289	14.211	11.0246	10.4794	9.04147	10.4798
Control	118	ABA study 12 (Col-0) > Hormone	ABA study 12 (Col-0) / solvent treated seedling samples (Col-0)	Control	AT-00541	ABA / DFPM_wt_con_6h_1-2	13.682	15.1506	13.1159	16.6253	13.5648	15.0743	13.2993	10.0234	17.2498	13.9015	11.4847	12.1823	11.6528	12.2129
Control	118	ABA study 12 (Col-0) > Hormone	ABA study 12 (Col-0) / solvent treated seedling samples (Col-0)	Control	AT-00541	ABA / DFPM_wt_con_6h_1-3	14.2487	15.1552	13.2732	16.6914	13.5423	15.1221	13.3428	10.007	17.0221	14.0913	11.0901	12.6514	10.7696	11.9031
Experimental	119	ABA study 13 (Col) > Hormone	ABA study 13 (Col) / mock treated Col whole plant samples	Experimental	AT-00637	ABA / Dehydr._wt_ABA_90min_3-1	14.4599	14.1072	11.657	17.2002	13.2426	13.0235	13.0763	13.6868	17.1433	14.6581	10.513	10.763	8.38668	11.3487
Experimental	119	ABA study 13 (Col) > Hormone	ABA study 13 (Col) / mock treated Col whole plant samples	Experimental	AT-00637	ABA / Dehydr._wt_ABA_90min_3-2	14.503	14.1058	11.3794	17.3928	13.3147	13.1111	13.0306	13.3985	17.1518	14.3354	10.4515	10.8214	8.4845	11.7726
Experimental	119	ABA study 13 (Col) > Hormone	ABA study 13 (Col) / mock treated Col whole plant samples	Experimental	AT-00637	ABA / Dehydr._wt_ABA_90min_3-3	14.5894	14.1708	11.3293	17.3891	13.2265	13.2796	13.1897	13.588	17.3125	14.5235	10.3306	10.9579	8.69289	11.5587
Control	119	ABA study 13 (Col) > Hormone	ABA study 13 (Col) / mock treated Col whole plant samples	Control	AT-00637	ABA / Dehydr._wt_con_1-1	14.6954	14.4592	11.8971	17.3107	13.3908	13.3887	13.3375	12.4608	17.3792	14.3236	10.5494	11.2619	7.97499	11.9925
Control	119	ABA study 13 (Col) > Hormone	ABA study 13 (Col) / mock treated Col whole plant samples	Control	AT-00637	ABA / Dehydr._wt_con_1-2	14.6884	14.5378	11.9529	17.3643	13.4625	13.4423	13.4632	12.4462	17.3568	14.3167	10.6153	11.4253	7.67059	12.3302
Control	119	ABA study 13 (Col) > Hormone	ABA study 13 (Col) / mock treated Col whole plant samples	Control	AT-00637	ABA / Dehydr._wt_con_1-3	14.6296	14.396	11.8368	17.4097	13.4163	13.4514	13.4049	12.5533	17.3556	14.4238	10.749	11.3192	7.79805	12.1863
Experimental	120	ABA study 13 (srk2dei) > Hormone	ABA study 13 (srk2dei) / mock treated srk2dei whole plant samples	Experimental	AT-00637	ABA / Dehydr._srk2dei_ABA_90min_4-1	14.8782	14.9516	12.2485	17.3946	13.3444	13.5318	13.3186	12.414	17.3435	13.9285	10.6317	11.8545	11.8409	12.4195
Experimental	120	ABA study 13 (srk2dei) > Hormone	ABA study 13 (srk2dei) / mock treated srk2dei whole plant samples	Experimental	AT-00637	ABA / Dehydr._srk2dei_ABA_90min_4-2	15.0377	14.8729	12.1065	17.4804	13.3433	13.5223	13.2874	12.8131	17.5389	14.0446	10.6106	11.7096	8.60973	12.4211
Experimental	120	ABA study 13 (srk2dei) > Hormone	ABA study 13 (srk2dei) / mock treated srk2dei whole plant samples	Experimental	AT-00637	ABA / Dehydr._srk2dei_ABA_90min_4-3	15.0162	15.194	12.2758	17.2993	13.1893	13.7366	13.3485	12.4744	17.5159	13.8719	10.6006	11.5316	8.90677	12.4026
Control	120	ABA study 13 (srk2dei) > Hormone	ABA study 13 (srk2dei) / mock treated srk2dei whole plant samples	Control	AT-00637	ABA / Dehydr._srk2dei_con_2-1	15.1304	15.1783	12.3182	17.3778	13.0539	13.7613	13.4824	10.7211	17.5211	13.7512	10.5738	11.6153	8.80138	12.7793
Control	120	ABA study 13 (srk2dei) > Hormone	ABA study 13 (srk2dei) / mock treated srk2dei whole plant samples	Control	AT-00637	ABA / Dehydr._srk2dei_con_2-2	14.9781	15.0614	12.3297	17.411	13.2867	13.4575	13.3901	10.9552	17.458	13.8616	10.4729	11.2766	7.97149	12.868
Control	120	ABA study 13 (srk2dei) > Hormone	ABA study 13 (srk2dei) / mock treated srk2dei whole plant samples	Control	AT-00637	ABA / Dehydr._srk2dei_con_2-3	15.2239	15.1968	12.3144	17.2898	13.2544	13.7322	13.5958	10.8775	17.5847	13.6945	10.6346	11.4951	8.13366	12.4705
Experimental	121	DFPM + ABA (Col-0) > Hormone	DFPM + ABA (Col-0) / solvent treated seedling samples (Col-0)	Experimental	AT-00541	ABA / DFPM_wt_DFPM_30min_DFPM + ABA_5.5h_4-1	13.7947	14.1165	13.3675	16.6711	13.0693	13.6665	12.0517	12.2387	16.4984	14.8693	10.5676	12.3284	13.4107	8.20271
Experimental	121	DFPM + ABA (Col-0) > Hormone	DFPM + ABA (Col-0) / solvent treated seedling samples (Col-0)	Experimental	AT-00541	ABA / DFPM_wt_DFPM_30min_DFPM + ABA_5.5h_4-2	13.8135	14.1116	13.2664	16.4887	13.0406	13.4728	12.0806	11.9774	16.2284	14.8227	10.0967	11.7995	13.3912	8.27114
Control	121	DFPM + ABA (Col-0) > Hormone	DFPM + ABA (Col-0) / solvent treated seedling samples (Col-0)	Control	AT-00541	ABA / DFPM_wt_con_6h_1-1	14.6376	14.6757	12.9605	16.6379	13.5943	14.2721	13.8935	11.6894	17.1289	14.211	11.0246	10.4794	9.04147	10.4798
Control	121	DFPM + ABA (Col-0) > Hormone	DFPM + ABA (Col-0) / solvent treated seedling samples (Col-0)	Control	AT-00541	ABA / DFPM_wt_con_6h_1-2	13.682	15.1506	13.1159	16.6253	13.5648	15.0743	13.2993	10.0234	17.2498	13.9015	11.4847	12.1823	11.6528	12.2129
Control	121	DFPM + ABA (Col-0) > Hormone	DFPM + ABA (Col-0) / solvent treated seedling samples (Col-0)	Control	AT-00541	ABA / DFPM_wt_con_6h_1-3	14.2487	15.1552	13.2732	16.6914	13.5423	15.1221	13.3428	10.007	17.0221	14.0913	11.0901	12.6514	10.7696	11.9031
Experimental	122	JA (Bay-0) > Hormone	JA (Bay-0) / mock treated rosette leaf samples (Bay-0)	Experimental	AT-00683	Hormones 17_Bay-0_JA_4h_lea_7-1	13.9892	14.1193	12.6688	12.8728	13.7006	11.6962	13.8682	11.9352	18.102	12.6845	10.9017	12.1351	13.9074	11.0874
Experimental	122	JA (Bay-0) > Hormone	JA (Bay-0) / mock treated rosette leaf samples (Bay-0)	Experimental	AT-00683	Hormones 17_Bay-0_JA_4h_lea_7-2	14.1216	13.9858	12.3188	16.8846	13.7389	11.6458	14.0671	11.3359	18.0071	12.4797	10.4339	13.1477	13.7753	10.8902
Control	122	JA (Bay-0) > Hormone	JA (Bay-0) / mock treated rosette leaf samples (Bay-0)	Control	AT-00683	Hormones 17_Bay-0_con_4h_lea_1-1	14.0911	14.0148	12.7412	16.747	13.8323	11.8123	14.0953	12.0054	17.9526	12.6816	10.9417	12.4153	12.9439	10.166
Control	122	JA (Bay-0) > Hormone	JA (Bay-0) / mock treated rosette leaf samples (Bay-0)	Control	AT-00683	Hormones 17_Bay-0_con_4h_lea_1-2	13.915	13.9501	12.5568	16.6035	13.9134	11.8656	13.9505	11.91	17.9822	12.8638	10.8669	12.0633	13.1288	10.27
Experimental	123	JA (Sha) > Hormone	JA (Sha) / mock treated rosette leaf samples (Sha)	Experimental	AT-00683	Hormones 17_Sha_JA_4h_lea_8-1	14.5303	14.1725	12.3447	16.2928	13.4966	12.1694	14.1304	10.6519	18.0071	12.5651	10.7012	12.0083	11.7894	11.1154
Experimental	123	JA (Sha) > Hormone	JA (Sha) / mock treated rosette leaf samples (Sha)	Experimental	AT-00683	Hormones 17_Sha_JA_4h_lea_8-2	13.5377	14.1084	12.4112	13.7066	13.3828	12.3603	14.0502	10.8374	18.0808	12.5344	10.5729	12.1953	11.6515	11.6662
Control	123	JA (Sha) > Hormone	JA (Sha) / mock treated rosette leaf samples (Sha)	Control	AT-00683	Hormones 17_Sha_con_4h_lea_2-1	14.8996	14.3087	12.2419	17.0379	13.5235	12.4908	14.1556	11.2487	18.0106	13.1057	10.6938	12.3442	11.1365	10.8514
Control	123	JA (Sha) > Hormone	JA (Sha) / mock treated rosette leaf samples (Sha)	Control	AT-00683	Hormones 17_Sha_con_4h_lea_2-2	14.485	14.286	12.229	14.6928	13.5757	12.6364	14.1204	10.8908	18.0682	13.0459	10.8146	12.2164	10.9117	10.9359
Experimental	124	JA study 2 (Bay-0) > Hormone	JA study 2 (Bay-0) / mock treated rosette leaf samples (Bay-0)	Experimental	AT-00683	Hormones 17_Bay-0_JA_28h_lea_9-1	14.8099	14.4664	12.1852	15.4891	13.6624	12.347	14.2181	10.9586	18.0071	12.9153	10.7034	12.2475	11.7877	10.0127
Experimental	124	JA study 2 (Bay-0) > Hormone	JA study 2 (Bay-0) / mock treated rosette leaf samples (Bay-0)	Experimental	AT-00683	Hormones 17_Bay-0_JA_28h_lea_9-2	14.2705	14.4235	12.3403	15.5381	13.7192	12.3512	14.0572	11.3592	17.9482	12.9135	10.5456	12.0983	11.6292	10.581
Control	124	JA study 2 (Bay-0) > Hormone	JA study 2 (Bay-0) / mock treated rosette leaf samples (Bay-0)	Control	AT-00683	Hormones 17_Bay-0_con_28h_lea_3-1	14.542	14.3807	13.159	16.6405	13.3544	11.7223	13.7228	12.1188	17.83	13.4274	10.4104	11.6714	12.2007	10.8669
Control	124	JA study 2 (Bay-0) > Hormone	JA study 2 (Bay-0) / mock treated rosette leaf samples (Bay-0)	Control	AT-00683	Hormones 17_Bay-0_con_28h_lea_3-2	13.5812	14.6364	12.4394	16.1834	13.616	12.2362	13.8648	11.5103	18.0071	13.0106	10.4624	12.2009	11.6183	10.359
Experimental	125	JA study 2 (Sha) > Hormone	JA study 2 (Sha) / mock treated rosette leaf samples (Sha)	Experimental	AT-00683	Hormones 17_Sha_JA_28h_lea_10-1	14.9087	14.3284	12.2021	14.0222	13.579	12.4021	14.0134	11.1065	18.0071	12.6248	10.4228	12.2361	10.9937	10.289
Experimental	125	JA study 2 (Sha) > Hormone	JA study 2 (Sha) / mock treated rosette leaf samples (Sha)	Experimental	AT-00683	Hormones 17_Sha_JA_28h_lea_10-2	14.8217	14.3737	12.3778	14.7489	13.5954	12.0787	13.9292	11.4945	18.0071	12.9802	10.4467	12.1763	11.7408	10.7799
Control	125	JA study 2 (Sha) > Hormone	JA study 2 (Sha) / mock treated rosette leaf samples (Sha)	Control	AT-00683	Hormones 17_Sha_con_28h_lea_4-1	14.3814	14.4119	12.545	14.3012	13.5322	12.2859	14.1299	11.2145	18.0071	13.0474	10.5802	12.2631	11.466	10.9312
Control	125	JA study 2 (Sha) > Hormone	JA study 2 (Sha) / mock treated rosette leaf samples (Sha)	Control	AT-00683	Hormones 17_Sha_con_28h_lea_4-2	14.0969	14.3217	12.5363	16.2391	13.6245	12.2398	13.8987	11.6381	17.9443	13.146	10.4485	12.2024	11.6044	11.1647
Experimental	126	JA study 3 (Bay-0) > Hormone	JA study 3 (Bay-0) / mock treated rosette leaf samples (Bay-0)	Experimental	AT-00683	Hormones 17_Bay-0_JA_52h_lea_11-1	14.9087	14.457	12.4162	14.795	13.5839	12.222	14.2963	11.0974	18.0071	12.9842	10.4969	12.2761	10.9153	10.6031
Experimental	126	JA study 3 (Bay-0) > Hormone	JA study 3 (Bay-0) / mock treated rosette leaf samples (Bay-0)	Experimental	AT-00683	Hormones 17_Bay-0_JA_52h_lea_11-2	14.8513	14.3875	12.4503	14.5769	13.707	12.1903	13.9907	11.1157	18.0071	13.1396	10.574	12.0686	11.6793	10.6589
Control	126	JA study 3 (Bay-0) > Hormone	JA study 3 (Bay-0) / mock treated rosette leaf samples (Bay-0)	Control	AT-00683	Hormones 17_Bay-0_con_52h_lea_5-1	14.4148	14.8737	12.5516	12.2339	12.7884	12.2168	14.3327	12.1239	18.0071	13.4202	10.8406	12.0668	11.0281	10.8764
Control	126	JA study 3 (Bay-0) > Hormone	JA study 3 (Bay-0) / mock treated rosette leaf samples (Bay-0)	Control	AT-00683	Hormones 17_Bay-0_con_52h_lea_5-2	14.6816	14.4475	12.8207	12.8626	13.5863	12.1004	13.9316	11.9086	18.0071	13.3541	10.5095	11.7282	11.4461	11.2475
Experimental	127	JA study 3 (Sha) > Hormone	JA study 3 (Sha) / mock treated rosette leaf samples (Sha)	Experimental	AT-00683	Hormones 17_Sha_JA_52h_lea_12-1	14.0835	14.2862	12.4709	11.7365	13.5813	12.3502	14.0918	11.3052	18.0174	13.0031	10.4751	12.1598	11.0269	10.6919
Experimental	127	JA study 3 (Sha) > Hormone	JA study 3 (Sha) / mock treated rosette leaf samples (Sha)	Experimental	AT-00683	Hormones 17_Sha_JA_52h_lea_12-2	14.531	14.3671	12.2952	13.9122	13.6034	12.3674	13.9839	11.3262	18.0376	12.9866	10.4074	12.0209	11.4361	10.8222
Control	127	JA study 3 (Sha) > Hormone	JA study 3 (Sha) / mock treated rosette leaf samples (Sha)	Control	AT-00683	Hormones 17_Sha_con_52h_lea_6-1	15.1046	14.2513	12.9184	15.965	13.4123	11.9595	13.6747	11.7466	17.9336	13.5041	10.1904	12.429	11.4298	11.4451
Control	127	JA study 3 (Sha) > Hormone	JA study 3 (Sha) / mock treated rosette leaf samples (Sha)	Control	AT-00683	Hormones 17_Sha_con_52h_lea_6-2	15.0764	14.4201	12.5929	16.1244	13.4383	12.4159	13.9218	11.4101	18.0071	13.2503	10.4447	12.6273	11.5779	11.211
Experimental	128	MeJa (early) > Hormone	MeJa (early) / opr3 stamen samples (0h)	Experimental	AT-00222	Stamen matu._opr3_JA_0.5h_2-1	9.91898	12.9484	11.8927	13.0466	13.0127	12.5923	12.6522	10.9749	17.1725	14.5067	11.1611	11.6738	7.79623	9.53598
Experimental	128	MeJa (early) > Hormone	MeJa (early) / opr3 stamen samples (0h)	Experimental	AT-00222	Stamen matu._opr3_JA_0.5h_2-2	9.911	12.8284	11.9785	12.5496	13.0318	12.6837	12.4832	10.3538	17.3205	14.5305	10.9099	11.6245	7.74201	9.47259
Experimental	128	MeJa (early) > Hormone	MeJa (early) / opr3 stamen samples (0h)	Experimental	AT-00222	Stamen matu._opr3_JA_0.5h_2-3	11.7482	12.8322	11.8202	15.6544	13.0298	12.7137	12.8341	10.9074	17.1913	14.5207	10.9567	11.5976	7.82069	9.79269
Control	128	MeJa (early) > Hormone	MeJa (early) / opr3 stamen samples (0h)	Control	AT-00222	Stamen matu._opr3_con_0h_1-1	10.2534	12.9435	11.7237	13.1024	13.0147	12.6533	12.2576	10.5046	17.1329	14.4347	10.8819	11.6962	7.80607	9.45588
Control	128	MeJa (early) > Hormone	MeJa (early) / opr3 stamen samples (0h)	Control	AT-00222	Stamen matu._opr3_con_0h_1-2	10.335	12.9739	11.7917	13.3504	13.1216	12.6823	12.3777	10.3766	17.1797	14.4945	10.7034	11.775	7.81973	9.62355
Control	128	MeJa (early) > Hormone	MeJa (early) / opr3 stamen samples (0h)	Control	AT-00222	Stamen matu._opr3_con_0h_1-3	11.6925	12.6952	11.7672	15.8108	13.1678	12.7281	12.8171	10.5229	17.29	14.4544	11.052	11.8003	7.75449	9.70501
Experimental	129	MeJa (intermediate) > Hormone	MeJa (intermediate) / opr3 stamen samples (0h)	Experimental	AT-00222	Stamen matu._opr3_JA_2h_3-1	10.4946	12.7147	11.9164	13.3335	12.9908	12.5026	12.3209	10.1964	17.2371	14.7709	11.0643	12.5548	7.69139	9.05953
Experimental	129	MeJa (intermediate) > Hormone	MeJa (intermediate) / opr3 stamen samples (0h)	Experimental	AT-00222	Stamen matu._opr3_JA_2h_3-2	10.2729	12.6295	11.9493	12.359	12.9203	12.6672	12.2261	9.89788	17.0517	14.7344	10.8794	12.3324	7.70037	9.36146
Experimental	129	MeJa (intermediate) > Hormone	MeJa (intermediate) / opr3 stamen samples (0h)	Experimental	AT-00222	Stamen matu._opr3_JA_2h_3-3	11.5777	12.6941	12.0047	15.5425	12.8252	12.6763	12.5794	10.6118	17.098	14.5259	10.8691	12.1218	7.81461	9.65812
Experimental	129	MeJa (intermediate) > Hormone	MeJa (intermediate) / opr3 stamen samples (0h)	Experimental	AT-00222	Stamen matu._opr3_JA_8h_4-1	9.99567	12.8714	12.0451	13.3675	13.0824	12.5391	12.35	10.3549	17.1254	14.5797	10.7638	11.9367	7.71473	9.23451
Experimental	129	MeJa (intermediate) > Hormone	MeJa (intermediate) / opr3 stamen samples (0h)	Experimental	AT-00222	Stamen matu._opr3_JA_8h_4-2	10.2898	12.6274	11.9225	12.7757	13.1919	12.4413	12.1575	9.53629	17.0136	14.5558	10.6232	11.8761	7.88466	8.94632
Experimental	129	MeJa (intermediate) > Hormone	MeJa (intermediate) / opr3 stamen samples (0h)	Experimental	AT-00222	Stamen matu._opr3_JA_8h_4-3	11.6371	12.8324	12.0948	15.5221	13.0343	12.6373	12.5359	10.1737	17.1725	14.7106	10.9351	11.9848	7.99447	9.30784
Control	129	MeJa (intermediate) > Hormone	MeJa (intermediate) / opr3 stamen samples (0h)	Control	AT-00222	Stamen matu._opr3_con_0h_1-1	10.2534	12.9435	11.7237	13.1024	13.0147	12.6533	12.2576	10.5046	17.1329	14.4347	10.8819	11.6962	7.80607	9.45588
Control	129	MeJa (intermediate) > Hormone	MeJa (intermediate) / opr3 stamen samples (0h)	Control	AT-00222	Stamen matu._opr3_con_0h_1-2	10.335	12.9739	11.7917	13.3504	13.1216	12.6823	12.3777	10.3766	17.1797	14.4945	10.7034	11.775	7.81973	9.62355
Control	129	MeJa (intermediate) > Hormone	MeJa (intermediate) / opr3 stamen samples (0h)	Control	AT-00222	Stamen matu._opr3_con_0h_1-3	11.6925	12.6952	11.7672	15.8108	13.1678	12.7281	12.8171	10.5229	17.29	14.4544	11.052	11.8003	7.75449	9.70501
Experimental	130	MeJa (late) > Hormone	MeJa (late) / opr3 stamen samples (0h)	Experimental	AT-00222	Stamen matu._opr3_JA_22h_5-1	10.1715	12.672	11.5253	13.3167	12.9435	12.0835	12.2331	9.60433	16.94	15.5123	10.6379	11.2198	7.86158	9.00616
Experimental	130	MeJa (late) > Hormone	MeJa (late) / opr3 stamen samples (0h)	Experimental	AT-00222	Stamen matu._opr3_JA_22h_5-2	9.87281	12.5821	11.1735	12.0017	12.7417	11.8657	12.0555	9.46005	17.0918	15.5578	10.6228	11.0701	7.70798	8.87741
Experimental	130	MeJa (late) > Hormone	MeJa (late) / opr3 stamen samples (0h)	Experimental	AT-00222	Stamen matu._opr3_JA_22h_5-3	11.1785	12.6699	11.3957	15.1285	12.9725	12.452	12.6359	9.96227	17.0966	15.1521	10.9941	11.3022	7.79481	8.92846
Control	130	MeJa (late) > Hormone	MeJa (late) / opr3 stamen samples (0h)	Control	AT-00222	Stamen matu._opr3_con_0h_1-1	10.2534	12.9435	11.7237	13.1024	13.0147	12.6533	12.2576	10.5046	17.1329	14.4347	10.8819	11.6962	7.80607	9.45588
Control	130	MeJa (late) > Hormone	MeJa (late) / opr3 stamen samples (0h)	Control	AT-00222	Stamen matu._opr3_con_0h_1-2	10.335	12.9739	11.7917	13.3504	13.1216	12.6823	12.3777	10.3766	17.1797	14.4945	10.7034	11.775	7.81973	9.62355
Control	130	MeJa (late) > Hormone	MeJa (late) / opr3 stamen samples (0h)	Control	AT-00222	Stamen matu._opr3_con_0h_1-3	11.6925	12.6952	11.7672	15.8108	13.1678	12.7281	12.8171	10.5229	17.29	14.4544	11.052	11.8003	7.75449	9.70501
Experimental	131	MeJa study 2 (1h) > Hormone	MeJa study 2 (1h) / mock treated seedlings (1h)	Experimental	AT-00110	Hormones 2_wt_MJ_1h_14-1	12.6596	13.3277	12.2959	16.0047	13.2158	13.7181	14.1276	9.64891	16.1558	13.4709	10.0349	11.2461	8.18953	8.84872
Experimental	131	MeJa study 2 (1h) > Hormone	MeJa study 2 (1h) / mock treated seedlings (1h)	Experimental	AT-00110	Hormones 2_wt_MJ_1h_14-2	14.2568	13.4543	12.614	15.5566	13.4994	13.7756	14.2823	9.51312	16.1615	13.3072	10.3104	11.9528	8.22333	9.12774
Control	131	MeJa study 2 (1h) > Hormone	MeJa study 2 (1h) / mock treated seedlings (1h)	Control	AT-00110	Hormones 2_wt_con_1h_9-1	13.1668	13.6308	12.4039	15.4733	13.4743	13.798	14.3972	9.81497	16.1651	13.7385	10.4777	12.0643	8.15477	9.84855
Control	131	MeJa study 2 (1h) > Hormone	MeJa study 2 (1h) / mock treated seedlings (1h)	Control	AT-00110	Hormones 2_wt_con_1h_9-2	14.2302	13.704	12.6254	15.9873	13.5943	13.8497	14.3907	9.93121	16.1652	13.6938	10.513	12.8582	8.11171	9.41899
Experimental	132	MeJa study 2 (3h) > Hormone	MeJa study 2 (3h) / mock treated seedlings (3h)	Experimental	AT-00110	Hormones 2_wt_MJ_3h_22-1	12.1163	13.1443	12.2702	15.0403	13.2156	13.6675	14.2945	9.47243	16.1644	13.3262	10.387	11.7151	8.363	9.18948
Experimental	132	MeJa study 2 (3h) > Hormone	MeJa study 2 (3h) / mock treated seedlings (3h)	Experimental	AT-00110	Hormones 2_wt_MJ_3h_22-2	14.077	13.244	12.4991	15.8273	13.3201	13.7637	14.3642	9.1993	16.1655	13.0725	10.2843	11.9419	8.48615	9.33514
Control	132	MeJa study 2 (3h) > Hormone	MeJa study 2 (3h) / mock treated seedlings (3h)	Control	AT-00110	Hormones 2_wt_con_3h_17-1	12.8039	13.611	12.3833	14.2246	13.409	13.675	14.3288	10.061	16.1655	13.8574	10.5087	12.1537	8.26679	9.91459
Control	132	MeJa study 2 (3h) > Hormone	MeJa study 2 (3h) / mock treated seedlings (3h)	Control	AT-00110	Hormones 2_wt_con_3h_17-2	14.03	13.6328	12.3081	15.9518	13.398	13.7509	14.4243	10.0193	16.1655	13.4466	10.224	12.3753	8.36405	9.77849
Experimental	133	MeJa study 2 (30min) > Hormone	MeJa study 2 (30min) / mock treated seedlings (30min)	Experimental	AT-00110	Hormones 2_wt_MJ_30min_6-1	13.9327	13.6833	12.3121	15.9452	13.2627	13.6429	14.3612	9.66196	16.1411	13.6223	10.3004	11.7964	8.29705	9.24805
Experimental	133	MeJa study 2 (30min) > Hormone	MeJa study 2 (30min) / mock treated seedlings (30min)	Experimental	AT-00110	Hormones 2_wt_MJ_30min_6-2	14.5325	13.5073	12.4906	16.1372	13.3355	13.7407	14.2632	9.70986	16.1608	13.4984	10.3053	12.3918	8.41878	9.38128
Control	133	MeJa study 2 (30min) > Hormone	MeJa study 2 (30min) / mock treated seedlings (30min)	Control	AT-00110	Hormones 2_wt_con_30min_1-1	13.7277	13.836	12.3954	15.9314	13.443	13.6366	14.4135	10.0446	16.1645	13.6322	10.4008	12.176	8.122	9.83588
Control	133	MeJa study 2 (30min) > Hormone	MeJa study 2 (30min) / mock treated seedlings (30min)	Control	AT-00110	Hormones 2_wt_con_30min_1-2	14.5831	13.7064	12.517	15.751	13.2975	13.7523	14.4324	10.0555	16.1589	13.6998	10.4134	12.7614	8.33718	10.3518
Experimental	134	MeJa study 3 (0.5h) > Hormone	MeJa study 3 (0.5h) / solvent treated cell culture samples (0.5h)	Experimental	AT-00321	MeJA_wt_0.5h_5-1	11.8312	12.4968	14.3208	14.9556	15.138	13.8932	14.8953	15.3332	15.508	13.141	11.9936	11.9848	7.60726	7.80916
Experimental	134	MeJa study 3 (0.5h) > Hormone	MeJa study 3 (0.5h) / solvent treated cell culture samples (0.5h)	Experimental	AT-00321	MeJA_wt_0.5h_5-2	12.1309	12.6994	14.1066	14.798	15.1928	14.3297	15.0531	14.6547	16.049	13.3862	11.7222	11.569	7.3147	7.55259
Control	134	MeJa study 3 (0.5h) > Hormone	MeJa study 3 (0.5h) / solvent treated cell culture samples (0.5h)	Control	AT-00321	MeJA_wt_con_0.5h_2-1	11.708	12.6526	14.3871	14.7399	15.1274	13.8917	14.8064	15.4468	15.2686	13.2002	11.8044	12.2123	7.61978	7.96872
Control	134	MeJa study 3 (0.5h) > Hormone	MeJa study 3 (0.5h) / solvent treated cell culture samples (0.5h)	Control	AT-00321	MeJA_wt_con_0.5h_2-2	12.1716	12.7459	14.0993	14.8039	15.2321	14.2438	14.9528	14.9211	16.1071	13.4082	11.7779	11.6225	7.36955	7.61221
Experimental	135	MeJa study 3 (2h) > Hormone	MeJa study 3 (2h) / solvent treated cell culture samples (2h)	Experimental	AT-00321	MeJA_wt_2h_6-1	11.8835	12.2867	14.8505	14.8368	15.1057	14.011	14.8361	13.1901	15.5607	13.3546	11.7581	12.6619	8.58811	7.9148
Experimental	135	MeJa study 3 (2h) > Hormone	MeJa study 3 (2h) / solvent treated cell culture samples (2h)	Experimental	AT-00321	MeJA_wt_2h_6-2	11.5015	12.7079	14.4597	14.5284	15.1	14.3228	15.0237	13.7055	16.1066	13.6077	11.7622	12.7357	7.5479	7.44626
Control	135	MeJa study 3 (2h) > Hormone	MeJa study 3 (2h) / solvent treated cell culture samples (2h)	Control	AT-00321	MeJA_wt_con_2h_3-1	11.8748	12.5191	14.4706	14.8829	15.3026	14.1051	14.9421	14.379	15.4273	13.5158	11.9328	12.2488	7.75816	8.075
Control	135	MeJa study 3 (2h) > Hormone	MeJa study 3 (2h) / solvent treated cell culture samples (2h)	Control	AT-00321	MeJA_wt_con_2h_3-2	11.5065	12.8376	14.3138	14.3083	15.1424	14.3999	15.0833	14.3855	16.2767	13.6348	11.809	12.2005	7.41397	7.6761
Experimental	136	MeJa study 3 (6h) > Hormone	MeJa study 3 (6h) / solvent treated cell culture samples (6h)	Experimental	AT-00321	MeJA_wt_6h_7-1	11.5405	12.9067	14.3157	14.5492	14.8714	14.3846	14.9648	13.6919	15.9597	13.3772	11.6497	11.8681	7.92748	7.31352
Experimental	136	MeJa study 3 (6h) > Hormone	MeJa study 3 (6h) / solvent treated cell culture samples (6h)	Experimental	AT-00321	MeJA_wt_6h_7-2	11.3509	12.8626	14.1082	14.7238	14.9236	14.625	14.9858	12.9585	16.202	13.3787	11.8228	11.6706	7.71781	7.40497
Control	136	MeJa study 3 (6h) > Hormone	MeJa study 3 (6h) / solvent treated cell culture samples (6h)	Control	AT-00321	MeJA_wt_con_6h_4-1	11.6692	12.7516	14.2773	14.9404	15.309	14.3469	15.0202	15.1701	15.7827	13.3843	11.8569	11.4209	7.33405	7.85643
Control	136	MeJa study 3 (6h) > Hormone	MeJa study 3 (6h) / solvent treated cell culture samples (6h)	Control	AT-00321	MeJA_wt_con_6h_4-2	11.784	13.1699	13.859	15.0492	15.1586	14.7234	15.0273	14.8452	16.4347	13.498	11.9667	11.4678	7.43513	7.6393
Experimental	137	MeJa study 4 (Col-0) > Hormone	MeJa study 4 (Col-0) / mock treated plant samples (Col-0)	Experimental	AT-00251	MYC2_wt_MeJA_3-1	14.6434	13.5064	12.2541	17.1713	12.6716	13.2198	13.4104	9.54608	17.8788	13.1732	10.6734	11.7265	8.55132	10.5485
Experimental	137	MeJa study 4 (Col-0) > Hormone	MeJa study 4 (Col-0) / mock treated plant samples (Col-0)	Experimental	AT-00251	MYC2_wt_MeJA_3-2	14.6417	13.5153	12.283	17.1699	12.6387	13.3411	13.4244	9.34101	17.8932	13.4094	10.8696	11.7323	8.65671	11.0315
Experimental	137	MeJa study 4 (Col-0) > Hormone	MeJa study 4 (Col-0) / mock treated plant samples (Col-0)	Experimental	AT-00251	MYC2_wt_MeJA_3-3	14.6698	13.688	12.2898	17.1475	12.7896	13.3699	13.9685	9.88853	17.8591	13.6083	10.8389	11.7454	8.27039	10.4602
Control	137	MeJa study 4 (Col-0) > Hormone	MeJa study 4 (Col-0) / mock treated plant samples (Col-0)	Control	AT-00251	MYC2_wt_con_1-1	15.0518	14.004	12.2245	17.2075	12.6116	13.2932	13.3462	9.75656	17.902	13.4809	10.6759	12.1296	8.657	11.5559
Control	137	MeJa study 4 (Col-0) > Hormone	MeJa study 4 (Col-0) / mock treated plant samples (Col-0)	Control	AT-00251	MYC2_wt_con_1-2	15.2216	13.8264	12.1753	17.2986	12.9089	13.4243	13.7352	10.0091	17.9067	13.6147	10.9554	11.877	8.35182	11.1451
Control	137	MeJa study 4 (Col-0) > Hormone	MeJa study 4 (Col-0) / mock treated plant samples (Col-0)	Control	AT-00251	MYC2_wt_con_1-3	14.7604	13.9281	12.2183	17.1364	12.7438	13.2929	13.7602	9.93931	17.9233	13.7501	10.9473	11.9651	8.55497	10.9307
Experimental	138	MeJa study 4 (jin1-9) > Hormone	MeJa study 4 (jin1-9) / mock treated plant samples (jin1-9)	Experimental	AT-00251	MYC2_jin1-9_MeJA_4-1	14.3337	13.4806	12.3057	16.2712	12.325	13.0082	13.5062	9.36457	17.7867	13.288	10.5467	11.7661	8.70006	10.5445
Experimental	138	MeJa study 4 (jin1-9) > Hormone	MeJa study 4 (jin1-9) / mock treated plant samples (jin1-9)	Experimental	AT-00251	MYC2_jin1-9_MeJA_4-2	14.853	13.4922	12.3362	17.0156	12.7689	13.4547	13.7117	9.52343	17.8704	13.2955	10.7451	11.8696	8.59515	10.7319
Experimental	138	MeJa study 4 (jin1-9) > Hormone	MeJa study 4 (jin1-9) / mock treated plant samples (jin1-9)	Experimental	AT-00251	MYC2_jin1-9_MeJA_4-3	14.6672	13.7835	12.3333	17.1915	12.9425	13.3596	13.9023	9.64641	17.9618	13.8652	10.8776	11.9297	8.47816	10.7266
Control	138	MeJa study 4 (jin1-9) > Hormone	MeJa study 4 (jin1-9) / mock treated plant samples (jin1-9)	Control	AT-00251	MYC2_jin1-9_con_2-1	14.8953	13.8073	12.221	17.1172	12.7212	13.2913	13.4383	9.66126	17.8169	13.4459	10.6065	11.9817	8.74015	11.6228
Control	138	MeJa study 4 (jin1-9) > Hormone	MeJa study 4 (jin1-9) / mock treated plant samples (jin1-9)	Control	AT-00251	MYC2_jin1-9_con_2-2	15.0832	13.8071	12.3018	17.1238	12.9832	13.3122	13.6208	9.75732	17.9217	13.5696	11.1161	12.0162	8.38845	11.3508
Control	138	MeJa study 4 (jin1-9) > Hormone	MeJa study 4 (jin1-9) / mock treated plant samples (jin1-9)	Control	AT-00251	MYC2_jin1-9_con_2-3	15.0448	14.0173	12.1385	17.1957	12.8767	13.2977	13.7925	9.94241	17.8743	13.9941	11.002	11.97	8.53391	10.8805
Experimental	139	MeJa study 5 (gai) > Hormone	MeJa study 5 (gai) / untreated leaf disc samples (gai)	Experimental	AT-00391	Defense 9_gai_MeJa_1h_20-1	14.8124	14.4549	12.7303	17.082	13.4459	12.9311	14.2541	9.36227	18.0154	12.5046	10.8433	11.3532	8.3253	9.91073
Experimental	139	MeJa study 5 (gai) > Hormone	MeJa study 5 (gai) / untreated leaf disc samples (gai)	Experimental	AT-00391	Defense 9_gai_MeJa_1h_20-2	15.1339	14.5961	13.0726	17.1976	13.3514	13.2896	14.4907	10.0246	18.1048	13.4282	10.7662	13.6939	8.61095	11.3847
Experimental	139	MeJa study 5 (gai) > Hormone	MeJa study 5 (gai) / untreated leaf disc samples (gai)	Experimental	AT-00391	Defense 9_gai_MeJa_1h_20-3	14.7507	14.2981	12.5799	16.8355	13.4565	13.2142	14.0626	10.2309	18.0381	12.8104	10.7634	11.0415	7.79266	9.55855
Control	139	MeJa study 5 (gai) > Hormone	MeJa study 5 (gai) / untreated leaf disc samples (gai)	Control	AT-00391	Defense 9_gai_con_3-1	14.4201	15.2616	12.8271	16.7446	13.6599	12.0579	13.6989	11.1173	18.0768	13.1766	10.4611	12.1041	10.7169	11.3089
Control	139	MeJa study 5 (gai) > Hormone	MeJa study 5 (gai) / untreated leaf disc samples (gai)	Control	AT-00391	Defense 9_gai_con_3-2	12.6948	15.5504	13.2265	16.7514	14.0025	12.5964	13.4782	11.6233	17.9396	13.5077	10.5634	13.5248	14.3038	11.3967
Control	139	MeJa study 5 (gai) > Hormone	MeJa study 5 (gai) / untreated leaf disc samples (gai)	Control	AT-00391	Defense 9_gai_con_3-3	13.0307	15.4512	13.1412	16.8955	13.7888	12.6238	13.2847	11.3335	17.8232	13.4364	10.4122	13.8532	15.2764	11.0056
Experimental	140	MeJa study 5 (Ler) > Hormone	MeJa study 5 (Ler) / untreated leaf disc samples (Ler)	Experimental	AT-00391	Defense 9_wt_MeJa_1h_18-1	13.3084	14.2776	11.8364	16.0463	13.4971	12.7716	14.3004	12.7143	17.9531	13.0137	10.3609	10.8968	8.5995	8.64158
Experimental	140	MeJa study 5 (Ler) > Hormone	MeJa study 5 (Ler) / untreated leaf disc samples (Ler)	Experimental	AT-00391	Defense 9_wt_MeJa_1h_18-2	14.6197	14.4857	11.8524	17.0966	13.5441	12.6818	14.0882	11.6973	17.9769	13.0239	10.7503	11.5766	8.65026	9.11361
Experimental	140	MeJa study 5 (Ler) > Hormone	MeJa study 5 (Ler) / untreated leaf disc samples (Ler)	Experimental	AT-00391	Defense 9_wt_MeJa_1h_18-3	14.4966	14.3954	11.9563	16.8869	13.4898	12.839	14.3751	12.1714	18.0549	13.2143	10.6134	11.1286	8.35059	8.87961
Control	140	MeJa study 5 (Ler) > Hormone	MeJa study 5 (Ler) / untreated leaf disc samples (Ler)	Control	AT-00391	Defense 9_wt_con_1-1	14.0663	15.5082	12.3311	16.875	13.6187	12.0601	14.4683	10.2382	17.9958	13.5523	10.937	11.5829	8.46168	11.4189
Control	140	MeJa study 5 (Ler) > Hormone	MeJa study 5 (Ler) / untreated leaf disc samples (Ler)	Control	AT-00391	Defense 9_wt_con_1-2	14.4034	15.2669	12.8795	16.8802	13.3454	11.8248	14.324	11.132	18.1416	13.0732	10.6769	13.1386	10.3543	11.118
Control	140	MeJa study 5 (Ler) > Hormone	MeJa study 5 (Ler) / untreated leaf disc samples (Ler)	Control	AT-00391	Defense 9_wt_con_1-3	14.4929	15.5683	12.4322	16.7625	12.956	12.0672	14.0492	10.6992	18.0759	13.1759	10.5518	11.8537	8.01419	11.9034
Experimental	141	MeJa study 5 (penta) > Hormone	MeJa study 5 (penta) / untreated leaf disc samples (penta)	Experimental	AT-00391	Defense 9_penta_MeJa_1h_19-1	13.651	13.9291	11.7157	16.3367	13.4781	12.7712	14.1622	13.2267	17.9669	12.7456	10.2283	11.4422	8.91076	8.50319
Experimental	141	MeJa study 5 (penta) > Hormone	MeJa study 5 (penta) / untreated leaf disc samples (penta)	Experimental	AT-00391	Defense 9_penta_MeJa_1h_19-2	14.3804	14.2932	11.7014	17.1518	13.649	12.6489	14.1666	12.3832	18.1006	12.9315	10.7664	11.3016	9.29356	9.12982
Experimental	141	MeJa study 5 (penta) > Hormone	MeJa study 5 (penta) / untreated leaf disc samples (penta)	Experimental	AT-00391	Defense 9_penta_MeJa_1h_19-3	14.5531	14.2784	11.4861	16.7482	13.5312	12.6802	14.3544	12.8895	18.0549	12.819	10.5702	11.0068	8.86372	8.84285
Control	141	MeJa study 5 (penta) > Hormone	MeJa study 5 (penta) / untreated leaf disc samples (penta)	Control	AT-00391	Defense 9_penta_con_2-1	13.6974	15.7466	12.969	16.9582	13.6306	11.4651	14.2987	10.2348	17.8098	13.1279	10.6983	11.4155	10.7793	10.689
Control	141	MeJa study 5 (penta) > Hormone	MeJa study 5 (penta) / untreated leaf disc samples (penta)	Control	AT-00391	Defense 9_penta_con_2-2	13.3936	15.7718	12.62	16.891	12.9344	11.2058	14.2675	11.1936	17.9537	13.0585	10.8931	11.5613	11.9514	11.5506
Control	141	MeJa study 5 (penta) > Hormone	MeJa study 5 (penta) / untreated leaf disc samples (penta)	Control	AT-00391	Defense 9_penta_con_2-3	14.162	15.6501	12.2628	16.8098	13.078	11.387	14.0803	10.9169	18.0461	13.0768	10.7931	11.6027	10.9208	11.4611
Experimental	142	MeJa study 6 (coi1-2) > Hormone	MeJa study 6 (coi1-2) / solvent treated seedling samples (coi1-2)	Experimental	AT-00450	Hormones 10_coi1-2_100µM MeJA_4h_5-1	13.3053	14.7914	13.6675	12.2086	14.0714	13.8427	13.5855	11.1076	17.6904	14.8432	10.797	12.376	8.39309	11.0188
Experimental	142	MeJa study 6 (coi1-2) > Hormone	MeJa study 6 (coi1-2) / solvent treated seedling samples (coi1-2)	Experimental	AT-00450	Hormones 10_coi1-2_100µM MeJA_4h_5-2	13.2213	14.6756	13.7205	11.9171	14.1557	13.8352	13.6855	11.0709	17.735	14.7974	10.6119	12.2167	8.45627	10.8065
Control	142	MeJa study 6 (coi1-2) > Hormone	MeJa study 6 (coi1-2) / solvent treated seedling samples (coi1-2)	Control	AT-00450	Hormones 10_coi1-2_con_4h_2-1	13.5667	14.6032	13.4412	12.7827	14.4149	13.9797	13.491	11.557	17.6904	14.9099	10.87	12.0104	8.00186	11.3162
Control	142	MeJa study 6 (coi1-2) > Hormone	MeJa study 6 (coi1-2) / solvent treated seedling samples (coi1-2)	Control	AT-00450	Hormones 10_coi1-2_con_4h_2-2	13.4526	14.5891	13.506	12.7314	14.2896	14.0767	13.4756	11.7249	17.7576	15.0341	10.9419	11.8648	9.11262	11.5954
Experimental	143	MeJa study 7 (3h) > Hormone	MeJa study 7 (3h) / solvent treated cell samples (3h)	Experimental	AT-00539	Hormones 13_T87 cl_MeJA_3h_7-1	9.17552	14.1025	13.3505	9.59794	11.888	13.0693	13.8767	9.35779	17.4511	13.2107	10.9781	9.22812	11.061	12.0667
Experimental	143	MeJa study 7 (3h) > Hormone	MeJa study 7 (3h) / solvent treated cell samples (3h)	Experimental	AT-00539	Hormones 13_T87 cl_MeJA_3h_7-2	8.88072	13.8943	13.4229	9.41545	12.1588	13.0146	14.0268	12.7375	17.3821	13.1601	10.9686	9.12794	10.2096	11.5718
Control	143	MeJa study 7 (3h) > Hormone	MeJa study 7 (3h) / solvent treated cell samples (3h)	Control	AT-00539	Hormones 13_T87 cl_con_3h_1-1	9.52847	14.2263	13.0089	9.5049	12.2803	13.5259	13.993	11.008	17.4896	13.3839	11.0536	9.13786	12.378	13.011
Control	143	MeJa study 7 (3h) > Hormone	MeJa study 7 (3h) / solvent treated cell samples (3h)	Control	AT-00539	Hormones 13_T87 cl_con_3h_1-2	8.93611	14.1631	12.9455	10.2936	12.2015	13.32	13.4949	13.7971	17.5511	13.4083	10.8595	9.68496	12.301	12.0016
Experimental	144	MeJa study 7 (24h) > Hormone	MeJa study 7 (24h) / solvent treated cell samples (24h)	Experimental	AT-00539	Hormones 13_T87 cl_MeJA_24h_8-1	9.34884	13.9134	13.0364	8.64429	12.1302	13.764	13.9678	8.94304	17.4378	13.4852	11.2023	8.92484	11.1383	12.6771
Experimental	144	MeJa study 7 (24h) > Hormone	MeJa study 7 (24h) / solvent treated cell samples (24h)	Experimental	AT-00539	Hormones 13_T87 cl_MeJA_24h_8-2	9.32879	13.6881	13.0048	9.0607	12.4011	12.9002	14.8462	11.9181	17.0072	13.1959	11.31	9.55167	8.91558	9.62638
Control	144	MeJa study 7 (24h) > Hormone	MeJa study 7 (24h) / solvent treated cell samples (24h)	Control	AT-00539	Hormones 13_T87 cl_con_24h_2-1	9.03293	14.1853	12.9605	9.33432	12.9203	13.1795	14.4898	15.1806	17.2351	13.3188	11.78	9.53473	9.02608	9.73237
Control	144	MeJa study 7 (24h) > Hormone	MeJa study 7 (24h) / solvent treated cell samples (24h)	Control	AT-00539	Hormones 13_T87 cl_con_24h_2-2	9.28457	13.9572	13.168	10.1977	12.676	13.4208	14.7989	12.6505	17.3343	13.3935	12.098	9.52321	8.24826	10.4727
Experimental	145	salicylic acid > Hormone	salicylic acid / mock treated seedlings	Experimental	AT-00113	HRS_wt_Sal_3h_21-1	13.1492	13.8414	12.639	15.9087	13.662	14.0121	14.2406	9.51426	16.0853	14.1845	11.0392	12.6554	7.87412	10.2916
Experimental	145	salicylic acid > Hormone	salicylic acid / mock treated seedlings	Experimental	AT-00113	HRS_wt_Sal_3h_21-2	13.6757	13.8207	12.6308	15.6299	13.3908	13.8632	14.3681	9.12156	16.0862	14.3154	11.2314	12.4405	8.08921	9.82351
Control	145	salicylic acid > Hormone	salicylic acid / mock treated seedlings	Control	AT-00113	HRS_wt_con_3h_1-1	13.8633	13.9567	12.801	15.9174	13.6542	14.1475	13.9164	9.57675	16.086	14.0481	10.8203	12.8496	7.81807	11.0316
Control	145	salicylic acid > Hormone	salicylic acid / mock treated seedlings	Control	AT-00113	HRS_wt_con_3h_1-2	13.5412	14.1828	12.8015	15.8732	13.3405	14.0381	14.4169	9.33987	16.0862	13.9574	11.105	12.3973	8.01447	10.332
Experimental	146	salicylic acid study 3 > Hormone	salicylic acid study 3 / mock treated seedlings	Experimental	AT-00320	Defense 6_wt_SA_2-1	12.6353	14.1543	12.9047	15.9672	12.8744	12.9133	13.4347	10.5607	17.5709	13.5807	11.3383	12.505	11.5281	11.9038
Experimental	146	salicylic acid study 3 > Hormone	salicylic acid study 3 / mock treated seedlings	Experimental	AT-00320	Defense 6_wt_SA_2-2	12.2649	14.2778	12.8271	16.0595	12.8511	13.07	13.3305	10.39	17.662	13.4501	11.4131	12.5198	11.1599	12.7851
Experimental	146	salicylic acid study 3 > Hormone	salicylic acid study 3 / mock treated seedlings	Experimental	AT-00320	Defense 6_wt_SA_2-3	12.3719	14.1161	12.853	16.2107	12.7186	12.7931	13.1765	9.9697	17.6234	13.5646	11.3355	12.6602	11.8194	11.9038
Control	146	salicylic acid study 3 > Hormone	salicylic acid study 3 / mock treated seedlings	Control	AT-00320	Defense 6_wt_con_1-1	13.0628	14.3107	12.4913	15.8944	12.4448	13.892	13.3685	11.2595	17.6461	13.6654	11.3355	13.2781	9.70458	11.4966
Control	146	salicylic acid study 3 > Hormone	salicylic acid study 3 / mock treated seedlings	Control	AT-00320	Defense 6_wt_con_1-2	11.324	14.4675	12.8205	16.0435	12.6392	14.0227	13.3374	11.6961	17.7393	13.6976	11.257	13.5687	10.7049	11.3277
Experimental	147	salicylic acid study 4 (Col-0) > Hormone	salicylic acid study 4 (Col-0) / silwet L77 treated Col-0 leaf samples (4h)	Experimental	AT-00339	Defense 8_wt_Col-0_SA_4h_22-1	9.80515	13.4616	12.9376	11.2398	13.5989	12.1727	13.9292	10.8656	16.9374	13.3581	11.013	12.6595	12.038	10.4934
Experimental	147	salicylic acid study 4 (Col-0) > Hormone	salicylic acid study 4 (Col-0) / silwet L77 treated Col-0 leaf samples (4h)	Experimental	AT-00339	Defense 8_wt_Col-0_SA_4h_22-2	12.2978	13.2437	12.6814	15.1865	13.2952	12.2274	14.0994	10.1479	16.8577	12.6872	11.1179	12.9504	11.5719	9.26566
Experimental	147	salicylic acid study 4 (Col-0) > Hormone	salicylic acid study 4 (Col-0) / silwet L77 treated Col-0 leaf samples (4h)	Experimental	AT-00339	Defense 8_wt_Col-0_SA_4h_22-3	12.5509	13.1128	12.4999	15.299	13.3209	12.2622	13.9065	10.012	16.8165	12.9629	11.0277	12.667	11.0002	8.77712
Control	147	salicylic acid study 4 (Col-0) > Hormone	salicylic acid study 4 (Col-0) / silwet L77 treated Col-0 leaf samples (4h)	Control	AT-00339	Defense 8_wt_Col-0_con_4h_1-1	11.6984	13.6681	13.2489	15.2686	13.5131	12.4141	14.0949	11.2894	16.9309	13.3907	11.4787	12.7194	12.3096	10.7612
Control	147	salicylic acid study 4 (Col-0) > Hormone	salicylic acid study 4 (Col-0) / silwet L77 treated Col-0 leaf samples (4h)	Control	AT-00339	Defense 8_wt_Col-0_con_4h_1-2	11.9323	13.5464	12.8881	15.1961	13.3585	12.6516	14.164	10.1989	16.9006	13.3276	11.2048	12.323	9.79594	10.179
Control	147	salicylic acid study 4 (Col-0) > Hormone	salicylic acid study 4 (Col-0) / silwet L77 treated Col-0 leaf samples (4h)	Control	AT-00339	Defense 8_wt_Col-0_con_4h_1-3	13.5189	13.5914	12.503	15.0979	13.2552	12.6018	14.226	10.7715	16.8097	13.0854	11.2975	12.0643	9.05482	10.1161
Experimental	148	salicylic acid study 4 (Cvi-1) > Hormone	salicylic acid study 4 (Cvi-1) / silwet L77 treated Cvi-1 leaf samples (4h)	Experimental	AT-00339	Defense 8_wt_Cvi-1_SA_4h_25-1	11.4841	13.2232	12.8904	14.2123	13.7513	12.1087	13.9305	11.4055	16.8751	13.5986	11.2686	12.1051	12.0461	9.87662
Experimental	148	salicylic acid study 4 (Cvi-1) > Hormone	salicylic acid study 4 (Cvi-1) / silwet L77 treated Cvi-1 leaf samples (4h)	Experimental	AT-00339	Defense 8_wt_Cvi-1_SA_4h_25-2	10.6042	13.9775	12.8064	14.7214	13.4752	12.6324	14.1393	10.8422	17.0006	13.6744	11.1522	11.8914	10.2756	11.233
Experimental	148	salicylic acid study 4 (Cvi-1) > Hormone	salicylic acid study 4 (Cvi-1) / silwet L77 treated Cvi-1 leaf samples (4h)	Experimental	AT-00339	Defense 8_wt_Cvi-1_SA_4h_25-3	10.8963	13.0794	12.7205	15.2561	13.4595	12.1619	13.7279	11.5783	16.8942	13.2371	11.0867	13.1072	12.7744	8.92223
Control	148	salicylic acid study 4 (Cvi-1) > Hormone	salicylic acid study 4 (Cvi-1) / silwet L77 treated Cvi-1 leaf samples (4h)	Control	AT-00339	Defense 8_wt_Cvi-1_con_4h_4-1	11.4135	14.0928	13.1714	13.8901	13.6667	12.4401	14.2349	10.8507	17.0023	13.7572	11.2354	12.6109	9.81216	11.0232
Control	148	salicylic acid study 4 (Cvi-1) > Hormone	salicylic acid study 4 (Cvi-1) / silwet L77 treated Cvi-1 leaf samples (4h)	Control	AT-00339	Defense 8_wt_Cvi-1_con_4h_4-2	10.359	13.1771	12.7145	14.4172	13.7259	12.2567	14.17	10.9437	16.8828	13.4778	11.3119	12.1865	12.0942	9.79739
Control	148	salicylic acid study 4 (Cvi-1) > Hormone	salicylic acid study 4 (Cvi-1) / silwet L77 treated Cvi-1 leaf samples (4h)	Control	AT-00339	Defense 8_wt_Cvi-1_con_4h_4-3	10.5971	13.7348	12.6745	14.7926	13.3959	12.7506	14.052	11.8193	16.8763	13.712	10.9572	12.8086	11.1722	10.7875
Experimental	149	salicylic acid study 4 (Est) > Hormone	salicylic acid study 4 (Est) / silwet L77 treated Est leaf samples (4h)	Experimental	AT-00339	Defense 8_wt_Est_SA_4h_28-1	12.4949	13.4714	12.7961	15.4913	13.4545	11.6276	14.2059	10.3331	16.9614	12.7622	11.4718	13.2845	12.87	10.0314
Experimental	149	salicylic acid study 4 (Est) > Hormone	salicylic acid study 4 (Est) / silwet L77 treated Est leaf samples (4h)	Experimental	AT-00339	Defense 8_wt_Est_SA_4h_28-2	11.9415	13.789	12.4008	15.2463	13.4006	11.8447	14.23	10.8816	16.891	12.8643	11.5516	12.8719	12.4164	9.38308
Experimental	149	salicylic acid study 4 (Est) > Hormone	salicylic acid study 4 (Est) / silwet L77 treated Est leaf samples (4h)	Experimental	AT-00339	Defense 8_wt_Est_SA_4h_28-3	11.7526	13.2324	12.8857	15.1689	13.2692	12.1216	13.9773	10.0169	16.8807	13.3597	11.5743	13.6804	10.2773	10.9159
Control	149	salicylic acid study 4 (Est) > Hormone	salicylic acid study 4 (Est) / silwet L77 treated Est leaf samples (4h)	Control	AT-00339	Defense 8_wt_Est_con_4h_7-1	11.7403	13.7645	12.9148	14.8371	13.4706	12.2081	14.1783	10.8817	16.9868	13.2376	11.702	13.1707	11.4943	10.8607
Control	149	salicylic acid study 4 (Est) > Hormone	salicylic acid study 4 (Est) / silwet L77 treated Est leaf samples (4h)	Control	AT-00339	Defense 8_wt_Est_con_4h_7-2	13.1197	13.8108	12.7603	15.4384	13.3312	11.9272	14.4844	10.2324	16.9033	13.1195	11.3118	13.3577	10.3128	10.5887
Control	149	salicylic acid study 4 (Est) > Hormone	salicylic acid study 4 (Est) / silwet L77 treated Est leaf samples (4h)	Control	AT-00339	Defense 8_wt_Est_con_4h_7-3	10.959	14.1526	12.538	14.8257	13.4434	12.1907	14.3364	10.6483	16.9656	13.1965	11.5911	12.4843	12.5516	9.93458
Experimental	150	salicylic acid study 4 (Kin-0) > Hormone	salicylic acid study 4 (Kin-0) / silwet L77 treated Kin-0 leaf samples (4h)	Experimental	AT-00339	Defense 8_wt_Kin-0_SA_4h_31-1	13.1712	13.5678	12.8414	13.8269	13.2765	11.6352	13.9265	10.5093	16.9165	13.1077	10.8392	12.7657	10.7263	10.6139
Experimental	150	salicylic acid study 4 (Kin-0) > Hormone	salicylic acid study 4 (Kin-0) / silwet L77 treated Kin-0 leaf samples (4h)	Experimental	AT-00339	Defense 8_wt_Kin-0_SA_4h_31-2	12.3823	13.2506	12.6425	15.8345	13.3915	12.2279	13.774	10.9183	16.9549	13.0335	11.1114	12.6954	12.1229	10.5102
Experimental	150	salicylic acid study 4 (Kin-0) > Hormone	salicylic acid study 4 (Kin-0) / silwet L77 treated Kin-0 leaf samples (4h)	Experimental	AT-00339	Defense 8_wt_Kin-0_SA_4h_31-3	11.9489	13.4579	13.1566	15.2585	13.7526	10.7256	12.4402	10.8655	17.011	13.5626	10.7223	13.1673	10.778	11.4325
Control	150	salicylic acid study 4 (Kin-0) > Hormone	salicylic acid study 4 (Kin-0) / silwet L77 treated Kin-0 leaf samples (4h)	Control	AT-00339	Defense 8_wt_Kin-0_con_4h_10-1	11.7041	13.8223	13.0499	13.6296	13.612	11.2086	13.1408	10.6933	17.0226	13.6724	10.6033	12.4554	11.2093	11.7874
Control	150	salicylic acid study 4 (Kin-0) > Hormone	salicylic acid study 4 (Kin-0) / silwet L77 treated Kin-0 leaf samples (4h)	Control	AT-00339	Defense 8_wt_Kin-0_con_4h_10-2	13.0759	13.8466	12.7298	14.9094	13.5407	12.1674	14.0182	11.2757	16.8684	13.0251	11.1792	12.7413	11.0342	10.6662
Control	150	salicylic acid study 4 (Kin-0) > Hormone	salicylic acid study 4 (Kin-0) / silwet L77 treated Kin-0 leaf samples (4h)	Control	AT-00339	Defense 8_wt_Kin-0_con_4h_10-3	13.0989	13.6666	12.6039	15.7333	13.321	12.5948	13.9682	11.4622	16.9461	13.0583	11.0535	12.6508	12.9749	11.3859
Experimental	151	salicylic acid study 4 (Mt-0) > Hormone	salicylic acid study 4 (Mt-0) / silwet L77 treated Mt-0 leaf samples (4h)	Experimental	AT-00339	Defense 8_wt_Mt-0_SA_4h_34-1	12.8058	13.1638	12.5673	15.293	13.1567	11.7215	14.0664	10.5064	16.8225	12.9326	11.1466	12.8032	8.93056	9.74116
Experimental	151	salicylic acid study 4 (Mt-0) > Hormone	salicylic acid study 4 (Mt-0) / silwet L77 treated Mt-0 leaf samples (4h)	Experimental	AT-00339	Defense 8_wt_Mt-0_SA_4h_34-2	12.2809	13.2086	12.4177	15.6124	13.5665	11.818	13.8715	11.2039	16.8053	12.9309	11.2649	12.3031	10.8114	9.78664
Experimental	151	salicylic acid study 4 (Mt-0) > Hormone	salicylic acid study 4 (Mt-0) / silwet L77 treated Mt-0 leaf samples (4h)	Experimental	AT-00339	Defense 8_wt_Mt-0_SA_4h_34-3	12.6056	13.07	13.095	13.2754	13.4293	10.7493	13.1878	11.9904	16.8209	13.1339	10.5415	13.3222	10.7121	11.6477
Control	151	salicylic acid study 4 (Mt-0) > Hormone	salicylic acid study 4 (Mt-0) / silwet L77 treated Mt-0 leaf samples (4h)	Control	AT-00339	Defense 8_wt_Mt-0_con_4h_13-1	13.1218	13.776	13.5961	15.3282	13.5463	11.7313	13.6423	11.3739	16.9452	13.4996	10.9245	13.179	8.42761	12.7043
Control	151	salicylic acid study 4 (Mt-0) > Hormone	salicylic acid study 4 (Mt-0) / silwet L77 treated Mt-0 leaf samples (4h)	Control	AT-00339	Defense 8_wt_Mt-0_con_4h_13-2	13.1066	13.8448	12.9842	15.4975	13.1939	12.4257	14.2928	10.6566	16.9656	13.3284	11.2704	13.3402	8.90917	10.4421
Control	151	salicylic acid study 4 (Mt-0) > Hormone	salicylic acid study 4 (Mt-0) / silwet L77 treated Mt-0 leaf samples (4h)	Control	AT-00339	Defense 8_wt_Mt-0_con_4h_13-3	12.8479	13.7399	12.5205	15.6596	13.5731	12.1936	14.0106	11.0949	16.8957	13.0761	11.1335	12.2178	10.1015	10.3702
Experimental	152	salicylic acid study 4 (Tsu-1) > Hormone	salicylic acid study 4 (Tsu-1) / silwet L77 treated Tsu-1 leaf samples (4h)	Experimental	AT-00339	Defense 8_wt_Tsu-1_SA_4h_37-1	10.6564	13.4228	13.0928	14.9467	13.5933	10.4518	12.173	10.8656	16.9161	13.44	10.6363	12.7167	12.1164	10.3874
Experimental	152	salicylic acid study 4 (Tsu-1) > Hormone	salicylic acid study 4 (Tsu-1) / silwet L77 treated Tsu-1 leaf samples (4h)	Experimental	AT-00339	Defense 8_wt_Tsu-1_SA_4h_37-2	13.6006	13.5895	12.5219	15.5162	13.1491	11.8445	13.9144	9.91816	16.9051	12.5028	11.2377	12.9911	12.7399	9.27617
Experimental	152	salicylic acid study 4 (Tsu-1) > Hormone	salicylic acid study 4 (Tsu-1) / silwet L77 treated Tsu-1 leaf samples (4h)	Experimental	AT-00339	Defense 8_wt_Tsu-1_SA_4h_37-3	12.6002	13.2887	12.3205	15.6138	13.4821	12.101	13.8747	10.3764	16.7953	12.6007	11.2943	12.1389	12.6931	9.07468
Control	152	salicylic acid study 4 (Tsu-1) > Hormone	salicylic acid study 4 (Tsu-1) / silwet L77 treated Tsu-1 leaf samples (4h)	Control	AT-00339	Defense 8_wt_Tsu-1_con_4h_16-1	13.8544	13.8118	12.5564	15.4856	13.179	12.0345	14.1548	10.459	16.9858	12.9497	11.1458	12.5967	11.6566	9.8541
Control	152	salicylic acid study 4 (Tsu-1) > Hormone	salicylic acid study 4 (Tsu-1) / silwet L77 treated Tsu-1 leaf samples (4h)	Control	AT-00339	Defense 8_wt_Tsu-1_con_4h_16-2	12.6749	13.7626	12.4101	15.6446	13.4649	12.2026	14.0333	10.7566	16.8835	13.0455	11.2348	12.1717	11.6124	9.57849
Control	152	salicylic acid study 4 (Tsu-1) > Hormone	salicylic acid study 4 (Tsu-1) / silwet L77 treated Tsu-1 leaf samples (4h)	Control	AT-00339	Defense 8_wt_Tsu-1_con_4h_16-3	10.9301	13.5251	12.5576	13.1056	13.1794	12.0946	14.1661	10.4948	16.91	13.2607	11.1455	12.0652	10.9507	9.87291
Experimental	153	salicylic acid study 4 (Van-0) > Hormone	salicylic acid study 4 (Van-0) / silwet L77 treated Van-0 leaf samples (4h)	Experimental	AT-00339	Defense 8_wt_Van-0_SA_4h_40-1	13.0456	13.1918	12.5172	15.4579	13.5237	11.2665	13.8034	10.8564	16.9193	12.8208	11.2055	13.071	12.3837	9.76032
Experimental	153	salicylic acid study 4 (Van-0) > Hormone	salicylic acid study 4 (Van-0) / silwet L77 treated Van-0 leaf samples (4h)	Experimental	AT-00339	Defense 8_wt_Van-0_SA_4h_40-2	12.571	13.2238	12.3654	15.5535	13.4404	11.552	13.784	10.7536	16.8712	12.6118	11.5701	12.6635	11.997	9.52933
Experimental	153	salicylic acid study 4 (Van-0) > Hormone	salicylic acid study 4 (Van-0) / silwet L77 treated Van-0 leaf samples (4h)	Experimental	AT-00339	Defense 8_wt_Van-0_SA_4h_40-3	11.6772	13.2785	12.6152	14.573	13.2448	11.8522	13.7879	10.7453	16.9656	12.7362	11.1878	13.1819	13.3029	10.2949
Control	153	salicylic acid study 4 (Van-0) > Hormone	salicylic acid study 4 (Van-0) / silwet L77 treated Van-0 leaf samples (4h)	Control	AT-00339	Defense 8_wt_Van-0_con_4h_19-1	11.4555	13.5099	12.296	14.8161	13.1225	11.8275	13.9195	10.7752	17.0194	13.2259	11.3652	12.3351	11.2898	10.2774
Control	153	salicylic acid study 4 (Van-0) > Hormone	salicylic acid study 4 (Van-0) / silwet L77 treated Van-0 leaf samples (4h)	Control	AT-00339	Defense 8_wt_Van-0_con_4h_19-2	10.8333	13.6169	12.6246	15.2158	13.2214	12.3433	13.81	10.7774	17.0842	12.8997	11.1126	13.0725	13.0707	10.2431
Experimental	154	salicylic acid study 5 (Col-0) > Hormone	salicylic acid study 5 (Col-0) / silwet L77 treated Col-0 leaf samples (28h)	Experimental	AT-00339	Defense 8_wt_Col-0_SA_28h_23-1	11.699	13.8885	12.8141	14.9361	13.2362	12.9517	13.9886	10.8448	16.9656	13.4721	11.3142	12.3614	10.4368	10.3955
Experimental	154	salicylic acid study 5 (Col-0) > Hormone	salicylic acid study 5 (Col-0) / silwet L77 treated Col-0 leaf samples (28h)	Experimental	AT-00339	Defense 8_wt_Col-0_SA_28h_23-2	12.8618	13.8816	12.7679	15.1801	12.9792	12.7325	14.3135	10.5137	16.8528	13.3035	11.0193	12.2093	10.0051	9.88107
Experimental	154	salicylic acid study 5 (Col-0) > Hormone	salicylic acid study 5 (Col-0) / silwet L77 treated Col-0 leaf samples (28h)	Experimental	AT-00339	Defense 8_wt_Col-0_SA_28h_23-3	13.3023	13.8312	12.7624	14.8376	13.2259	12.0967	13.7102	11.0896	16.9471	13.383	10.4833	12.1657	10.7772	10.6103
Control	154	salicylic acid study 5 (Col-0) > Hormone	salicylic acid study 5 (Col-0) / silwet L77 treated Col-0 leaf samples (28h)	Control	AT-00339	Defense 8_wt_Col-0_con_28h_2-1	12.0248	13.7443	12.9239	15.2099	13.3958	12.5475	14.0173	10.8999	16.9774	13.4543	11.3845	12.151	10.8016	10.0555
Control	154	salicylic acid study 5 (Col-0) > Hormone	salicylic acid study 5 (Col-0) / silwet L77 treated Col-0 leaf samples (28h)	Control	AT-00339	Defense 8_wt_Col-0_con_28h_2-2	12.2891	13.7684	13.0256	15.2013	12.8945	12.7545	14.0782	9.99767	16.8518	13.4723	11.0283	12.156	9.56923	9.43064
Control	154	salicylic acid study 5 (Col-0) > Hormone	salicylic acid study 5 (Col-0) / silwet L77 treated Col-0 leaf samples (28h)	Control	AT-00339	Defense 8_wt_Col-0_con_28h_2-3	13.1906	13.7409	12.7162	14.7065	13.3065	11.7526	13.697	10.697	16.8666	13.2015	10.3435	12.2693	10.4489	10.1738
Experimental	155	salicylic acid study 5 (Cvi-1) > Hormone	salicylic acid study 5 (Cvi-1) / silwet L77 treated Cvi-1 leaf samples (28h)	Experimental	AT-00339	Defense 8_wt_Cvi-1_SA_28h_26-1	10.5861	14.1958	12.9881	13.2867	13.3475	12.6605	14.2369	11.4075	16.9374	13.9276	11.4776	12.4942	9.29133	10.9379
Experimental	155	salicylic acid study 5 (Cvi-1) > Hormone	salicylic acid study 5 (Cvi-1) / silwet L77 treated Cvi-1 leaf samples (28h)	Experimental	AT-00339	Defense 8_wt_Cvi-1_SA_28h_26-2	11.0822	14.019	12.6747	14.9648	13.3118	12.8706	14.1419	10.8867	17.0006	13.7821	10.9232	11.8593	9.59509	10.4602
Experimental	155	salicylic acid study 5 (Cvi-1) > Hormone	salicylic acid study 5 (Cvi-1) / silwet L77 treated Cvi-1 leaf samples (28h)	Experimental	AT-00339	Defense 8_wt_Cvi-1_SA_28h_26-3	9.36172	13.8668	12.5462	11.0675	13.4972	12.7931	14.3695	11.0927	16.8429	13.5505	11.2136	12.2961	9.52468	10.1175
Control	155	salicylic acid study 5 (Cvi-1) > Hormone	salicylic acid study 5 (Cvi-1) / silwet L77 treated Cvi-1 leaf samples (28h)	Control	AT-00339	Defense 8_wt_Cvi-1_con_28h_5-1	11.463	13.9557	12.7404	13.8969	13.5717	12.6088	14.2661	11.3587	16.8567	13.6722	11.2165	12.2452	9.64519	10.4805
Control	155	salicylic acid study 5 (Cvi-1) > Hormone	salicylic acid study 5 (Cvi-1) / silwet L77 treated Cvi-1 leaf samples (28h)	Control	AT-00339	Defense 8_wt_Cvi-1_con_28h_5-2	11.0598	14.0809	12.3988	13.2842	13.3771	12.8786	14.4181	10.8574	16.9816	13.7764	11.1631	11.9758	9.64838	10.5215
Control	155	salicylic acid study 5 (Cvi-1) > Hormone	salicylic acid study 5 (Cvi-1) / silwet L77 treated Cvi-1 leaf samples (28h)	Control	AT-00339	Defense 8_wt_Cvi-1_con_28h_5-3	13.009	14.0333	12.4199	15.8379	13.5399	12.8866	14.2517	10.7768	16.9656	13.8013	11.1451	11.9746	9.44031	10.4659
Experimental	156	salicylic acid study 5 (Est) > Hormone	salicylic acid study 5 (Est) / silwet L77 treated Est leaf samples (28h)	Experimental	AT-00339	Defense 8_wt_Est_SA_28h_29-1	11.7248	14.2136	12.8433	14.1379	13.2289	12.2039	13.9985	10.5467	17.0501	13.9127	11.2901	12.6202	10.2202	10.6532
Experimental	156	salicylic acid study 5 (Est) > Hormone	salicylic acid study 5 (Est) / silwet L77 treated Est leaf samples (28h)	Experimental	AT-00339	Defense 8_wt_Est_SA_28h_29-2	13.432	14.5377	12.5538	15.4492	13.0392	12.1825	14.4311	10.4578	16.9398	13.5246	11.1916	11.8689	10.5441	10.625
Experimental	156	salicylic acid study 5 (Est) > Hormone	salicylic acid study 5 (Est) / silwet L77 treated Est leaf samples (28h)	Experimental	AT-00339	Defense 8_wt_Est_SA_28h_29-3	11.4743	14.51	12.803	14.5886	13.1867	11.9098	14.1048	11.4549	16.8628	13.9052	11.0964	12.0096	11.6402	10.7489
Control	156	salicylic acid study 5 (Est) > Hormone	salicylic acid study 5 (Est) / silwet L77 treated Est leaf samples (28h)	Control	AT-00339	Defense 8_wt_Est_con_28h_8-1	12.7944	13.6309	13.36	15.4631	13.601	11.5964	13.4212	10.9396	16.8276	13.7669	10.8153	12.7702	11.1746	10.6814
Control	156	salicylic acid study 5 (Est) > Hormone	salicylic acid study 5 (Est) / silwet L77 treated Est leaf samples (28h)	Control	AT-00339	Defense 8_wt_Est_con_28h_8-2	13.4086	14.0744	13.0729	15.4169	13.2765	11.7035	14.1273	10.9448	16.7581	13.8204	11.1652	11.8522	10.6559	10.0786
Control	156	salicylic acid study 5 (Est) > Hormone	salicylic acid study 5 (Est) / silwet L77 treated Est leaf samples (28h)	Control	AT-00339	Defense 8_wt_Est_con_28h_8-3	12.0622	14.1628	12.468	13.6378	13.4451	11.9423	14.2389	11.2647	16.8206	13.5021	11.3645	12.075	10.8986	9.71934
Experimental	157	salicylic acid study 5 (Kin-0) > Hormone	salicylic acid study 5 (Kin-0) / silwet L77 treated Kin-0 leaf samples (28h)	Experimental	AT-00339	Defense 8_wt_Kin-0_SA_28h_32-1	12.3008	14.0517	12.5806	14.3995	13.2023	12.5646	14.2019	10.6157	16.9401	13.5595	11.0504	12.2465	10.3942	11.1384
Experimental	157	salicylic acid study 5 (Kin-0) > Hormone	salicylic acid study 5 (Kin-0) / silwet L77 treated Kin-0 leaf samples (28h)	Experimental	AT-00339	Defense 8_wt_Kin-0_SA_28h_32-2	13.5135	14.0179	12.6304	15.7077	13.1117	12.8017	14.0613	10.9224	17.0397	13.2886	10.9606	12.4385	11.4548	11.2437
Experimental	157	salicylic acid study 5 (Kin-0) > Hormone	salicylic acid study 5 (Kin-0) / silwet L77 treated Kin-0 leaf samples (28h)	Experimental	AT-00339	Defense 8_wt_Kin-0_SA_28h_32-3	12.0299	13.9625	13.3331	14.7785	13.6955	11.1614	12.5533	11.7882	16.9386	13.6623	9.99599	12.1647	10.17	12.1815
Control	157	salicylic acid study 5 (Kin-0) > Hormone	salicylic acid study 5 (Kin-0) / silwet L77 treated Kin-0 leaf samples (28h)	Control	AT-00339	Defense 8_wt_Kin-0_con_28h_11-1	10.8641	13.7163	13.4411	12.9203	13.6296	11.1251	12.4218	11.5153	16.9264	13.8548	10.1216	12.2821	10.6943	11.9676
Control	157	salicylic acid study 5 (Kin-0) > Hormone	salicylic acid study 5 (Kin-0) / silwet L77 treated Kin-0 leaf samples (28h)	Control	AT-00339	Defense 8_wt_Kin-0_con_28h_11-2	12.8246	14.0469	12.6148	14.7784	13.3083	12.7905	14.3203	10.1571	16.8577	13.4157	11.1473	12.3552	10.02	10.8378
Control	157	salicylic acid study 5 (Kin-0) > Hormone	salicylic acid study 5 (Kin-0) / silwet L77 treated Kin-0 leaf samples (28h)	Control	AT-00339	Defense 8_wt_Kin-0_con_28h_11-3	13.4901	14.0035	12.3587	15.8455	13.0545	13.1409	14.429	10.8212	16.9656	13.2145	11.1426	12.2872	11.1009	10.7985
Experimental	158	salicylic acid study 5 (Mt-0) > Hormone	salicylic acid study 5 (Mt-0) / silwet L77 treated Mt-0 leaf samples (28h)	Experimental	AT-00339	Defense 8_wt_Mt-0_SA_28h_35-1	13.6218	14.1022	12.7516	16.0199	13.0506	12.691	14.2375	11.0034	16.9929	13.3906	11.0797	12.0327	8.02807	11.6953
Experimental	158	salicylic acid study 5 (Mt-0) > Hormone	salicylic acid study 5 (Mt-0) / silwet L77 treated Mt-0 leaf samples (28h)	Experimental	AT-00339	Defense 8_wt_Mt-0_SA_28h_35-2	12.6741	14.0825	12.643	15.4262	13.1087	12.7323	14.4144	10.7233	16.8825	13.5243	11.1012	11.9954	8.29751	11.2034
Experimental	158	salicylic acid study 5 (Mt-0) > Hormone	salicylic acid study 5 (Mt-0) / silwet L77 treated Mt-0 leaf samples (28h)	Experimental	AT-00339	Defense 8_wt_Mt-0_SA_28h_35-3	13.0291	13.9301	12.6262	15.5225	13.5471	12.6793	14.2507	11.8502	16.811	13.3738	11.1446	12.2124	9.23209	10.7925
Control	158	salicylic acid study 5 (Mt-0) > Hormone	salicylic acid study 5 (Mt-0) / silwet L77 treated Mt-0 leaf samples (28h)	Control	AT-00339	Defense 8_wt_Mt-0_con_28h_14-1	13.6645	13.8868	13.3861	15.2673	13.4132	11.4944	13.5355	11.1261	16.91	13.371	10.6826	12.8929	7.96029	11.66
Control	158	salicylic acid study 5 (Mt-0) > Hormone	salicylic acid study 5 (Mt-0) / silwet L77 treated Mt-0 leaf samples (28h)	Control	AT-00339	Defense 8_wt_Mt-0_con_28h_14-2	13.1876	14.0402	12.8445	15.3253	13.171	12.3552	14.2119	10.826	16.8807	13.4682	10.9602	12.2861	8.24627	11.0569
Control	158	salicylic acid study 5 (Mt-0) > Hormone	salicylic acid study 5 (Mt-0) / silwet L77 treated Mt-0 leaf samples (28h)	Control	AT-00339	Defense 8_wt_Mt-0_con_28h_14-3	12.9538	14.0858	12.8847	15.4736	13.3916	12.587	14.2201	12.1209	16.8217	13.5778	11.0415	12.258	9.26007	11.1801
Experimental	159	salicylic acid study 5 (Tsu-1) > Hormone	salicylic acid study 5 (Tsu-1) / silwet L77 treated Tsu-1 leaf samples (28h)	Experimental	AT-00339	Defense 8_wt_Tsu-1_SA_28h_38-1	13.0257	13.8111	12.8191	15.3355	13.1092	12.1477	13.9362	10.8426	16.9688	13.5627	11.1166	11.894	10.8795	9.80494
Experimental	159	salicylic acid study 5 (Tsu-1) > Hormone	salicylic acid study 5 (Tsu-1) / silwet L77 treated Tsu-1 leaf samples (28h)	Experimental	AT-00339	Defense 8_wt_Tsu-1_SA_28h_38-2	14.0857	14.337	12.4416	15.5565	12.7615	12.6162	14.3898	10.5176	16.9844	13.3726	11.1422	12.362	10.625	10.2802
Experimental	159	salicylic acid study 5 (Tsu-1) > Hormone	salicylic acid study 5 (Tsu-1) / silwet L77 treated Tsu-1 leaf samples (28h)	Experimental	AT-00339	Defense 8_wt_Tsu-1_SA_28h_38-3	13.0562	14.2425	12.7287	15.4354	13.3284	12.4164	14.1753	11.0157	16.8487	13.3774	11.0057	11.9771	12.0537	9.44954
Control	159	salicylic acid study 5 (Tsu-1) > Hormone	salicylic acid study 5 (Tsu-1) / silwet L77 treated Tsu-1 leaf samples (28h)	Control	AT-00339	Defense 8_wt_Tsu-1_con_28h_17-1	12.2214	13.9897	12.4508	15.7468	12.9492	12.5688	14.2807	9.59978	16.9533	13.1202	11.2319	12.1235	10.3556	9.40169
Control	159	salicylic acid study 5 (Tsu-1) > Hormone	salicylic acid study 5 (Tsu-1) / silwet L77 treated Tsu-1 leaf samples (28h)	Control	AT-00339	Defense 8_wt_Tsu-1_con_28h_17-2	13.7311	14.2335	12.6469	14.8846	13.0732	12.2593	14.2967	10.3766	16.8338	13.1839	11.1384	12.4583	10.7525	9.804
Control	159	salicylic acid study 5 (Tsu-1) > Hormone	salicylic acid study 5 (Tsu-1) / silwet L77 treated Tsu-1 leaf samples (28h)	Control	AT-00339	Defense 8_wt_Tsu-1_con_28h_17-3	13.1208	14.0953	12.6703	15.6169	13.3277	12.4421	14.3859	10.645	16.8338	13.3024	11.1561	11.874	11.1426	9.44898
Experimental	160	salicylic acid study 5 (Van-0) > Hormone	salicylic acid study 5 (Van-0) / silwet L77 treated Van-0 leaf samples (28h)	Experimental	AT-00339	Defense 8_wt_Van-0_SA_28h_41-1	13.1746	14.0265	12.8772	15.3326	13.2158	11.8417	13.8631	11.6144	16.9351	13.4589	10.963	11.477	9.32704	10.0553
Experimental	160	salicylic acid study 5 (Van-0) > Hormone	salicylic acid study 5 (Van-0) / silwet L77 treated Van-0 leaf samples (28h)	Experimental	AT-00339	Defense 8_wt_Van-0_SA_28h_41-2	11.3673	14.2108	12.8416	15.2522	13.0397	12.5144	14.2412	11.5364	16.9107	13.6238	11.2558	11.1526	10.6183	10.7496
Control	160	salicylic acid study 5 (Van-0) > Hormone	salicylic acid study 5 (Van-0) / silwet L77 treated Van-0 leaf samples (28h)	Control	AT-00339	Defense 8_wt_Van-0_con_28h_20-1	12.3548	13.8939	12.6798	15.1881	13.3403	12.3272	14.026	11.0242	16.9857	13.3713	11.1493	11.9932	11.174	10.0368
Control	160	salicylic acid study 5 (Van-0) > Hormone	salicylic acid study 5 (Van-0) / silwet L77 treated Van-0 leaf samples (28h)	Control	AT-00339	Defense 8_wt_Van-0_con_28h_20-2	10.6486	14.0317	12.5385	15.1309	13.119	12.7445	14.1135	10.7719	16.9473	13.5966	11.1796	11.9656	11.001	10.1222
Experimental	161	salicylic acid study 6 (Col-0) > Hormone	salicylic acid study 6 (Col-0) / silwet L77 treated Col-0 leaf samples (52h)	Experimental	AT-00339	Defense 8_wt_Col-0_SA_52h_24-1	12.4048	13.7966	12.7616	15.5259	13.3652	12.7341	13.7207	10.8619	16.9056	13.6122	11.2559	11.9928	10.006	10.1691
Experimental	161	salicylic acid study 6 (Col-0) > Hormone	salicylic acid study 6 (Col-0) / silwet L77 treated Col-0 leaf samples (52h)	Experimental	AT-00339	Defense 8_wt_Col-0_SA_52h_24-2	13.3964	13.7104	13.1513	14.5001	12.9162	12.4114	13.7078	10.7319	16.9318	13.3538	10.516	12.2615	10.2947	11.0073
Experimental	161	salicylic acid study 6 (Col-0) > Hormone	salicylic acid study 6 (Col-0) / silwet L77 treated Col-0 leaf samples (52h)	Experimental	AT-00339	Defense 8_wt_Col-0_SA_52h_24-3	13.4412	13.648	12.3942	15.1582	13.2972	12.7463	14.3352	10.5941	16.9051	13.1434	11.0853	12.278	9.91216	10.3571
Control	161	salicylic acid study 6 (Col-0) > Hormone	salicylic acid study 6 (Col-0) / silwet L77 treated Col-0 leaf samples (52h)	Control	AT-00339	Defense 8_wt_Col-0_con_52h_3-1	11.109	13.7272	12.6481	14.8459	13.462	13.0867	13.7876	10.416	16.7446	13.6784	11.2902	11.8042	9.64492	9.44816
Control	161	salicylic acid study 6 (Col-0) > Hormone	salicylic acid study 6 (Col-0) / silwet L77 treated Col-0 leaf samples (52h)	Control	AT-00339	Defense 8_wt_Col-0_con_52h_3-2	11.968	13.619	12.7872	13.0237	13.3611	12.6245	14.0219	10.4034	16.8835	13.4307	10.9812	12.1401	10.1126	9.68415
Control	161	salicylic acid study 6 (Col-0) > Hormone	salicylic acid study 6 (Col-0) / silwet L77 treated Col-0 leaf samples (52h)	Control	AT-00339	Defense 8_wt_Col-0_con_52h_3-3	13.1509	13.736	12.5195	14.901	13.2811	12.9104	14.3724	10.5159	16.8674	13.2243	11.2432	11.9282	9.69846	9.98399
Experimental	162	salicylic acid study 6 (Cvi-1) > Hormone	salicylic acid study 6 (Cvi-1) / silwet L77 treated Cvi-1 leaf samples (52h)	Experimental	AT-00339	Defense 8_wt_Cvi-1_SA_52h_27-1	13.0443	14.0132	12.8694	16.0358	13.2784	12.9674	14.0737	10.9872	17.0322	13.6659	11.1005	12.257	9.4365	11.5807
Experimental	162	salicylic acid study 6 (Cvi-1) > Hormone	salicylic acid study 6 (Cvi-1) / silwet L77 treated Cvi-1 leaf samples (52h)	Experimental	AT-00339	Defense 8_wt_Cvi-1_SA_52h_27-2	13.6856	14.1026	12.6295	14.0206	13.509	12.71	14.1544	11.4958	16.9802	13.7124	11.064	12.352	9.58933	10.7565
Experimental	162	salicylic acid study 6 (Cvi-1) > Hormone	salicylic acid study 6 (Cvi-1) / silwet L77 treated Cvi-1 leaf samples (52h)	Experimental	AT-00339	Defense 8_wt_Cvi-1_SA_52h_27-3	12.4873	14.2897	13.4418	14.5608	13.7518	11.9612	13.0495	11.4366	16.7795	14.0168	10.3061	12.5101	10.0473	11.1128
Control	162	salicylic acid study 6 (Cvi-1) > Hormone	salicylic acid study 6 (Cvi-1) / silwet L77 treated Cvi-1 leaf samples (52h)	Control	AT-00339	Defense 8_wt_Cvi-1_con_52h_6-1	11.5241	14.0937	13.2655	13.771	13.632	12.4049	13.9637	11.1305	16.9167	13.9253	10.9787	12.6542	9.77071	9.89238
Control	162	salicylic acid study 6 (Cvi-1) > Hormone	salicylic acid study 6 (Cvi-1) / silwet L77 treated Cvi-1 leaf samples (52h)	Control	AT-00339	Defense 8_wt_Cvi-1_con_52h_6-2	10.9407	14.0017	12.7026	14.5849	13.4741	12.8267	14.2821	11.4704	16.9346	13.8933	11.0943	12.1901	9.73537	10.9337
Control	162	salicylic acid study 6 (Cvi-1) > Hormone	salicylic acid study 6 (Cvi-1) / silwet L77 treated Cvi-1 leaf samples (52h)	Control	AT-00339	Defense 8_wt_Cvi-1_con_52h_6-3	13.1729	13.8904	12.5979	15.9624	13.3466	13.1691	14.3357	10.7291	16.9807	13.4593	11.4187	12.2012	8.87061	10.7571
Experimental	163	salicylic acid study 6 (Est) > Hormone	salicylic acid study 6 (Est) / silwet L77 treated Est leaf samples (52h)	Experimental	AT-00339	Defense 8_wt_Est_SA_52h_30-1	12.0647	14.1045	12.806	14.6506	12.9326	12.1406	14.2839	10.4033	16.9246	13.5647	11.218	11.8973	9.71027	10.9998
Experimental	163	salicylic acid study 6 (Est) > Hormone	salicylic acid study 6 (Est) / silwet L77 treated Est leaf samples (52h)	Experimental	AT-00339	Defense 8_wt_Est_SA_52h_30-2	12.6525	14.2286	12.5975	15.2716	13.1998	12.103	14.1742	10.9226	16.9656	13.5686	11.2125	11.8301	10.869	10.6456
Control	163	salicylic acid study 6 (Est) > Hormone	salicylic acid study 6 (Est) / silwet L77 treated Est leaf samples (52h)	Control	AT-00339	Defense 8_wt_Est_con_52h_9-1	12.0904	13.7633	12.7712	15.5145	13.9344	11.8182	13.3748	10.1792	16.9309	13.538	11.2883	12.0618	10.0293	10.1631
Control	163	salicylic acid study 6 (Est) > Hormone	salicylic acid study 6 (Est) / silwet L77 treated Est leaf samples (52h)	Control	AT-00339	Defense 8_wt_Est_con_52h_9-2	12.5856	13.9923	12.6566	15.3362	13.0502	12.1179	14.4143	10.1125	16.867	13.4235	11.0711	11.9262	10.5688	10.3386
Control	163	salicylic acid study 6 (Est) > Hormone	salicylic acid study 6 (Est) / silwet L77 treated Est leaf samples (52h)	Control	AT-00339	Defense 8_wt_Est_con_52h_9-3	12.4329	14.1412	12.5056	15.3035	13.2482	12.1555	14.0821	10.8988	17.0257	13.5384	11.108	11.8826	10.9873	10.1465
Experimental	164	salicylic acid study 6 (Kin-0) > Hormone	salicylic acid study 6 (Kin-0) / silwet L77 treated Kin-0 leaf samples (52h)	Experimental	AT-00339	Defense 8_wt_Kin-0_SA_52h_33-1	13.6563	13.963	12.8694	14.5059	13.2867	12.8861	14.1615	10.1009	16.9423	13.2223	11.1767	12.5886	9.8272	11.4967
Experimental	164	salicylic acid study 6 (Kin-0) > Hormone	salicylic acid study 6 (Kin-0) / silwet L77 treated Kin-0 leaf samples (52h)	Experimental	AT-00339	Defense 8_wt_Kin-0_SA_52h_33-2	11.8069	14.1001	12.5683	15.5664	13.4957	13.1993	14.3666	11.3657	16.9157	13.6016	11.2921	12.2609	11.3047	11.0675
Experimental	164	salicylic acid study 6 (Kin-0) > Hormone	salicylic acid study 6 (Kin-0) / silwet L77 treated Kin-0 leaf samples (52h)	Experimental	AT-00339	Defense 8_wt_Kin-0_SA_52h_33-3	13.8816	13.7457	13.381	15.2074	13.6311	11.9102	13.0276	11.4895	16.9656	13.7461	10.9722	12.052	10.2305	11.803
Control	164	salicylic acid study 6 (Kin-0) > Hormone	salicylic acid study 6 (Kin-0) / silwet L77 treated Kin-0 leaf samples (52h)	Control	AT-00339	Defense 8_wt_Kin-0_con_52h_12-1	12.4564	13.9891	12.7103	15.4942	13.6791	12.4947	13.7925	10.3685	16.8963	13.5602	11.1323	12.0388	9.11418	11.5948
Control	164	salicylic acid study 6 (Kin-0) > Hormone	salicylic acid study 6 (Kin-0) / silwet L77 treated Kin-0 leaf samples (52h)	Control	AT-00339	Defense 8_wt_Kin-0_con_52h_12-2	13.6184	13.961	12.758	14.2818	13.3308	12.7079	14.1498	10.2297	16.8712	13.2158	11.0347	12.4224	10.4037	11.3527
Control	164	salicylic acid study 6 (Kin-0) > Hormone	salicylic acid study 6 (Kin-0) / silwet L77 treated Kin-0 leaf samples (52h)	Control	AT-00339	Defense 8_wt_Kin-0_con_52h_12-3	13.4224	14.0668	12.6818	15.7948	13.1642	12.9172	14.2357	11.1567	16.9626	13.2602	11.1102	12.4535	11.2268	11.4252
Experimental	165	salicylic acid study 6 (Mt-0) > Hormone	salicylic acid study 6 (Mt-0) / silwet L77 treated Mt-0 leaf samples (52h)	Experimental	AT-00339	Defense 8_wt_Mt-0_SA_52h_36-1	12.5536	13.9049	12.8103	15.4844	13.3636	12.5668	13.7053	10.3265	16.9088	13.4948	11.2761	11.9642	8.18393	10.908
Experimental	165	salicylic acid study 6 (Mt-0) > Hormone	salicylic acid study 6 (Mt-0) / silwet L77 treated Mt-0 leaf samples (52h)	Experimental	AT-00339	Defense 8_wt_Mt-0_SA_52h_36-2	13.3598	14.0176	12.8628	15.4942	13.3165	12.5954	14.3503	11.0546	16.8876	13.3777	11.0971	12.0084	8.40216	11.313
Control	165	salicylic acid study 6 (Mt-0) > Hormone	salicylic acid study 6 (Mt-0) / silwet L77 treated Mt-0 leaf samples (52h)	Control	AT-00339	Defense 8_wt_Mt-0_con_52h_15-1	11.9352	13.8091	12.5767	15.42	13.4433	12.685	13.9159	10.4144	16.8712	13.5828	11.2529	12.065	8.33087	10.6747
Control	165	salicylic acid study 6 (Mt-0) > Hormone	salicylic acid study 6 (Mt-0) / silwet L77 treated Mt-0 leaf samples (52h)	Control	AT-00339	Defense 8_wt_Mt-0_con_52h_15-2	13.2652	13.819	12.9097	15.3358	13.1766	12.3432	14.3824	10.6645	16.9391	13.3941	11.2263	11.9628	8.41625	11.4436
Control	165	salicylic acid study 6 (Mt-0) > Hormone	salicylic acid study 6 (Mt-0) / silwet L77 treated Mt-0 leaf samples (52h)	Control	AT-00339	Defense 8_wt_Mt-0_con_52h_15-3	12.5975	14.0501	12.6486	15.1202	13.5798	12.6707	14.4821	10.998	16.8639	13.459	11.0565	11.5076	8.71146	11.2742
Experimental	166	salicylic acid study 6 (Tsu-1) > Hormone	salicylic acid study 6 (Tsu-1) / silwet L77 treated Tsu-1 leaf samples (52h)	Experimental	AT-00339	Defense 8_wt_Tsu-1_SA_52h_39-1	12.0616	13.8078	13.0312	15.5415	13.1082	12.7362	13.8962	10.198	16.9656	13.5598	11.3512	12.4554	10.475	10.9256
Experimental	166	salicylic acid study 6 (Tsu-1) > Hormone	salicylic acid study 6 (Tsu-1) / silwet L77 treated Tsu-1 leaf samples (52h)	Experimental	AT-00339	Defense 8_wt_Tsu-1_SA_52h_39-2	14.0432	14.1974	12.9252	15.2725	13.1539	12.4358	14.2635	10.5401	16.9208	13.2925	11.1327	12.6641	11.4627	10.5059
Experimental	166	salicylic acid study 6 (Tsu-1) > Hormone	salicylic acid study 6 (Tsu-1) / silwet L77 treated Tsu-1 leaf samples (52h)	Experimental	AT-00339	Defense 8_wt_Tsu-1_SA_52h_39-3	12.8345	14.1512	12.8759	15.4382	13.5115	12.4749	14.1214	11.0793	16.8322	13.5814	11.0741	12.1588	11.8329	10.8625
Control	166	salicylic acid study 6 (Tsu-1) > Hormone	salicylic acid study 6 (Tsu-1) / silwet L77 treated Tsu-1 leaf samples (52h)	Control	AT-00339	Defense 8_wt_Tsu-1_con_52h_18-1	10.3854	13.7799	13.9407	12.6925	13.4627	11.5528	12.7823	11.3921	16.9061	13.7537	11.4047	13.2574	11.3775	11.3521
Control	166	salicylic acid study 6 (Tsu-1) > Hormone	salicylic acid study 6 (Tsu-1) / silwet L77 treated Tsu-1 leaf samples (52h)	Control	AT-00339	Defense 8_wt_Tsu-1_con_52h_18-2	13.8277	14.1193	12.8723	15.4133	13.3475	12.3874	14.2266	10.6262	16.9502	13.1566	11.1407	12.7339	11.027	10.3081
Control	166	salicylic acid study 6 (Tsu-1) > Hormone	salicylic acid study 6 (Tsu-1) / silwet L77 treated Tsu-1 leaf samples (52h)	Control	AT-00339	Defense 8_wt_Tsu-1_con_52h_18-3	12.8103	14.1987	13.3522	15.1377	13.786	11.6743	13.5631	11.504	16.6376	13.8197	10.6915	12.3126	11.8857	10.4085
Experimental	167	salicylic acid study 6 (Van-0) > Hormone	salicylic acid study 6 (Van-0) / silwet L77 treated Van-0 leaf samples (52h)	Experimental	AT-00339	Defense 8_wt_Van-0_SA_52h_42-1	12.8886	14.2023	12.9055	14.9499	13.4392	12.2864	14.0172	11.1577	16.9252	13.5729	11.1809	12.4754	10.2008	10.9396
Experimental	167	salicylic acid study 6 (Van-0) > Hormone	salicylic acid study 6 (Van-0) / silwet L77 treated Van-0 leaf samples (52h)	Experimental	AT-00339	Defense 8_wt_Van-0_SA_52h_42-2	12.6854	13.9322	12.5115	15.2561	13.225	12.3678	13.9456	10.8845	16.9199	13.3097	11.1262	12.0644	10.446	10.249
Experimental	167	salicylic acid study 6 (Van-0) > Hormone	salicylic acid study 6 (Van-0) / silwet L77 treated Van-0 leaf samples (52h)	Experimental	AT-00339	Defense 8_wt_Van-0_SA_52h_42-3	11.0692	13.9997	13.0881	15.0686	13.2176	12.7902	13.844	12.4212	17.0033	13.8235	11.12	11.7332	11.4024	10.0815
Control	167	salicylic acid study 6 (Van-0) > Hormone	salicylic acid study 6 (Van-0) / silwet L77 treated Van-0 leaf samples (52h)	Control	AT-00339	Defense 8_wt_Van-0_con_52h_21-1	13.0763	13.823	13.139	14.4177	13.0133	10.6857	12.7744	10.7821	17.0114	13.6964	9.94272	11.8435	10.9922	11.494
Control	167	salicylic acid study 6 (Van-0) > Hormone	salicylic acid study 6 (Van-0) / silwet L77 treated Van-0 leaf samples (52h)	Control	AT-00339	Defense 8_wt_Van-0_con_52h_21-2	12.4446	13.9219	12.7059	15.0768	13.3086	12.274	14.1586	11.035	16.9732	13.4443	11.2514	11.5468	10.1945	10.2859
Control	167	salicylic acid study 6 (Van-0) > Hormone	salicylic acid study 6 (Van-0) / silwet L77 treated Van-0 leaf samples (52h)	Control	AT-00339	Defense 8_wt_Van-0_con_52h_21-3	13.1765	14.0503	12.9974	15.4882	13.1936	12.314	13.7698	11.8994	16.9802	13.5077	10.9738	11.7667	10.4485	10.9609
Experimental	168	salicylic acid study 7 (npr1-1 sni1) > Hormone	salicylic acid study 7 (npr1-1 sni1) / solvent treated whole plant samples (npr1-1 sni1)	Experimental	AT-00471	SA res._npr1-1 sni1_0.5mM SA_16h_4-1	14.0509	14.9119	12.5541	13.749	12.7007	13.8041	13.6265	13.2683	17.585	14.0344	10.8063	12.3717	7.75007	11.8428
Experimental	168	salicylic acid study 7 (npr1-1 sni1) > Hormone	salicylic acid study 7 (npr1-1 sni1) / solvent treated whole plant samples (npr1-1 sni1)	Experimental	AT-00471	SA res._npr1-1 sni1_0.5mM SA_16h_4-2	14.5199	14.4755	12.3651	13.9308	12.669	13.884	13.6606	13.294	17.7581	14.2393	10.8075	12.3785	8.10423	11.9716
Experimental	168	salicylic acid study 7 (npr1-1 sni1) > Hormone	salicylic acid study 7 (npr1-1 sni1) / solvent treated whole plant samples (npr1-1 sni1)	Experimental	AT-00471	SA res._npr1-1 sni1_0.5mM SA_16h_4-3	13.951	14.8731	12.6505	13.7534	12.8308	13.9959	13.6419	13.3657	17.6464	14.287	10.8499	12.3396	8.13924	11.9969
Control	168	salicylic acid study 7 (npr1-1 sni1) > Hormone	salicylic acid study 7 (npr1-1 sni1) / solvent treated whole plant samples (npr1-1 sni1)	Control	AT-00471	SA res._npr1-1 sni1_con_16h_1-1	14.0971	14.805	12.5788	13.892	12.5301	13.9402	13.7945	13.4789	17.6332	14.376	11.0565	11.9554	7.86993	12.2133
Control	168	salicylic acid study 7 (npr1-1 sni1) > Hormone	salicylic acid study 7 (npr1-1 sni1) / solvent treated whole plant samples (npr1-1 sni1)	Control	AT-00471	SA res._npr1-1 sni1_con_16h_1-2	13.8216	15.0939	12.5404	13.9136	12.7948	14.0677	13.7306	11.4811	17.6457	14.3895	10.9136	11.6562	7.79286	12.8296
Control	168	salicylic acid study 7 (npr1-1 sni1) > Hormone	salicylic acid study 7 (npr1-1 sni1) / solvent treated whole plant samples (npr1-1 sni1)	Control	AT-00471	SA res._npr1-1 sni1_con_16h_1-3	14.0256	14.9697	12.6036	13.5548	12.5141	14.2064	13.8194	13.6525	17.5033	14.3936	10.6128	11.8002	7.83416	12.0663
Experimental	169	salicylic acid study 7 (npr1-1 sni1 brca2a) > Hormone	salicylic acid study 7 (npr1-1 sni1 brca2a) / solvent treated whole plant samples (npr1-1 sni1 brca2a)	Experimental	AT-00471	SA res._npr1-1 sni1 brca2a_0.5mM SA_16h_5-1	13.7457	14.9455	13.0835	13.3515	12.6341	14.0677	13.7195	12.6586	17.5884	13.9645	11.0167	12.8793	7.51152	12.1111
Experimental	169	salicylic acid study 7 (npr1-1 sni1 brca2a) > Hormone	salicylic acid study 7 (npr1-1 sni1 brca2a) / solvent treated whole plant samples (npr1-1 sni1 brca2a)	Experimental	AT-00471	SA res._npr1-1 sni1 brca2a_0.5mM SA_16h_5-2	14.0734	14.6928	12.8989	13.7076	12.6424	13.8786	13.628	12.6824	17.6544	14.0439	10.983	12.7599	7.54063	12.1085
Experimental	169	salicylic acid study 7 (npr1-1 sni1 brca2a) > Hormone	salicylic acid study 7 (npr1-1 sni1 brca2a) / solvent treated whole plant samples (npr1-1 sni1 brca2a)	Experimental	AT-00471	SA res._npr1-1 sni1 brca2a_0.5mM SA_16h_5-3	13.4995	14.8402	12.9987	13.3716	12.6583	14.0372	13.8647	12.6683	17.6	14.1223	10.9405	12.678	7.50072	12.1369
Control	169	salicylic acid study 7 (npr1-1 sni1 brca2a) > Hormone	salicylic acid study 7 (npr1-1 sni1 brca2a) / solvent treated whole plant samples (npr1-1 sni1 brca2a)	Control	AT-00471	SA res._npr1-1 sni1 brca2a_con_16h_2-1	14.2869	14.9905	12.7557	13.8435	12.5664	14.0603	13.9232	13.3559	17.8049	14.2401	10.947	12.4373	7.88252	12.0118
Control	169	salicylic acid study 7 (npr1-1 sni1 brca2a) > Hormone	salicylic acid study 7 (npr1-1 sni1 brca2a) / solvent treated whole plant samples (npr1-1 sni1 brca2a)	Control	AT-00471	SA res._npr1-1 sni1 brca2a_con_16h_2-2	13.9512	14.8385	12.6024	13.8192	12.6444	14.0902	13.8022	13.2996	17.7057	14.4246	10.9026	12.5622	7.65857	12.3681
Control	169	salicylic acid study 7 (npr1-1 sni1 brca2a) > Hormone	salicylic acid study 7 (npr1-1 sni1 brca2a) / solvent treated whole plant samples (npr1-1 sni1 brca2a)	Control	AT-00471	SA res._npr1-1 sni1 brca2a_con_16h_2-3	14.2973	15.1508	12.8017	13.4737	12.6159	14.0677	13.7096	13.3981	17.529	14.5164	10.8666	12.5858	7.96769	11.8255
Experimental	170	salicylic acid study 7 (npr1-1 sni1 ssn2-1) > Hormone	salicylic acid study 7 (npr1-1 sni1 ssn2-1) / solvent treated whole plant samples (npr1-1 sni1 ssn2-1)	Experimental	AT-00471	SA res._npr1-1 sni1 ssn2-1_0.5mM SA_16h_6-1	13.3005	14.8518	12.9362	12.2294	13.3673	14.2411	13.1961	12.2695	17.7043	14.5963	11.1268	13.4382	7.51318	11.8867
Experimental	170	salicylic acid study 7 (npr1-1 sni1 ssn2-1) > Hormone	salicylic acid study 7 (npr1-1 sni1 ssn2-1) / solvent treated whole plant samples (npr1-1 sni1 ssn2-1)	Experimental	AT-00471	SA res._npr1-1 sni1 ssn2-1_0.5mM SA_16h_6-2	13.3678	15.0302	13.3756	12.1023	13.2531	14.2714	13.1491	12.6073	17.6293	14.5529	10.9433	13.4093	7.52058	11.8312
Control	170	salicylic acid study 7 (npr1-1 sni1 ssn2-1) > Hormone	salicylic acid study 7 (npr1-1 sni1 ssn2-1) / solvent treated whole plant samples (npr1-1 sni1 ssn2-1)	Control	AT-00471	SA res._npr1-1 sni1 ssn2-1_con_16h_3-1	13.5419	15.265	12.7138	12.7561	12.9841	14.1072	13.7469	13.15	17.7258	14.7174	11.2499	12.0815	7.71163	12.1369
Control	170	salicylic acid study 7 (npr1-1 sni1 ssn2-1) > Hormone	salicylic acid study 7 (npr1-1 sni1 ssn2-1) / solvent treated whole plant samples (npr1-1 sni1 ssn2-1)	Control	AT-00471	SA res._npr1-1 sni1 ssn2-1_con_16h_3-2	13.6534	15.3969	12.5479	12.7845	13.1425	14.1981	13.7052	13.1467	17.6441	14.5212	11.4645	12.1311	7.96855	12.0964
Control	170	salicylic acid study 7 (npr1-1 sni1 ssn2-1) > Hormone	salicylic acid study 7 (npr1-1 sni1 ssn2-1) / solvent treated whole plant samples (npr1-1 sni1 ssn2-1)	Control	AT-00471	SA res._npr1-1 sni1 ssn2-1_con_16h_3-3	14.1495	15.2209	12.625	13.7413	13.0423	14.363	14.0063	13.3358	17.6464	14.4936	11.1217	12.1559	7.73003	11.9698
Experimental	171	salicylic acid study 8 (Col-0) > Hormone	salicylic acid study 8 (Col-0) / mock treated leaf samples (Col-0)	Experimental	AT-00494	Elicitor / SA_wt_1mM SA_6h_3-1	14.4264	12.9518	12.6373	14.6051	13.4062	12.5796	14.281	11.5182	18.6106	13.0536	10.9131	12.5322	8.82734	9.46134
Experimental	171	salicylic acid study 8 (Col-0) > Hormone	salicylic acid study 8 (Col-0) / mock treated leaf samples (Col-0)	Experimental	AT-00494	Elicitor / SA_wt_1mM SA_6h_3-2	14.7235	13.0234	12.6737	15.2075	13.3205	12.2568	14.2112	11.6685	18.5893	13.0194	11.2198	12.3238	8.67455	9.48394
Experimental	171	salicylic acid study 8 (Col-0) > Hormone	salicylic acid study 8 (Col-0) / mock treated leaf samples (Col-0)	Experimental	AT-00494	Elicitor / SA_wt_1mM SA_6h_3-3	14.4016	12.9314	12.6736	15.1235	13.3993	12.4064	14.151	11.9766	18.637	13.0576	10.9199	12.3197	9.13988	9.62757
Control	171	salicylic acid study 8 (Col-0) > Hormone	salicylic acid study 8 (Col-0) / mock treated leaf samples (Col-0)	Control	AT-00494	Elicitor / SA_wt_con_6h_1-1	14.9153	13.0416	12.8862	15.5763	13.2197	13.4012	13.9862	11.3615	18.5933	13.6203	10.9171	12.1903	8.41058	9.99635
Control	171	salicylic acid study 8 (Col-0) > Hormone	salicylic acid study 8 (Col-0) / mock treated leaf samples (Col-0)	Control	AT-00494	Elicitor / SA_wt_con_6h_1-2	14.9552	13.1491	12.9553	15.485	13.118	13.6708	14.0305	11.6898	18.637	13.6578	10.9198	12.3307	8.39511	10.0884
Control	171	salicylic acid study 8 (Col-0) > Hormone	salicylic acid study 8 (Col-0) / mock treated leaf samples (Col-0)	Control	AT-00494	Elicitor / SA_wt_con_6h_1-3	14.9134	13.0711	12.9526	15.6383	13.1225	13.2213	13.9062	11.6818	18.6615	13.5255	10.7895	12.0905	8.50926	9.80492
Experimental	172	salicylic acid study 9 (3h) > Hormone	salicylic acid study 9 (3h) / solvent treated cell samples (3h)	Experimental	AT-00539	Hormones 13_T87 cl_SA_3h_5-1	9.48428	13.7305	13.104	9.86964	12.0403	13.3579	13.7917	10.9113	17.1251	13.3827	10.8984	9.54568	12.4001	12.2708
Experimental	172	salicylic acid study 9 (3h) > Hormone	salicylic acid study 9 (3h) / solvent treated cell samples (3h)	Experimental	AT-00539	Hormones 13_T87 cl_SA_3h_5-2	9.51964	13.8219	12.9668	9.44126	11.8612	13.4111	13.7656	13.5412	17.2948	13.3137	10.9625	9.0885	11.7739	11.8559
Control	172	salicylic acid study 9 (3h) > Hormone	salicylic acid study 9 (3h) / solvent treated cell samples (3h)	Control	AT-00539	Hormones 13_T87 cl_con_3h_1-1	9.52847	14.2263	13.0089	9.5049	12.2803	13.5259	13.993	11.008	17.4896	13.3839	11.0536	9.13786	12.378	13.011
Control	172	salicylic acid study 9 (3h) > Hormone	salicylic acid study 9 (3h) / solvent treated cell samples (3h)	Control	AT-00539	Hormones 13_T87 cl_con_3h_1-2	8.93611	14.1631	12.9455	10.2936	12.2015	13.32	13.4949	13.7971	17.5511	13.4083	10.8595	9.68496	12.301	12.0016
Experimental	173	salicylic acid study 9 (24h) > Hormone	salicylic acid study 9 (24h) / solvent treated cell samples (24h)	Experimental	AT-00539	Hormones 13_T87 cl_SA_24h_6-1	9.54732	13.9546	13.1734	9.81638	12.8089	12.8958	14.6316	13.8284	17.0064	13.2509	11.4667	10.0453	9.48897	9.73296
Experimental	173	salicylic acid study 9 (24h) > Hormone	salicylic acid study 9 (24h) / solvent treated cell samples (24h)	Experimental	AT-00539	Hormones 13_T87 cl_SA_24h_6-2	8.95617	13.7221	13.1245	10.9552	12.6136	13.1299	14.9661	12.5647	17.1382	13.4878	12.1257	9.83854	8.75522	9.82418
Control	173	salicylic acid study 9 (24h) > Hormone	salicylic acid study 9 (24h) / solvent treated cell samples (24h)	Control	AT-00539	Hormones 13_T87 cl_con_24h_2-1	9.03293	14.1853	12.9605	9.33432	12.9203	13.1795	14.4898	15.1806	17.2351	13.3188	11.78	9.53473	9.02608	9.73237
Control	173	salicylic acid study 9 (24h) > Hormone	salicylic acid study 9 (24h) / solvent treated cell samples (24h)	Control	AT-00539	Hormones 13_T87 cl_con_24h_2-2	9.28457	13.9572	13.168	10.1977	12.676	13.4208	14.7989	12.6505	17.3343	13.3935	12.098	9.52321	8.24826	10.4727
Experimental	174	salicylic acid study 10 (4d) > Hormone	salicylic acid study 10 (4d) / mock treated Col-0 rosette leaf samples (4d)	Experimental	AT-00544	Insecticide_wt_SA_4d_4-1	15.3552	14.3913	12.4732	16.6316	12.8938	12.9233	13.41	10.9384	18.1766	13.2722	10.6757	12.3254	8.95018	11.4041
Experimental	174	salicylic acid study 10 (4d) > Hormone	salicylic acid study 10 (4d) / mock treated Col-0 rosette leaf samples (4d)	Experimental	AT-00544	Insecticide_wt_SA_4d_4-2	14.7647	13.7087	12.0472	15.9471	13.0442	11.8146	13.2464	11.8241	17.5213	13.1151	10.5077	11.1993	10.1047	9.21272
Control	174	salicylic acid study 10 (4d) > Hormone	salicylic acid study 10 (4d) / mock treated Col-0 rosette leaf samples (4d)	Control	AT-00544	Insecticide_wt_con_4d_1-1	15.3686	14.2691	12.4095	16.6818	13.1734	13.2326	13.8841	9.71315	18.2328	13.6588	10.9366	12.2576	8.01016	11.3578
Control	174	salicylic acid study 10 (4d) > Hormone	salicylic acid study 10 (4d) / mock treated Col-0 rosette leaf samples (4d)	Control	AT-00544	Insecticide_wt_con_4d_1-2	15.8963	13.8025	12.1444	16.5957	12.7954	12.7364	13.4462	9.82547	18.049	12.838	10.6818	11.5431	7.81231	10.3973
Experimental	175	salicylic acid study 11 (dsr1) > Hormone	salicylic acid study 11 (dsr1) / mock treated seedling samples (dsr1)	Experimental	AT-00557	SA res. 2_dsr1_SA_10h_4-1	11.1828	14.028	13.0897	13.569	13.7127	13.9973	14.0129	11.2034	16.5065	14.6048	11.2278	12.9617	11.1876	10.6246
Experimental	175	salicylic acid study 11 (dsr1) > Hormone	salicylic acid study 11 (dsr1) / mock treated seedling samples (dsr1)	Experimental	AT-00557	SA res. 2_dsr1_SA_10h_4-2	10.8553	14.1343	13.2665	12.8513	13.6903	14.0995	13.9447	11.3275	16.3528	14.8082	11.1268	12.9582	10.4342	10.9728
Experimental	175	salicylic acid study 11 (dsr1) > Hormone	salicylic acid study 11 (dsr1) / mock treated seedling samples (dsr1)	Experimental	AT-00557	SA res. 2_dsr1_SA_10h_4-3	10.4965	14.0255	13.0586	12.7818	13.6042	13.9543	13.948	10.9794	16.4829	14.7305	11.2301	12.9869	11.2173	10.9323
Control	175	salicylic acid study 11 (dsr1) > Hormone	salicylic acid study 11 (dsr1) / mock treated seedling samples (dsr1)	Control	AT-00557	SA res. 2_dsr1_con_10h_2-1	11.6576	14.3711	13.7576	13.6715	13.6908	14.4468	14.0913	11.5989	16.3815	14.7321	11.2269	13.3788	9.48129	11.498
Control	175	salicylic acid study 11 (dsr1) > Hormone	salicylic acid study 11 (dsr1) / mock treated seedling samples (dsr1)	Control	AT-00557	SA res. 2_dsr1_con_10h_2-2	11.4275	14.1362	13.3944	13.961	13.5549	14.3807	14.1618	11.3875	16.5674	14.8497	11.1775	13.3053	9.86439	10.7704
Control	175	salicylic acid study 11 (dsr1) > Hormone	salicylic acid study 11 (dsr1) / mock treated seedling samples (dsr1)	Control	AT-00557	SA res. 2_dsr1_con_10h_2-3	11.447	14.3821	13.6813	13.5332	13.4935	14.5652	13.7846	11.9564	16.5312	14.8677	10.8649	13.0265	10.4395	11.8719
Experimental	176	salicylic acid study 11 (JC66) > Hormone	salicylic acid study 11 (JC66) / mock treated seedling samples (JC66)	Experimental	AT-00557	SA res. 2_JC66_SA_10h_3-1	11.1733	14.1409	13.1876	13.5902	13.5374	13.967	14.1977	10.8138	16.4366	14.6778	11.1744	12.8476	9.40118	11.171
Experimental	176	salicylic acid study 11 (JC66) > Hormone	salicylic acid study 11 (JC66) / mock treated seedling samples (JC66)	Experimental	AT-00557	SA res. 2_JC66_SA_10h_3-2	11.58	14.0195	13.2086	13.8669	13.5928	14.0236	14.0771	11.0124	16.4527	14.6942	11.4263	12.722	9.84398	11.3215
Experimental	176	salicylic acid study 11 (JC66) > Hormone	salicylic acid study 11 (JC66) / mock treated seedling samples (JC66)	Experimental	AT-00557	SA res. 2_JC66_SA_10h_3-3	11.7341	14.2999	13.426	13.4392	13.6092	14.1624	14.1336	11.0986	16.2997	14.8171	11.2481	12.8593	9.6731	11.5395
Control	176	salicylic acid study 11 (JC66) > Hormone	salicylic acid study 11 (JC66) / mock treated seedling samples (JC66)	Control	AT-00557	SA res. 2_JC66_con_10h_1-1	11.077	14.389	13.6298	13.2719	13.4633	14.3182	14.2571	11.4158	16.3727	14.6072	11.3521	13.1755	9.25385	11.5344
Control	176	salicylic acid study 11 (JC66) > Hormone	salicylic acid study 11 (JC66) / mock treated seedling samples (JC66)	Control	AT-00557	SA res. 2_JC66_con_10h_1-2	13.6778	14.088	13.2919	14.9402	12.7593	14.1482	14.1466	10.9302	16.6214	14.771	10.9889	12.233	9.17647	11.8993
Control	176	salicylic acid study 11 (JC66) > Hormone	salicylic acid study 11 (JC66) / mock treated seedling samples (JC66)	Control	AT-00557	SA res. 2_JC66_con_10h_1-3	11.4617	13.9813	13.4234	13.4557	13.7019	14.3502	14.1838	11.8902	16.3524	14.6782	11.3703	13.0879	9.05593	11.4475

## Sheet: Perturbations
Silicon flow from root to shoot in pepper: A comprehensive in silico analysis reveals a potential linkage between gene expression and hormone signaling that stimulates plant growth and metabolism
Fernando Carlos Gómez-Merino*, Libia Iris Trejo-Téllez, Atonaltzin García-Jiménez, Hugo Fernando Escobar-Sepúlveda, and Sara Monzerrat Ramírez-Olvera
Supplemental File SF13
Detailed description of experiments aimed at identifying expression patterns of homolog Si-regulated genes in response to phytohormones and phytohormone precursos in Arabidopsis thaliana. Gene expression levels can be visualized in Figure 10. Data were retrieved from the Genevestigator platform available at https://genevestigator.com/gv/ (Zimmermann et al., 2014).
Id	Path from root	Perturbations	Experiment	# samples experiment	# samples control	Log2-ratio	p-value	Log2-ratio	p-value	Log2-ratio	p-value	Log2-ratio	p-value	Log2-ratio	p-value	Log2-ratio	p-value	Log2-ratio	p-value	Log2-ratio	p-value	Log2-ratio	p-value	Log2-ratio	p-value	Log2-ratio	p-value	Log2-ratio	p-value	Log2-ratio	p-value	Log2-ratio	p-value
	Elicitor	Elicitor
0	Hormone	Hormone
1	2,4-D + kinetin (ckh1-1) > Hormone	2,4-D + kinetin (ckh1-1) / 2,4-D study 2 (ckh1-1)	AT-00525	2	2	0.183671	0.761701	-0.0537319	0.551404	0.110001	0.414382	0.334185	0.352733	0.182921	0.503894	-0.0519304	0.455723	-0.183348	0.132523	0.542198	0.0792258	1.10198	0.0181539	-0.641664	0.00110926	0.0575562	0.84043	-0.103197	0.216928	0.0433693	0.766079	-0.466303	0.225152
2	2,4-D + kinetin (ckh2-1) > Hormone	2,4-D + kinetin (ckh2-1) / 2,4-D study 2 (ckh2-1)	AT-00525	2	2	0.0685883	0.761762	-0.152553	0.0497981	0.0167952	0.909083	0.349187	0.113504	-0.0185833	0.582633	-0.0711117	0.26611	-0.262665	0.0801144	-0.0390015	0.873675	0.551838	0.146974	-0.294406	0.00135594	-0.216086	0.156089	-0.00939655	0.92115	0.204571	0.0131402	-0.652852	0.00505603
3	2,4-D + kinetin (Ler) > Hormone	2,4-D + kinetin (Ler) / 2,4-D study 2 (Ler)	AT-00525	2	2	-0.231911	0.320686	0.0786219	0.573903	0.0503235	0.749615	-0.0658741	0.826162	0.0814819	0.162631	-0.130925	0.438688	0.0589542	0.625439	-0.0487642	0.904188	0.581697	0.191541	-0.089962	0.315471	0.0852509	0.719255	-0.109715	0.79707	0.31095	0.20565	-0.622824	0.437296
4	2,4-D + kinetin study 2 (ckh1-1) > Hormone	2,4-D + kinetin study 2 (ckh1-1) / 2,4-D study 2 (ckh1-1)	AT-00525	2	2	0.240697	0.611945	-0.0724583	0.333693	0.22501	0.0615818	0.616951	0.235514	0.411705	0.188064	0.0377684	0.278394	-0.416901	0.0346491	0.485145	0.165482	1.31679	0.00343235	-1.21332	0.00110926	-0.027338	0.92422	-0.0612183	0.0840355	-0.18405	0.145018	-0.722633	0.114075
5	2,4-D + kinetin study 2 (ckh2-1) > Hormone	2,4-D + kinetin study 2 (ckh2-1) / 2,4-D study 2 (ckh2-1)	AT-00525	2	2	0.151356	0.530443	-0.0771236	0.235221	-0.146479	0.165303	0.406666	0.00815806	0.146324	0.15983	-0.112373	0.21796	-0.412359	0.0642018	0.375486	0.0937204	0.868319	0.0495899	-1.04496	0.00110926	-0.531971	0.0341182	0.0219574	0.768588	0.279311	0.156281	-2.37697	0.00110926
6	2,4-D + kinetin study 2 (Ler) > Hormone	2,4-D + kinetin study 2 (Ler) / 2,4-D study 2 (Ler)	AT-00525	2	2	-0.538157	0.0583011	0.111899	0.171574	-0.0725803	0.223226	-0.326955	0.486676	0.327776	0.0368025	-0.173544	0.145702	-0.217289	0.0390946	0.117955	0.683927	0.691046	0.323757	-0.57043	0.0706217	-0.0109482	0.951093	-0.182522	0.665273	0.187047	0.45439	-1.17152	0.17048
7	BA (Col-0) > Hormone	BA (Col-0) / vehicle treated shoot samples (Col-0)	AT-00351	2	2	0.377915	0.738415	-0.579363	0.0519814	0.0981951	0.672895	0.185764	0.909708	-0.140821	0.411858	-0.0697317	0.705493	0.0946684	0.426519	-0.781982	0.168395	0.0128822	0.690195	-0.159508	0.0378146	-0.163613	0.543995	0.317725	0.429305	-0.234374	0.465589	0.513684	0.252963
8	24-eBL (dark) > Hormone	24-eBL (dark) / mock treated seedling samples	AT-00650	3	3	0.0329151	0.811539	0.154996	0.0266034	-0.0817013	0.217368	-0.21949	0.0784262	-0.0716095	0.322665	-0.0673008	0.208161	-0.0605564	0.48036	0.367426	0.016841	0.159264	0.005599	0.0608215	0.338799	-0.0411644	0.499077	0.107365	0.155543	-0.814892	0.0199432	-0.174465	0.0616968
9	24-eBL + dark (axr2-1) > Hormone	24-eBL + dark (axr2-1) / dark study 11 (axr2-1)	AT-00604	2	2	0.535003	0.0627509	0.0913439	0.379931	-0.0725746	0.415192	0.66897	0.196184	-0.235817	0.454255	0.0815048	0.629289	0.163877	0.206257	0.300071	0.0530252	0.121866	0.0442268	0.207641	0.105819	0.221638	0.0912182	-0.481073	0.192381	0.254596	0.0195533	-0.0258207	0.923983
10	24-eBL + dark (Col) > Hormone	24-eBL + dark (Col) / dark study 11 (Col)	AT-00604	2	2	-0.0696592	0.589951	0.209545	0.219049	-0.0318785	0.795983	-0.285475	0.675845	0.141821	0.259054	0.128705	0.00658708	-0.0136786	0.89085	0.147057	0.509264	-0.168144	0.254988	0.324343	0.13062	-0.227364	0.403648	-0.0173779	0.925145	-0.44594	0.57881	-0.288013	0.119986
11	24-eBL + dark (msg2-1) > Hormone	24-eBL + dark (msg2-1) / dark study 11 (msg2-1)	AT-00604	2	2	0.608161	0.212006	0.261504	0.21417	-0.145616	0.36196	0.430184	0.474596	-0.0719547	0.732894	-0.0471992	0.563214	0.212087	0.112993	0.216291	0.316703	-0.0519791	0.756809	0.305611	0.0277075	0.0739384	0.618238	-0.867903	0.0543496	-0.163623	0.263892	-0.245686	0.0640791
12	24-eBL + glucose (dark) > Hormone	24-eBL + glucose (dark) / glucose study 2 (dark)	AT-00650	3	2	-0.287745	0.00412461	0.187393	0.0215381	-0.0847826	0.374809	-0.168535	0.4187	0.0466108	0.490198	0.163493	0.266405	0.0978718	0.45025	0.535686	0.00129428	-0.00640869	0.926821	0.166904	0.0197962	0.0930748	0.289812	-0.105372	0.525509	0.185386	0.746579	0.186771	0.180034
13	24-eBL + glucose (dark) > Hormone	24-eBL + glucose (dark) / mock treated seedling samples	AT-00650	3	3	0.180274	0.102725	-1.69821	7.35286e-06	-0.146822	0.127716	-0.229996	0.206395	0.361456	0.00171104	-0.100573	0.152225	1.45451	4.364e-05	1.8612	2.86637e-05	-0.200058	0.00734422	1.83011	7.35286e-06	0.92669	0.000297609	0.104682	0.413951	-3.75991	0.000658262	-5.21529	7.35286e-06
14	24-eBL + glucose (dark) > Hormone	24-eBL + glucose (dark) / 24-eBL (dark)	AT-00650	3	3	0.147359	0.208306	-1.85321	7.35286e-06	-0.0651207	0.349348	-0.0105057	0.947856	0.433065	0.0048062	-0.0332718	0.469929	1.51507	6.26514e-05	1.49378	7.35286e-06	-0.359322	0.000459937	1.76929	7.35286e-06	0.967854	6.64016e-05	-0.00268269	0.983075	-2.94501	0.00165088	-5.04083	7.35286e-06
15	BL (1h) > Hormone	BL (1h) / mock treated seedlings (1h)	AT-00110	2	2	-0.205669	0.853806	-0.122377	0.279264	-0.332888	0.131879	-0.257599	0.483481	-0.321054	0.228714	-0.28135	0.140098	-0.299242	0.23028	0.860698	0.00453064	-0.0115147	0.120308	0.0634041	0.478628	-0.351553	0.0152117	-0.0547791	0.944159	0.279057	0.0883619	0.205917	0.483006
16	BL (3h) > Hormone	BL (3h) / mock treated seedlings (3h)	AT-00110	2	2	-0.159053	0.88897	-0.0285978	0.67032	-0.213295	0.195613	0.330996	0.739865	-0.0303211	0.858945	0.0832176	0.391766	-0.0894756	0.655223	1.10174	0.0164238	-0.00379372	0.42323	0.279164	0.316285	0.10524	0.548393	-0.414231	0.239117	-0.0861731	0.379331	-0.0973778	0.291196
17	BL (30min) > Hormone	BL (30min) / mock treated seedlings (30min)	AT-00110	2	2	-0.591768	0.560842	-0.173478	0.172687	-0.177942	0.202786	0.2367	0.183311	-0.112392	0.434545	0.0297699	0.709848	-0.223776	0.0101721	0.455411	0.158156	-0.0198441	0.26423	0.0106411	0.944153	-0.127884	0.319285	-0.115726	0.800571	0.133571	0.491468	-0.456116	0.228284
18	BL/H3BO3 (2d) > Hormone	BL/H3BO3 (2d) / untreated cell culture samples	AT-00174	2	2	0.394784	0.161979	-0.0944824	0.437772	-0.154222	0.0447058	0.0674057	0.801085	0.203343	0.0283141	-0.494349	0.00330007	0.667484	0.00279062	-0.301189	0.0822082	-0.144245	0.354262	-0.403517	0.00416456	0.773006	0.00634429	0.626991	0.0165598	-1.61088	0.0398148	-1.32807	0.0275115
19	BL/H3BO3 (4d) > Hormone	BL/H3BO3 (4d) / untreated cell culture samples	AT-00174	2	2	0.898183	0.043101	-0.0944061	0.0556789	0.367149	0.0067686	0.492915	0.237136	0.370017	0.00287177	-0.51931	0.00336701	0.086482	0.111368	-1.37099	0.0032149	-0.0588317	0.65924	-0.584852	0.00428515	0.900076	0.0272573	0.369984	0.0544246	-1.16724	0.0426308	-0.47244	0.162441
20	BL/H3BO3 (6d) > Hormone	BL/H3BO3 (6d) / untreated cell culture samples	AT-00174	2	2	1.11262	0.0357693	-0.279104	0.0554035	0.132734	0.160396	0.541621	0.176617	0.0876646	0.0480838	-0.658374	0.0127038	-0.18238	0.0553253	-1.38565	0.00296045	-0.103131	0.453758	-0.807888	0.00110926	0.593575	0.0199686	0.789145	0.00110926	-1.00608	0.110954	-0.283424	0.362509
21	BL/H3BO3 (8d) > Hormone	BL/H3BO3 (8d) / untreated cell culture samples	AT-00174	2	2	1.28364	0.0147765	-0.371227	0.00110926	0.0838804	0.155385	0.754452	0.0730436	-0.16431	0.092909	-0.677222	0.00170897	-0.0382547	0.348168	-1.33466	0.00184866	-0.116246	0.407845	-0.901415	0.00110926	0.860107	0.00849801	0.643895	0.00110926	-1.56181	0.0149642	-0.443548	0.179725
22	BL/H3BO3 (10d) > Hormone	BL/H3BO3 (10d) / untreated cell culture samples	AT-00174	2	2	1.31246	0.0395028	-0.331757	0.0053552	0.107941	0.265924	0.833948	0.0463034	-0.198996	0.0401598	-0.579712	0.0324171	0.0956259	0.187123	-1.20428	0.00264242	-0.145657	0.341855	-0.963846	0.00706112	1.03534	0.00289214	0.893585	0.0031063	-1.24154	0.0242947	-0.56393	0.129381
23	BL study 2 (brx) > Hormone	BL study 2 (brx) / mock treated seedlings (brx)	AT-00127	2	2	1.56112	0.0026913	2.01021	0.00386025	0.0271931	0.8527	3.13004	0.00110926	-0.371366	0.0263512	0.607628	0.00421141	0.775037	0.008357	0.618799	0.0529169	7.43904	0.0030827	-0.299793	0.0642521	0.395304	0.0172475	0.172307	0.0606718	0.123129	0.512255	0.933681	0.0198119
24	BL study 2 (Sav-0) > Hormone	BL study 2 (Sav-0) / mock treated seedlings (Sav-0)	AT-00127	2	2	0.715981	0.00884851	-0.171216	0.173419	0.142935	0.544751	0.34104	0.181269	0.227849	0.255091	-0.150243	0.160061	-0.0220594	0.884714	1.40458	0.0386667	-0.0268593	0.331055	0.560213	0.00110926	0.0783577	0.78395	-0.120647	0.597014	0.20163	0.0143254	-0.161601	0.0219737
25	ACC (1h) > Hormone	ACC (1h) / mock treated seedlings (1h)	AT-00110	2	2	-0.108961	0.898279	0.00375557	0.96306	-0.106903	0.577622	-0.626361	0.283429	-0.10921	0.595155	-0.0462255	0.371513	-0.0557213	0.422774	-0.352012	0.0788018	-0.00665092	0.332175	-0.0329266	0.682277	-0.123626	0.216595	-0.270288	0.652521	0.0937853	0.272405	0.690277	0.10729
26	ACC (3h) > Hormone	ACC (3h) / mock treated seedlings (3h)	AT-00110	2	2	0.117374	0.888072	0.056159	0.689283	0.0408497	0.638628	0.329666	0.762779	0.133526	0.442759	0.0569162	0.276611	-0.0595264	0.623487	-0.601704	0.0853887	-0.00631142	0.424391	0.10273	0.747063	0.018219	0.921873	0.227655	0.545686	-0.188863	0.100659	0.854646	0.035178
27	ACC (30min) > Hormone	ACC (30min) / mock treated seedlings (30min)	AT-00110	2	2	-0.436102	0.670348	-0.155756	0.140204	-0.130523	0.166671	0.170582	0.371189	-0.0722866	0.695289	-0.0710993	0.599236	-0.141344	0.0793697	-0.323059	0.0277531	-0.00754547	0.114554	0.0920858	0.320402	0.108438	0.00939626	-0.0919409	0.857038	0.131568	0.39334	0.113392	0.744697
28	ethylene > Hormone	ethylene / untreated petiole samples	AT-00013	3	3	-0.335125	0.702611	-0.166004	0.43432	0.101902	0.182899	0.0365467	0.722678	0.073926	0.171882	-0.0529289	0.581298	0.0429773	0.718052	-0.379061	0.0424933	-0.0696564	0.512825	-0.149697	0.0741904	-0.0650501	0.57157	0.17164	0.281098	0.078723	0.59081	-0.013238	0.865201
29	GA (1h) > Hormone	GA (1h) / untreated leaf disc samples (Ler)	AT-00391	3	3	-0.67028	0.137432	0.119417	0.57	-0.00430107	0.985271	-0.22834	0.316993	0.25902	0.302442	-0.0895367	0.773353	0.185743	0.389118	0.0949812	0.736934	-0.00959778	0.852978	0.170329	0.421856	0.17285	0.559017	-0.657024	0.250882	1.1512	0.490602	-0.398289	0.406508
30	GA (2h) > Hormone	GA (2h) / untreated leaf disc samples (Ler)	AT-00391	3	3	-0.213883	0.456967	0.382143	0.0587771	-0.194166	0.518882	-0.189726	0.496728	0.0422058	0.888893	-0.0334101	0.860644	0.143044	0.339296	-0.130824	0.646069	0.0628033	0.385284	-0.226022	0.364938	-0.0316849	0.863927	-1.07321	0.102953	0.606396	0.545067	0.205584	0.725985
31	GA3 (1h) > Hormone	GA3 (1h) / mock treated seedlings (1h)	AT-00110	2	2	0.199856	0.78932	0.014822	0.818326	0.00388718	0.985244	0.0834169	0.825786	-0.0225067	0.823325	-0.0329704	0.723719	-0.0541697	0.45211	0.080471	0.580625	-0.0012989	0.277001	-0.0470886	0.192968	-0.0831804	0.131778	0.129766	0.811433	0.0751028	0.204296	0.209291	0.492771
32	GA3 (3h) > Hormone	GA3 (3h) / mock treated seedlings (3h)	AT-00110	2	2	-0.0378513	0.97058	-0.0336342	0.618797	-0.0880041	0.369045	0.209158	0.873728	0.0576801	0.509482	0.0561028	0.341205	-0.123423	0.124725	0.348125	0.00555519	-0.00223541	0.226934	0.0692434	0.777121	0.0141144	0.930116	-0.256617	0.466899	0.0377607	0.853009	0.159874	0.235545
33	GA3 (30min) > Hormone	GA3 (30min) / mock treated seedlings (30min)	AT-00110	2	2	-0.262121	0.80649	-0.111891	0.307693	-0.0741901	0.582984	-0.151062	0.479298	0.136742	0.246167	0.0283098	0.710101	0.011487	0.876938	0.133	0.22478	-0.0007267	0.825564	-0.154577	0.056759	0.066433	0.215612	-0.123846	0.7909	-0.0643835	0.629639	-0.188232	0.544356
34	GA3 study 2 (ga-1) > Hormone	GA3 study 2 (ga-1) / mock treated seedlings (ga-1)	AT-00244	3	3	-0.211824	0.662811	0.110604	0.105031	-0.203926	0.0559401	-0.528576	0.116866	0.0758743	0.104495	0.0228472	0.833395	0.107746	0.190972	0.217998	0.428579	0.0299797	0.255543	-0.0354376	0.644548	-0.112957	0.706655	-0.160753	0.493716	0.0604744	0.720828	0.209144	0.467875
35	GA3 study 2 (gid1) > Hormone	GA3 study 2 (gid1) / mock treated seedlings (gid1)	AT-00244	3	3	0.058219	0.818594	-0.00696659	0.790537	0.124295	0.112644	0.149595	0.536035	0.100543	0.0945179	0.0156755	0.863698	0.13502	0.140867	0.09548	0.725504	0.0395374	0.0887043	0.0895128	0.419826	-0.0282536	0.821694	0.052556	0.586799	0.149957	0.510004	-0.374088	0.144135
36	GA3 study 3 (p35S:HF-RPL18) > Hormone	GA3 study 3 (p35S:HF-RPL18) / untreated p35S:HF-RPL18 rosette samples	AT-00595	2	2	-0.117459	0.436835	0.028101	0.836472	-0.107101	0.243999	0.0351429	0.897243	-0.0488024	0.600505	-0.101086	0.519656	0.0596352	0.480661	1.71211	0.0223821	-0.0225372	0.182214	-0.079793	0.643969	-0.0588007	0.231672	-0.213823	0.359027	0.143461	0.754084	-0.193121	0.113418
37	GA4 > Hormone	GA4 / mock treated ga1-3 shoot apex samples	AT-00263	4	4	0.20501	0.856761	-0.0371189	0.736684	-0.328196	0.00697204	0.267466	0.496039	-0.272692	0.603423	0.058774	0.613199	-0.147402	0.500558	-0.28092	0.690413	0.0274048	0.850776	0.0529833	0.765309	-0.0334892	0.864232	-0.521165	0.158679	0.119679	0.235115	0.0222797	0.878073
38	GA4 study 4 (1h) > Hormone	GA4 study 4 (1h) / untreated Pcga2ox1 hypocotyl samples (1h)	AT-00409	3	3	-0.0589294	0.756244	0.0358686	0.544212	-0.0456848	0.27288	0.0901318	0.572734	0.0419722	0.659022	0.00448132	0.895304	0.0627136	0.538764	0.0445919	0.5747	0.0416393	0.764428	-0.0747309	0.144314	0.0627708	0.120006	-0.505211	0.00179557	-0.258798	0.556893	0.838429	0.0405078
39	GA4 study 4 (3h) > Hormone	GA4 study 4 (3h) / untreated Pcga2ox1 hypocotyl samples (3h)	AT-00409	3	3	-0.0437098	0.783259	0.16504	0.172705	0.033411	0.346998	0.0810261	0.228817	0.122118	0.0849464	-0.0314064	0.551735	-0.0570116	0.651038	0.146855	0.420581	-0.00390434	0.850752	-0.0291739	0.698704	-0.136116	0.046149	-0.0400496	0.752213	0.0394382	0.294658	1.68027	0.0032845
40	GA4 study 4 (30min) > Hormone	GA4 study 4 (30min) / untreated Pcga2ox1 hypocotyl samples (30min)	AT-00409	3	3	-0.0840111	0.537653	0.0635662	0.23335	-0.0444679	0.364931	-0.0761852	0.435522	-0.0442848	0.385091	0.0187893	0.265586	-0.0364189	0.794845	0.432783	0.0408658	-0.0264282	0.737686	-0.0347786	0.443111	-0.00643349	0.934344	-0.139309	0.0225252	-0.229305	0.0527067	0.479133	0.0224607
41	IAA (1h) > Hormone	IAA (1h) / mock treated seedlings (1h)	AT-00110	2	2	-0.571335	0.403803	5.14984e-05	0.999503	-0.0706596	0.674502	-0.168001	0.643671	-0.109735	0.216331	-0.0311623	0.438481	0.0420446	0.279967	0.713477	0.100974	0.000341415	0.0254741	-0.0363121	0.752457	0.0193367	0.701962	-0.25428	0.659999	0.0870476	0.0845766	0.102657	0.695866
42	IAA (3h) > Hormone	IAA (3h) / mock treated seedlings (3h)	AT-00110	2	2	-0.0803051	0.934656	-0.188695	0.00358099	-0.173759	0.355978	0.415033	0.685357	0.143236	0.109908	-0.0445518	0.718626	0.019022	0.778689	0.25335	0.335927	-0.00018692	0.482235	0.157722	0.576741	0.207565	0.29048	0.0314884	0.888662	-0.0880871	0.488815	0.219826	0.275378
43	IAA (30min) > Hormone	IAA (30min) / mock treated seedlings (30min)	AT-00110	2	2	-0.42931	0.641577	-0.0509338	0.51433	-0.0455666	0.64028	-0.0580235	0.701421	0.0701914	0.436721	0.0452623	0.610341	0.011631	0.675117	0.831711	0.0867169	0.00221252	0.554085	-0.000277519	0.996591	-0.0152159	0.928877	-0.199832	0.707926	-0.0503502	0.690987	-0.357712	0.300186
44	IAA + Dex > Hormone	IAA + Dex / mock treated iaa1GR seedlings	AT-00347	3	3	-0.317255	0.661775	-0.217549	0.185207	-0.154594	0.550581	-0.618484	0.559847	0.020298	0.908573	-0.116325	0.081849	-0.0174789	0.93077	0.432428	0.103626	-0.0158367	0.59962	0.021965	0.894249	0.0880013	0.591032	-0.104138	0.737175	-0.148838	0.556481	-0.0810919	0.941822
45	IAA / FACS (E3754) > Hormone	IAA / FACS (E3754) / root xylem pole pericycle protoplast samples of mock treated E3754	AT-00660	3	3	0.528333	0.0243501	-0.237664	0.212082	-0.167945	0.527418	0.441459	0.0165787	-0.267556	0.434463	0.0767994	0.740862	0.795662	0.0538855	0.481859	0.0472496	1.32192	0.0836158	-0.583298	0.0478453	-0.193095	0.602383	-0.744276	0.00718018	0.238483	0.277565	-0.38282	0.537411
46	IAA / FACS (PET111::GFP) > Hormone	IAA / FACS (PET111::GFP) / root cap columella protoplast samples of mock treated PET111::GFP	AT-00660	3	3	0.357447	0.329849	-0.0360508	0.619465	0.463331	0.110275	0.41135	0.0424303	0.0923758	0.763597	-0.10564	0.591824	0.0855961	0.761666	0.216544	0.416393	0.921018	0.270499	0.154691	0.262949	0.18577	0.48414	0.544395	0.148113	0.000189304	0.998361	-0.284242	0.381976
47	IAA / FACS (pWER::GFP) > Hormone	IAA / FACS (pWER::GFP) / root epidermis and lateral root cap protoplast samples of mock treated pWER::GFP	AT-00660	3	3	0.647701	0.197414	-0.0100098	0.953591	0.39648	0.0355722	0.509233	0.354003	-0.010664	0.936357	0.0840168	0.419095	0.141845	0.4286	0.626818	0.334946	2.21644	0.0322508	0.195116	0.216447	0.376744	0.20608	-0.0396223	0.891376	0.313292	0.110431	-0.333155	0.17282
48	IAA / FACS (pWOL::GFP) > Hormone	IAA / FACS (pWOL::GFP) / root stele protoplast samples of mock treated pWOL::GFP	AT-00660	3	3	0.450122	0.34265	-0.0450115	0.388031	0.270175	0.28778	0.564801	0.0314833	-0.196586	0.208358	-0.0333443	0.883597	0.803568	0.03	0.380651	0.269396	-0.864491	0.482338	-0.206354	0.319371	0.440741	0.0182488	-0.0485659	0.730216	-0.240233	0.239716	-0.774656	0.0838572
49	IAA study 2 > Hormone	IAA study 2 / solvent treated seedlings	AT-00164	3	2	-0.400367	0.624545	-0.204021	0.353015	-0.273739	0.121662	-0.229114	0.694251	0.165908	0.0496472	-0.097724	0.119488	0.0819006	0.282608	0.567183	0.0215098	0.0131187	0.95625	0.0596056	0.685456	0.147773	0.586931	-0.284239	0.386354	-0.0537453	0.120236	0.561273	0.0543526
50	IAA study 3 > Hormone	IAA study 3 / solvent treated seedlings	AT-00167	4	4	0.621668	0.0222549	-0.0688658	0.553852	-0.116279	0.0454699	0.58121	0.0171558	0.0667429	0.413787	0.0843992	0.61705	0.0270729	0.710635	0.179514	0.0881738	0.0408421	0.635922	-0.0325356	0.264673	0.0824909	0.522312	-0.255201	0.139932	-0.57871	0.187451	-0.719075	0.110752
51	IAA study 4 (brx) > Hormone	IAA study 4 (brx) / mock treated seedlings (brx)	AT-00127	2	2	0.0026722	0.986888	0.118146	0.448902	0.0313759	0.83241	-0.230167	0.447964	-0.138493	0.302494	0.0700359	0.0981517	-0.0407028	0.762884	-0.0116911	0.949313	-1.47534	0.128585	0.24481	0.144136	-0.0515041	0.855699	0.150696	0.277531	0.173098	0.40632	0.263315	0.075821
52	IAA study 4 (Sav-0) > Hormone	IAA study 4 (Sav-0) / mock treated seedlings (Sav-0)	AT-00127	2	2	0.604361	0.00261809	-0.0002985	0.998402	0.185217	0.434753	0.402061	0.151097	0.129417	0.133128	-0.0403299	0.613868	0.0728149	0.560915	1.18672	0.0300109	-0.107996	0.148603	0.127948	0.15443	0.0549774	0.661336	0.0662212	0.794515	0.272669	0.0125732	-0.691133	0.00432263
53	IAA study 5 (Col) > Hormone	IAA study 5 (Col) / mock treated seedlings (Col)	AT-00257	2	2	0.0206928	0.956716	-0.0651979	0.574527	0.121312	0.526288	-0.0804958	0.786487	0.334994	0.377796	-0.370155	0.253581	-0.0851688	0.627056	0.198345	0.719565	0.0143356	0.89356	-0.0881357	0.107204	-0.342072	0.0272972	-0.172318	0.545035	-0.150211	0.549563	0.0677929	0.722169
54	IAA study 5 (hy5) > Hormone	IAA study 5 (hy5) / mock treated seedlings (hy5)	AT-00257	2	2	-0.636844	0.00187027	0.209291	0.0976507	0.353962	0.0207725	-0.378397	0.118524	0.364996	0.0384415	-0.768326	0.0243935	-0.190482	0.063314	0.00241089	0.988781	-0.0616474	0.139545	0.148431	0.116132	0.11598	0.682179	0.105213	0.675273	0.0773373	0.570595	0.473086	0.110957
55	IAA study 5 (hy5hyh) > Hormone	IAA study 5 (hy5hyh) / mock treated seedlings (hy5hyh)	AT-00257	2	2	0.0772038	0.893683	0.082777	0.265214	-0.0579195	0.201754	-0.752131	0.321202	0.154761	0.185912	0.140198	0.24684	0.218424	0.120481	-0.828983	0.0641463	-0.0748444	0.337535	-0.334476	0.184184	0.0122128	0.93251	-0.691069	0.0119291	-0.392931	0.543667	0.211801	0.199567
56	IAA study 5 (hyh) > Hormone	IAA study 5 (hyh) / mock treated seedlings (hyh)	AT-00257	2	2	0.00244713	0.987114	-0.283068	0.0118234	-0.0890312	0.0951696	0.0353384	0.452039	0.340166	0.152965	-0.166733	0.527671	-0.218806	0.377507	0.511248	0.27481	-0.0772877	0.295282	0.0335445	0.821625	0.136573	0.32086	-0.476319	0.266978	0.00201797	0.974488	0.387883	0.243324
57	IAA study 6 > Hormone	IAA study 6 / mock treated iaa1GR seedlings	AT-00347	3	3	-0.223087	0.628724	-0.143139	0.440554	-0.200958	0.517967	-0.2942	0.678361	-0.0383949	0.799616	-0.103348	0.0324482	0.00267601	0.986886	0.245123	0.00865317	-0.0158367	0.59962	0.00643444	0.967711	0.199739	0.220322	-0.297579	0.390712	-0.174847	0.487281	0.331278	0.768528
58	IAA study 7 (Bay-0) > Hormone	IAA study 7 (Bay-0) / untreated seedling samples (Bay-0)	AT-00407	3	3	0.151486	0.53794	-0.158298	0.392503	0.0123215	0.732775	0.0419321	0.841018	-0.0180197	0.779426	-0.117827	0.250334	-0.189419	0.0320059	1.01139	0.000587068	-0.00177574	0.969371	0.00150871	0.980065	-0.0666046	0.37415	-0.519009	0.00925681	-0.136534	0.791298	-0.472348	0.0649534
59	IAA study 7 (Bl-1) > Hormone	IAA study 7 (Bl-1) / untreated seedling samples (Bl-1)	AT-00407	3	3	0.0109034	0.956154	0.0060339	0.903914	-0.206769	0.005064	-0.114468	0.184103	0.0927992	0.244843	-0.00517559	0.95588	0.048625	0.383036	1.19563	4.00527e-05	0.0591393	0.241079	0.242676	0.000645997	-0.150622	2.18264e-05	0.137297	0.0573272	-0.102923	0.204476	-2.21814	0.000466285
60	IAA study 7 (Bur-0) > Hormone	IAA study 7 (Bur-0) / untreated seedling samples (Bur-0)	AT-00407	3	3	-0.326318	0.427715	-0.0846634	0.529971	-0.0187578	0.724125	-0.144804	0.107174	-0.105428	0.239606	0.0938005	0.581639	0.128407	0.0135316	0.806963	0.00113166	-0.0781631	0.431578	-0.139839	0.0172759	0.135572	0.416036	-0.300971	0.0553066	-0.180925	0.0404126	-1.76544	7.16341e-05
61	IAA study 7 (C24) > Hormone	IAA study 7 (C24) / untreated seedling samples (C24)	AT-00407	3	3	0.0732002	0.812159	-0.0614529	0.197525	-0.140798	0.0294862	-0.082325	0.727394	-0.0741844	0.476306	0.0487356	0.319217	0.00403404	0.928388	0.814241	0.00044091	-0.00542259	0.941273	-0.10821	0.254538	-0.192993	0.0282583	-0.326082	0.0145733	0.00713348	0.934393	-1.70082	0.000868398
62	IAA study 7 (Col-0) > Hormone	IAA study 7 (Col-0) / untreated seedling samples (Col-0)	AT-00407	3	3	-0.0848398	0.167646	-0.0201464	0.698205	-0.00970745	0.839539	-0.0753384	0.289456	0.0841179	0.25453	-0.0419989	0.421615	0.0500641	0.431766	1.01417	0.00010458	-0.0190659	0.499529	0.0935717	0.148289	-0.178634	0.0657741	-0.0199852	0.823	0.0137291	0.859731	-1.61291	3.96634e-05
63	IAA study 7 (Fei-0) > Hormone	IAA study 7 (Fei-0) / untreated seedling samples (Fei-0)	AT-00407	3	3	-0.374123	0.0162599	0.0100555	0.871543	-0.0646753	0.324774	-0.0261002	0.821353	-0.0714712	0.355497	-0.0559874	0.535927	-0.114652	0.201079	0.692566	0.00184096	0.0222015	0.614998	-0.146692	0.123276	0.0455589	0.690942	-0.389156	0.00764451	0.152197	0.512935	-1.80966	0.000128241
64	IAA study 7 (Sha) > Hormone	IAA study 7 (Sha) / untreated seedling samples (Sha)	AT-00407	3	3	0.0130835	0.970385	-0.0282574	0.849124	0.176615	0.00842598	-0.0692558	0.639177	-0.365733	0.0123232	-0.374496	0.0221092	-0.548611	0.0289133	0.653146	0.00634194	0.0714302	0.15853	0.166233	0.175494	0.0730925	0.261905	-0.0105343	0.870811	0.55466	0.00241797	0.0309353	0.908757
65	IAA study 8 (Bay-0) > Hormone	IAA study 8 (Bay-0) / untreated seedling samples (Bay-0)	AT-00407	3	3	0.456685	0.0515738	-0.0534992	0.413296	0.0510836	0.232196	0.217867	0.252723	0.097188	0.27111	-0.132567	0.277683	-0.0520296	0.564659	0.586508	0.00475744	0.16712	0.059883	0.112408	0.189073	-0.0619593	0.395922	-0.279276	0.110212	-0.973256	0.06982	-0.0166245	0.904483
66	IAA study 8 (Bl-1) > Hormone	IAA study 8 (Bl-1) / untreated seedling samples (Bl-1)	AT-00407	3	3	-0.0958595	0.294701	-0.121524	0.0953619	-0.239323	0.0306617	-0.0801296	0.376344	0.16904	0.0813662	-0.114838	0.196294	-0.0361586	0.682592	0.897872	0.000124078	0.0164089	0.568464	0.0799379	0.0306405	0.0244331	0.602464	-0.0256252	0.761422	-0.0827894	0.51501	-1.90717	7.35286e-06
67	IAA study 8 (Bur-0) > Hormone	IAA study 8 (Bur-0) / untreated seedling samples (Bur-0)	AT-00407	2	3	0.179471	0.700103	-0.426617	0.0335436	-0.0811663	0.201944	-0.061512	0.476514	-0.130256	0.050685	-0.105855	0.406386	0.0484705	0.606959	0.454242	0.0091833	-0.0251522	0.804408	-0.204722	0.040947	0.0832624	0.394509	-0.477536	0.0211344	-0.0193334	0.782252	-1.6197	0.00246827
68	IAA study 8 (C24) > Hormone	IAA study 8 (C24) / untreated seedling samples (C24)	AT-00407	3	3	0.402184	0.177713	-0.0374413	0.506292	-0.161828	0.0188253	0.09408	0.561917	-0.130401	0.487197	-0.177068	0.0654602	-0.133763	0.047483	0.543646	0.0320786	0.0458374	0.508629	-0.174406	0.0742853	0.0618	0.0274963	-0.398281	0.0373018	0.44323	0.0162768	-1.15296	0.00941758
69	IAA study 8 (Col-0) > Hormone	IAA study 8 (Col-0) / untreated seedling samples (Col-0)	AT-00407	3	3	-0.312643	0.00549252	-0.080348	0.118872	-0.210486	0.0374875	-0.205505	0.0190068	0.0868597	0.292047	-0.226142	0.0132904	-0.0533304	0.312597	0.942231	0.00017896	-0.031168	0.17116	0.0505238	0.407068	-0.118309	0.0768144	-0.0965805	0.17103	-0.0233679	0.890281	-1.68299	1.08973e-05
70	IAA study 8 (Fei-0) > Hormone	IAA study 8 (Fei-0) / untreated seedling samples (Fei-0)	AT-00407	3	3	0.0262966	0.941315	-0.173644	0.0494876	-0.168224	0.0933389	0.0553093	0.746377	-0.122314	0.0419999	-0.198993	0.114008	-0.181222	0.0269318	0.326992	0.013737	0.000780106	0.987297	-0.337512	0.000145205	-0.0480328	0.61664	-0.627838	0.00171684	0.143024	0.263692	-1.58264	0.00217382
71	IAA study 8 (Sha) > Hormone	IAA study 8 (Sha) / untreated seedling samples (Sha)	AT-00407	3	3	-0.0656462	0.857511	0.0292845	0.844237	-0.101817	0.141073	0.0944443	0.229712	-0.200471	0.0892705	-0.120746	0.288092	-0.242846	0.175499	0.473035	0.00905686	-0.042942	0.458388	0.0828209	0.428023	0.306923	0.0191759	-0.211118	0.00303274	0.399188	0.0141902	-0.537801	0.0896606
72	IAA study 9 (Bay-0) > Hormone	IAA study 9 (Bay-0) / untreated seedling samples (Bay-0)	AT-00407	3	3	0.0056715	0.974789	-0.206829	0.0165368	0.0187864	0.61467	0.279224	0.296733	0.191298	0.0519693	-0.0154858	0.882546	-0.184857	0.0418693	0.577796	0.00102058	-0.0270824	0.570249	0.288437	0.0626528	0.0135775	0.903221	-0.534962	0.0430314	0.869105	0.0976253	1.17587	0.000807318
73	IAA study 9 (Bl-1) > Hormone	IAA study 9 (Bl-1) / untreated seedling samples (Bl-1)	AT-00407	3	3	-0.296635	0.080834	-0.259441	0.0206056	-0.248141	0.0674757	-0.166969	0.129479	0.241528	0.0217762	-0.0283995	0.779426	0.169301	0.00469894	0.985205	0.000135681	-0.0649719	0.147886	0.259732	0.000732675	0.0882921	0.0949646	-0.0876722	0.253074	-0.0947609	0.428307	-1.86538	7.35286e-06
74	IAA study 9 (Bur-0) > Hormone	IAA study 9 (Bur-0) / untreated seedling samples (Bur-0)	AT-00407	3	3	-0.477371	0.345079	-0.410469	0.0318477	-0.360072	0.00219669	-0.175528	0.149297	-0.101311	0.132747	0.0103569	0.904254	0.262323	0.0134705	0.736945	1.99656e-05	-0.084589	0.311216	-0.0600958	0.535869	0.352556	0.0713409	-0.38208	0.044806	-0.158661	0.23876	-1.69065	0.000853328
75	IAA study 9 (C24) > Hormone	IAA study 9 (C24) / untreated seedling samples (C24)	AT-00407	3	3	-0.341883	0.0342416	-0.413139	0.00013079	-0.339437	0.0195151	0.027092	0.730304	0.0826387	0.340177	-0.119905	0.141206	-0.0329533	0.494973	0.762405	0.000347702	-0.0440083	0.547396	0.209641	0.012831	0.055788	0.338912	-0.1451	0.179849	0.256915	0.104858	-1.58675	0.00117546
76	IAA study 9 (Col-0) > Hormone	IAA study 9 (Col-0) / untreated seedling samples (Col-0)	AT-00407	3	3	-0.610112	0.0280695	-0.163184	0.0371592	-0.247981	0.00236913	-0.10951	0.196446	0.153144	0.137979	-0.232393	0.00596935	-0.0126724	0.761793	1.14403	4.17228e-05	-0.0701332	0.0435066	0.19311	0.0282113	-0.0111227	0.896328	-0.194679	0.0864344	0.0988374	0.460079	-1.38617	0.000499104
77	IAA study 9 (Fei-0) > Hormone	IAA study 9 (Fei-0) / untreated seedling samples (Fei-0)	AT-00407	2	3	-0.273085	0.309768	-0.215516	0.0680242	-0.23988	0.0295295	0.0216179	0.825517	-0.140399	0.213894	-0.105568	0.494033	-0.120077	0.196642	0.641174	0.00451587	-0.0524616	0.283814	-0.093236	0.444764	0.362329	0.0253425	-0.447407	0.0216437	-0.000161171	0.999034	-1.5908	0.000764761
78	IAA study 9 (Sha) > Hormone	IAA study 9 (Sha) / untreated seedling samples (Sha)	AT-00407	3	3	0.157468	0.68594	0.0129852	0.927866	-0.135592	0.093914	0.24593	0.0554231	-0.122467	0.327402	-0.066906	0.450903	-0.12362	0.46615	0.396086	0.015344	-0.0594406	0.334743	0.276954	0.0817484	0.484467	0.00451932	-0.0942278	0.201916	2.25172	0.000443348	0.058033	0.823047
79	IAA study 10 (0.5h) > Hormone	IAA study 10 (0.5h) / mock treated root samples (0.5h)	AT-00655	3	2	0.255037	0.74823	-0.0219898	0.804507	-0.0132799	0.905999	-0.168511	0.920063	0.081831	0.696501	-0.0722151	0.300402	-0.0838118	0.45741	0.112465	0.502218	1.2516	0.365767	-0.0644712	0.486066	-0.0487871	0.712737	0.0282545	0.920417	0.68773	0.600287	0.119321	0.811081
80	IAA study 10 (1h) > Hormone	IAA study 10 (1h) / mock treated root samples (1h)	AT-00655	2	3	-0.14407	0.865894	-0.121314	0.341375	-0.0318747	0.879871	0.387786	0.810983	0.105427	0.498829	-0.0570631	0.699304	-0.0365534	0.781538	-1.04352	0.0611004	-1.29713	0.00728897	-0.259757	0.15535	0.229651	0.174541	-0.0981941	0.856592	-1.224	0.287342	1.48975	0.00581523
81	IAA study 10 (2h) > Hormone	IAA study 10 (2h) / mock treated root samples (2h)	AT-00655	3	3	0.422589	0.508566	0.0490837	0.511364	-0.132302	0.422651	0.831017	0.501045	-0.103897	0.451626	-0.354619	0.0182422	0.188749	0.15083	0.434879	0.156013	0.229265	0.56196	-0.269768	0.126742	0.264666	0.203803	-0.0324621	0.950053	-0.333418	0.416349	0.19199	0.635672
82	IAA study 10 (4h) > Hormone	IAA study 10 (4h) / mock treated root samples (4h)	AT-00655	3	3	0.243078	0.665562	-0.13089	0.236451	-0.0733128	0.278202	0.354274	0.781806	-0.107339	0.376803	-0.221143	0.00188111	0.425282	0.0134489	0.735527	0.0228116	-0.189098	0.779471	0.160251	0.234961	0.344391	0.038096	-0.0897217	0.788162	1.1124	0.16282	0.0347414	0.922407
83	IAA study 10 (8h) > Hormone	IAA study 10 (8h) / mock treated root samples (8h)	AT-00655	3	3	0.192165	0.727957	-0.00498772	0.96472	-0.0333862	0.8173	-0.0685825	0.952552	-0.129797	0.24327	0.226061	0.0805336	0.349155	0.0546203	1.31529	0.0202478	-0.342979	0.639659	0.305595	0.00475745	0.221875	0.0833089	-0.811379	0.100329	0.908784	0.0482661	0.863902	0.0337853
84	IAA study 10 (12h) > Hormone	IAA study 10 (12h) / mock treated root samples (12h)	AT-00655	3	3	0.204826	0.685287	0.125988	0.347086	0.0321856	0.814687	-0.0105438	0.99284	0.385988	0.0199566	0.401884	0.00125734	0.189818	0.0233779	1.24967	0.00127557	0.129963	0.843107	0.307445	0.0020852	0.0523338	0.742653	-0.799717	0.0415577	0.834027	0.48455	0.684513	0.0857285
85	IAA study 10 (24h) > Hormone	IAA study 10 (24h) / mock treated root samples (24h)	AT-00655	3	3	-0.00611115	0.988924	0.00922871	0.875468	0.209149	0.194655	0.445229	0.544369	-0.0341749	0.774034	0.0735197	0.191068	0.0817814	0.47621	1.42003	0.00332051	0.153214	0.884084	0.230902	0.09796	0.0935488	0.649559	-0.561352	0.0261899	-1.51247	0.218434	0.428633	0.383252
86	IAA study 10 (0h) > Hormone	IAA study 10 (0h) / mock treated root samples (0h)	AT-00655	3	3	-0.196468	0.649274	-0.00512791	0.947047	0.00515175	0.9718	-0.249697	0.794661	0.216335	0.0549929	0.00356674	0.966837	0.0925922	0.516853	-0.0328465	0.927668	0.123723	0.904383	-0.0174856	0.890373	-0.0474281	0.819321	-0.256326	0.41088	-0.889237	0.429921	-0.0313988	0.918814
87	IAA study 11 (3h) > Hormone	IAA study 11 (3h) / mock treated root samples (3h)	AT-00660	3	3	-0.371315	0.285403	-0.106133	0.623479	-0.156071	0.216242	-0.236735	0.423962	-0.221277	0.308707	0.00503063	0.9677	0.452582	0.00568498	0.906416	0.00577117	-0.602888	0.024689	0.801203	0.00335578	0.217624	0.0666365	-0.680264	0.00155351	0.912006	0.165268	-1.14421	0.00273604
88	ABA (1h) > Hormone	ABA (1h) / mock treated seedlings (1h)	AT-00110	2	2	0.192946	0.833399	-0.115029	0.275862	-0.262911	0.366419	0.0600281	0.88897	-0.0861712	0.311293	-0.102375	0.0633389	-0.135587	0.0985556	0.500714	0.0135483	-0.00507927	0.314168	-0.0144596	0.805564	-0.0389719	0.532838	0.0231762	0.966014	0.140322	0.0386994	-0.32167	0.273076
89	ABA (3h) > Hormone	ABA (3h) / mock treated seedlings (3h)	AT-00110	2	2	-0.386193	0.759622	-0.76097	0.0120874	-0.191513	0.161265	-0.464457	0.719598	-0.246542	0.236891	-0.218323	0.048851	-0.429438	0.193931	0.997534	0.0981752	-0.00165558	0.423314	0.863119	0.0944402	-0.168879	0.50966	-0.857489	0.0304026	-0.152038	0.274571	-0.950242	0.0389003
90	ABA (30min) > Hormone	ABA (30min) / mock treated seedlings (30min)	AT-00110	2	2	-0.288585	0.719036	-0.140244	0.254113	-0.140792	0.557801	0.0993481	0.493184	-0.00575829	0.95994	0.0192471	0.848757	-0.0831251	0.0260855	0.78097	0.0713915	-0.00335503	0.361982	-0.0377464	0.499198	0.00447464	0.966924	-0.162333	0.800986	0.0307198	0.834735	-0.717665	0.11845
91	ABA + DMTU (20h) > Hormone	ABA + DMTU (20h) / solvent treated cell suspension samples (20h)	AT-00468	3	3	1.96764	0.0133765	0.186844	0.47554	0.434869	0.0464732	-0.033308	0.972532	-0.146805	0.576216	-0.318788	0.104882	-0.647703	0.0304127	-1.0939	0.0636171	-0.0410652	0.796635	0.160335	0.529852	-1.44945	0.00199204	0.149375	0.50035	-0.825372	0.266074	-0.614872	0.0370823
92	ABA + MeJa (3h) > Hormone	ABA + MeJa (3h) / solvent treated cell samples (3h)	AT-00539	2	2	0.153149	0.707105	-0.577792	0.136759	0.885913	0.00281109	-0.733487	0.389384	-0.571543	0.00647607	-1.93724	0.015009	-1.03703	0.0542608	0.34354	0.879108	-0.786583	0.0271683	0.263927	0.0289551	-0.83557	0.0691799	-0.159865	0.720812	-1.29088	0.00345651	-2.12876	0.0561753
93	ABA + MeJa (24h) > Hormone	ABA + MeJa (24h) / solvent treated cell samples (24h)	AT-00539	2	2	0.485394	0.172089	-0.0775604	0.680247	1.62125e-05	0.999894	-0.157961	0.863805	-0.733885	0.0948605	0.131644	0.769998	-0.404931	0.426824	-2.94853	0.215741	0.0808468	0.561716	-0.0283508	0.920945	-0.69072	0.0611999	-0.1857	0.0503056	1.00538	0.563	0.124905	0.961822
94	ABA + salicylic acid (3h) > Hormone	ABA + salicylic acid (3h) / solvent treated cell samples (3h)	AT-00539	2	2	-0.0525055	0.890569	-0.329838	0.0487303	0.914949	0.0135935	-0.725351	0.232918	-0.626187	0.24357	-1.73137	0.0257834	-1.02769	0.0761738	0.0989914	0.956057	-0.965729	0.0426163	0.891569	0.0998315	-1.05275	0.0101275	0.0708914	0.838078	-1.88639	0.00110926	-3.06597	0.0328047
95	ABA + salicylic acid (24h) > Hormone	ABA + salicylic acid (24h) / solvent treated cell samples (24h)	AT-00539	2	2	0.112848	0.590119	-0.322027	0.113495	0.200432	0.193123	0.949505	0.56379	-0.101093	0.506554	-0.176686	0.576563	0.0296488	0.872538	-1.42512	0.469977	-0.206686	0.221221	-0.255869	0.0570171	-0.607354	0.329578	0.466447	0.0164994	-0.601717	0.265467	-2.61306	0.0200712
96	ABA study 2 > Hormone	ABA study 2 / untreated embryo endosperm samples	AT-00218	6	6	-0.454067	0.384633	-0.442132	9.97605e-05	0.070858	0.81601	-0.0903778	0.680472	-0.0405655	0.798331	0.292274	0.248579	0.424529	0.000683776	-0.956968	0.00216482	-0.988855	0.126226	-0.198703	0.495552	0.163562	0.180458	-0.000584602	0.997114	-0.00583553	0.927243	-3.10933	7.0378e-05
97	ABA study 3 (ahg1-1) > Hormone	ABA study 3 (ahg1-1) / untreated seed samples	AT-00231	2	2	-1.91331	0.0126371	0.256381	0.244054	-0.144529	0.657323	-1.58847	0.320155	0.454187	0.25066	0.477961	0.0318878	0.24373	0.120025	-1.16048	0.201996	-1.07003	0.064017	-0.43409	0.30405	0.0157728	0.951245	-0.253736	0.679643	0.0785503	0.858231	-1.07264	0.202411
98	ABA study 3 (ahg3-1) > Hormone	ABA study 3 (ahg3-1) / untreated seed samples	AT-00231	2	2	-2.06671	0.0193342	0.236781	0.290823	-0.236574	0.431272	-1.27172	0.388278	0.572134	0.137526	0.444967	0.0536408	0.0559063	0.313491	-0.76225	0.203945	-0.618114	0.032834	-0.404445	0.256084	0.117728	0.574392	-0.256551	0.626417	-0.00365067	0.993173	-1.01332	0.178001
99	ABA study 3 (Col-0) > Hormone	ABA study 3 (Col-0) / untreated seed samples	AT-00231	2	2	-1.48312	0.0168453	0.333694	0.212382	-0.344381	0.441263	-1.12807	0.371739	0.366793	0.477049	0.303237	0.101248	0.0894966	0.596438	-0.151994	0.848859	-0.406736	0.180867	-0.170708	0.659678	-0.0273676	0.909285	-0.213135	0.656316	-0.224604	0.614823	-0.914884	0.203191
100	ABA study 4 (abh1) > Hormone	ABA study 4 (abh1) / mock treated leaf samples (abh1)	AT-00241	2	2	-0.079464	0.95852	-0.289097	0.148775	0.00102329	0.996435	0.909327	0.329076	0.266598	0.110909	-0.450682	0.427314	-0.466771	0.0469103	0.851943	0.271421	-0.0564175	0.359533	1.01239	0.0743251	-0.328024	0.144407	-0.689748	0.299444	-0.0900202	0.204304	-0.0728359	0.844199
101	ABA study 4 (Col-0) > Hormone	ABA study 4 (Col-0) / mock treated leaf samples (Col-0)	AT-00241	2	2	0.21322	0.871195	-0.289976	0.418594	0.013588	0.983361	-0.420475	0.631581	0.018199	0.937531	-0.732174	0.449538	-0.577841	0.194164	0.840812	0.394676	-0.0314045	0.751629	0.56241	0.467706	-0.36834	0.35456	-0.708515	0.00284126	0.0964317	0.573417	-0.546874	0.410662
102	ABA study 5 (Col-0) > Hormone	ABA study 5 (Col-0) / untreated plant samples (Col-0)	AT-00420	3	3	-0.157231	0.474457	-0.159843	0.103058	-0.271366	0.0490679	-0.508783	0.0952148	-0.0624428	0.340905	-0.0388622	0.716387	-0.251653	0.0417484	1.18728	0.00260927	-0.0676365	0.34981	0.474812	0.00140308	-0.0559349	0.533878	-0.381325	0.0125674	0.299717	0.257035	-0.589238	0.0149768
103	ABA study 5 (srk2cf) > Hormone	ABA study 5 (srk2cf) / untreated plant samples (srk2cf)	AT-00420	3	3	-0.0396471	0.570986	-0.275578	0.0215175	-0.285799	0.023031	0.0515347	0.187918	-0.126202	0.0144515	-0.183948	0.0225736	-0.209993	0.0862884	1.11507	0.000318883	-0.0641193	0.279433	0.417049	9.30682e-05	0.00300789	0.964743	-0.578232	0.0453997	0.454289	0.0015026	-0.811582	0.00365602
104	ABA study 6 (Col-0) > Hormone	ABA study 6 (Col-0) / untreated plant samples (Col-0)	AT-00420	3	3	-0.537735	0.00117496	-0.637712	0.000833344	-0.184218	0.0566873	-0.100779	0.223154	0.0270634	0.641274	-0.288369	0.0255944	-0.633162	5.54919e-05	0.236889	0.286127	-0.336044	0.00841009	0.8941	9.01641e-05	-0.430531	0.00474426	-0.243267	0.0211559	1.37249	0.000273585	-1.37009	0.000617393
105	ABA study 6 (srk2cf) > Hormone	ABA study 6 (srk2cf) / untreated plant samples (srk2cf)	AT-00420	3	3	-0.628087	0.000397301	-0.708786	0.00049964	-0.149162	0.0366557	0.0324726	0.284076	-0.0547371	0.190119	-0.258914	0.0169672	-0.707256	0.0012234	0.351222	0.0214286	-0.248764	0.00807895	0.931358	2.06513e-05	-0.395881	0.00215779	-0.441246	0.132361	0.806682	0.0054465	-1.72701	0.000357658
106	ABA study 7 (agb1-2) > Hormone	ABA study 7 (agb1-2) / solvent treated guard cell samples (agb1-2)	AT-00433	3	3	-0.0949898	0.722254	-1.05917	0.0101279	-0.409823	0.0401474	-0.405738	0.472932	-0.503609	0.00677956	-0.597631	0.0120443	-0.954664	0.0594287	-0.166698	0.586142	-0.810476	0.0658447	0.705317	0.0115304	-0.366666	0.0404701	-1.5559	0.00305027	-0.365684	0.396665	-2.06984	0.000232097
107	ABA study 7 (agb1-2 gpa1-4) > Hormone	ABA study 7 (agb1-2 gpa1-4) / solvent treated guard cell samples (agb1-2 gpa1-4)	AT-00433	2	3	-0.0815926	0.737753	-0.645513	0.0313764	-0.627943	0.0436795	-0.516799	0.313064	-0.483066	0.0120631	-0.46225	0.0501615	-0.693217	0.0729274	-0.697164	0.0285381	-0.800577	0.036588	0.706519	0.0656485	-0.235875	0.175447	-1.5999	0.000692615	-0.357615	0.678111	-1.83826	0.0196805
108	ABA study 7 (Col-0) > Hormone	ABA study 7 (Col-0) / solvent treated guard cell samples (Col-0)	AT-00433	3	3	-0.320129	0.539612	-1.06974	0.00123408	-0.508236	0.127772	-0.628574	0.203836	-0.627315	0.0300164	-0.765711	0.00978239	-0.98637	0.0350723	-0.336442	0.381143	-1.23399	0.00639554	0.945011	0.015557	-0.484954	0.0599644	-1.29393	0.000549927	-0.0561666	0.954121	-2.16281	0.00229184
109	ABA study 7 (gpa1-4) > Hormone	ABA study 7 (gpa1-4) / solvent treated guard cell samples (gpa1-4)	AT-00433	3	3	-0.226824	0.0302831	-1.02058	0.0134886	-0.671212	0.0765802	-0.110392	0.8806	-0.561459	0.147439	-0.405375	0.0242596	-0.953382	0.000913948	-0.421169	0.137752	-0.750868	0.0356747	0.481546	0.119771	-0.600619	0.0127617	-1.78894	0.00220974	-0.458051	0.139331	-2.3393	0.00460159
110	ABA study 8 (agb1-2) > Hormone	ABA study 8 (agb1-2) / solvent treated leaf samples (agb1-2)	AT-00433	3	3	-0.230431	0.522225	-1.29787	0.00322882	0.158938	0.402044	-0.271122	0.0777199	-0.368896	0.115622	-0.921041	0.1961	-1.01261	0.00675779	1.27752	0.125317	-0.259832	0.0125377	0.923701	0.0591016	-0.578466	0.14379	-0.538731	0.102779	-0.927684	0.1863	-2.48051	0.000268361
111	ABA study 8 (agb1-2 gpa1-4) > Hormone	ABA study 8 (agb1-2 gpa1-4) / solvent treated leaf samples (agb1-2 gpa1-4)	AT-00433	3	3	0.0570765	0.920312	-1.18663	0.000706537	0.240597	0.297255	-0.141264	0.622943	-0.341847	0.0969408	-0.926007	0.0109653	-0.89311	0.0213112	0.91315	0.00307518	-0.375153	0.019514	0.948492	0.0106937	-0.639881	0.143569	-0.568888	0.0522116	-1.27604	0.0623227	-2.34064	0.000769863
112	ABA study 8 (Col-0) > Hormone	ABA study 8 (Col-0) / solvent treated leaf samples (Col-0)	AT-00433	3	3	-0.610257	0.201781	-1.57923	0.0106707	0.671121	0.00248706	-0.446476	0.218608	-0.491635	0.0589284	-1.9744	0.000422351	-1.35526	0.00515591	2.48533	0.000849557	-0.211386	0.146669	1.54694	0.000856807	-0.868699	0.00498823	-0.92101	0.00356221	0.144145	0.864937	-2.13597	0.00596403
113	ABA study 8 (gpa1-4) > Hormone	ABA study 8 (gpa1-4) / solvent treated leaf samples (gpa1-4)	AT-00433	3	3	-0.260559	0.445021	-1.129	0.0185106	0.0271025	0.764641	-0.187992	0.28162	-0.253906	0.0545725	-0.611224	0.0965679	-0.896896	0.00313641	0.942772	0.0546961	-0.223513	0.00976982	1.00542	0.00414589	-0.49542	0.110726	-0.31252	0.128011	-0.540627	0.207954	-1.91464	0.00789805
114	ABA study 10 (20h) > Hormone	ABA study 10 (20h) / solvent treated cell suspension samples (20h)	AT-00468	3	3	0.573606	0.170316	-0.127705	0.707134	0.000217438	0.998894	0.345786	0.7592	-0.283584	0.374412	-0.0324793	0.823183	-0.653184	0.0271271	-0.654399	0.233552	-0.194962	0.329645	1.71749	0.00170645	-1.39202	0.00134814	-0.284081	0.313407	-1.63957	0.0304989	-0.718661	0.0313391
115	ABA study 10 (20h) > Hormone	ABA study 10 (20h) / ABA + DMTU (20h)	AT-00468	3	3	-1.39403	0.0425572	-0.314548	0.237387	-0.434651	0.00195577	0.379094	0.657191	-0.136779	0.462852	0.286308	0.202238	-0.00548077	0.970946	0.4395	0.262616	-0.153896	0.532348	1.55716	0.00416281	0.0574217	0.770359	-0.433456	0.0559542	-0.8142	0.157261	-0.103789	0.390124
116	ABA study 11 (3h) > Hormone	ABA study 11 (3h) / solvent treated cell samples (3h)	AT-00539	2	2	-0.359839	0.428222	-0.857899	0.00566088	0.597024	0.00518904	0.0840855	0.852528	0.725058	0.0063338	-0.952818	0.0231147	0.00253296	0.99316	-0.0747204	0.962143	-0.350367	0.0167002	0.0909462	0.0645829	0.118781	0.387249	0.354686	0.343824	-2.4832	0.00806255	-4.05792	0.0152595
117	ABA study 11 (24h) > Hormone	ABA study 11 (24h) / solvent treated cell samples (24h)	AT-00539	3	2	0.344856	0.592101	-0.684959	0.0198287	-0.32121	0.149415	1.29563	0.145382	-0.154104	0.42609	-0.551096	0.0204674	-0.137287	0.553028	-0.83197	0.535079	0.120636	0.0615087	-0.187449	0.203099	-1.20594	0.0302062	0.733955	0.205283	0.497266	0.310678	-2.04487	0.00518814
118	ABA study 12 (Col-0) > Hormone	ABA study 12 (Col-0) / solvent treated seedling samples (Col-0)	AT-00541	3	3	-0.365392	0.325675	-1.34463	0.00113495	-0.329011	0.023158	-0.200603	0.105605	-0.205947	0.0344666	-0.798439	0.0700505	-1.07561	0.0226492	1.23354	0.107504	-0.35273	0.0106691	1.45634	0.00158747	-0.596386	0.0314858	-0.230363	0.792737	-2.17166	0.0487765	-3.26264	0.00414046
119	ABA study 13 (Col) > Hormone	ABA study 13 (Col) / mock treated Col whole plant samples	AT-00637	3	3	-0.153708	0.0240062	-0.336413	0.00190196	-0.440394	0.0147937	-0.0341969	0.649687	-0.161914	0.00916158	-0.289383	0.0203446	-0.30298	0.00707365	1.07094	0.000298194	-0.161329	0.0439849	0.150948	0.204832	-0.206205	0.0604192	-0.488001	0.00287892	0.706823	0.00499861	-0.609647	0.017682
120	ABA study 13 (srk2dei) > Hormone	ABA study 13 (srk2dei) / mock treated srk2dei whole plant samples	AT-00637	3	3	-0.13345	0.201251	-0.139366	0.25706	-0.110533	0.103814	0.0318985	0.642268	0.0940266	0.351257	-0.0534458	0.677547	-0.171288	0.0508293	1.71589	0.000269013	-0.05513	0.484701	0.179214	0.064203	0.0538445	0.324999	0.236218	0.157864	1.48363	0.234905	-0.291539	0.0729734
121	DFPM + ABA (Col-0) > Hormone	DFPM + ABA (Col-0) / solvent treated seedling samples (Col-0)	AT-00541	2	3	-0.385362	0.360877	-0.879797	0.0233641	0.20042	0.200289	-0.0715885	0.398073	-0.512172	0.00017856	-1.25318	0.0409202	-1.44572	0.00995459	1.53473	0.12525	-0.770178	0.00995806	0.778061	0.0070312	-0.867648	0.0425265	0.292914	0.759689	2.91303	0.0603954	-3.29501	0.0174079
122	JA (Bay-0) > Hormone	JA (Bay-0) / mock treated rosette leaf samples (Bay-0)	AT-00683	2	2	0.0523357	0.681523	0.0700827	0.444511	-0.15518	0.51492	-1.79655	0.465204	-0.153045	0.0761689	-0.167975	0.0445383	-0.0552835	0.697165	-0.322152	0.399627	0.087183	0.221435	-0.190578	0.298997	-0.236512	0.423218	0.402106	0.531383	0.805014	0.0193464	0.77081	0.0202744
123	JA (Sha) > Hormone	JA (Sha) / mock treated rosette leaf samples (Sha)	AT-00683	2	2	-0.658276	0.345585	-0.15694	0.0438395	0.142466	0.0522156	-0.86565	0.669091	-0.10989	0.2212	-0.298746	0.130623	-0.0476904	0.389916	-0.325081	0.248052	0.00458145	0.930876	-0.526058	0.00405815	-0.117172	0.314831	-0.178524	0.255666	0.696331	0.034054	0.497192	0.216272
124	JA study 2 (Bay-0) > Hormone	JA study 2 (Bay-0) / mock treated rosette leaf samples (Bay-0)	AT-00683	2	2	0.478598	0.476596	-0.0636511	0.67193	-0.536489	0.28227	-0.898357	0.0596671	0.205591	0.264262	0.369821	0.286778	0.343803	0.0851443	-0.655632	0.213713	0.0590973	0.591426	-0.304626	0.281277	0.188094	0.151947	0.236713	0.480179	-0.201079	0.573804	-0.316084	0.494063
125	JA study 2 (Sha) > Hormone	JA study 2 (Sha) / mock treated rosette leaf samples (Sha)	AT-00683	2	2	0.626026	0.0520785	-0.0157518	0.784511	-0.250699	0.104144	-0.884605	0.482707	0.00884056	0.86783	-0.0225182	0.902969	-0.0430212	0.759905	-0.125789	0.704196	0.0313931	0.42265	-0.294224	0.251689	-0.0795584	0.356462	-0.0265436	0.597029	-0.167954	0.701644	-0.513495	0.19945
126	JA study 3 (Bay-0) > Hormone	JA study 3 (Bay-0) / mock treated rosette leaf samples (Bay-0)	AT-00683	2	2	0.331755	0.135606	-0.238407	0.384583	-0.252887	0.20317	2.13774	0.0233819	0.458117	0.374139	0.0475979	0.51263	0.0113335	0.968229	-0.909672	0.0138202	0	1	-0.325225	0.0612527	-0.139587	0.497806	0.274844	0.300551	0.0601749	0.902751	-0.430923	0.148519
127	JA study 3 (Sha) > Hormone	JA study 3 (Sha) / mock treated rosette leaf samples (Sha)	AT-00683	2	2	-0.783295	0.0730552	-0.00904751	0.931808	-0.372599	0.181529	-3.22041	0.098125	0.167006	0.0102955	0.171118	0.531825	0.239602	0.217425	-0.26269	0.259461	0.0571728	0.2724	-0.382349	0.0950499	0.123734	0.446314	-0.437824	0.0686988	-0.272341	0.337181	-0.571027	0.0508824
128	MeJa (early) > Hormone	MeJa (early) / opr3 stamen samples (0h)	AT-00222	3	3	-0.234252	0.775821	-0.00121307	0.990587	0.136271	0.0523394	-0.337697	0.806995	-0.0766068	0.169179	-0.0246964	0.592285	0.172318	0.433122	0.27731	0.241847	0.0272141	0.700488	0.0581093	0.0371743	0.130082	0.362941	-0.12517	0.0312939	-0.00711823	0.827366	0.00560379	0.965648
129	MeJa (intermediate) > Hormone	MeJa (intermediate) / opr3 stamen samples (0h)	AT-00222	6	3	-0.0490179	0.928087	-0.142621	0.134302	0.227943	0.00143594	-0.271134	0.79421	-0.0939026	0.288884	-0.110626	0.106124	-0.122527	0.439623	-0.339549	0.174847	-0.0844936	0.183479	0.185003	0.0225148	-0.023304	0.840311	0.377309	0.0484947	0.00660753	0.931301	-0.333519	0.0704544
130	MeJa (late) > Hormone	MeJa (late) / opr3 stamen samples (0h)	AT-00222	3	3	-0.352723	0.594902	-0.229528	0.0692958	-0.396031	0.0193522	-0.605561	0.654037	-0.215501	0.0654821	-0.554176	0.0325031	-0.176009	0.506773	-0.792501	0.0071144	-0.158068	0.0849269	0.946218	0.00186687	-0.127533	0.463937	-0.559757	0.00170523	-0.00530577	0.918494	-0.657477	0.0013334
131	MeJa study 2 (1h) > Hormone	MeJa study 2 (1h) / mock treated seedlings (1h)	AT-00110	2	2	-0.240321	0.825598	-0.276381	0.0633427	-0.0596466	0.787356	0.0503693	0.896098	-0.176698	0.369878	-0.0769787	0.184667	-0.18903	0.134707	-0.292068	0.0822537	-0.00649452	0.148426	-0.327132	0.0611843	-0.322659	0.145761	-0.861826	0.246306	0.0731888	0.116004	-0.645542	0.127891
132	MeJa study 2 (3h) > Hormone	MeJa study 2 (3h) / mock treated seedlings (3h)	AT-00110	2	2	-0.320286	0.807786	-0.427718	0.0139619	0.0389566	0.77711	0.345633	0.750607	-0.135664	0.122876	0.00267506	0.969145	-0.0472269	0.508027	-0.704281	0.0363848	-0.000520706	0.445883	-0.452614	0.201629	-0.0307713	0.857689	-0.436069	0.11068	0.109158	0.298724	-0.584224	0.027897
133	MeJa study 2 (30min) > Hormone	MeJa study 2 (30min) / mock treated seedlings (30min)	AT-00110	2	2	0.077178	0.89609	-0.175876	0.248879	-0.054863	0.662001	0.199968	0.268261	-0.0711422	0.474221	-0.00267124	0.975083	-0.110803	0.156672	-0.364136	0.0045179	-0.010746	0.404731	-0.105686	0.273027	-0.104257	0.0041558	-0.37458	0.46429	0.128329	0.408234	-0.77915	0.0997259
134	MeJa study 3 (0.5h) > Hormone	MeJa study 3 (0.5h) / solvent treated cell culture samples (0.5h)	AT-00321	2	2	0.0412636	0.894885	-0.101153	0.460078	-0.0295219	0.884426	0.104906	0.34274	-0.0143566	0.830529	0.0436459	0.890597	0.0946236	0.472209	-0.190024	0.701218	0.0906067	0.872642	-0.0405846	0.824314	0.0667973	0.672608	-0.140568	0.734421	-0.0336905	0.877174	-0.109585	0.667266
135	MeJa study 3 (2h) > Hormone	MeJa study 3 (2h) / solvent treated cell culture samples (2h)	AT-00321	2	2	0.00183105	0.995119	-0.181106	0.563596	0.262903	0.338069	0.0870485	0.814506	-0.119667	0.274066	-0.0855799	0.728545	-0.082818	0.553639	-0.934505	0.068361	-0.0183525	0.974304	-0.0941439	0.570238	-0.110773	0.215639	0.47415	0.00855945	0.481945	0.471801	-0.195022	0.590997
136	MeJa study 3 (6h) > Hormone	MeJa study 3 (6h) / solvent treated cell culture samples (6h)	AT-00321	2	2	-0.280956	0.12669	-0.0760946	0.752157	0.143779	0.600719	-0.35829	0.0734174	-0.336318	0.0517043	-0.0303202	0.904438	-0.0485096	0.0484812	-1.68248	0.0523947	-0.0278625	0.943442	-0.0632267	0.381956	-0.17551	0.228893	0.325015	0.0852713	0.438053	0.0638898	-0.388618	0.0808871
137	MeJa study 4 (Col-0) > Hormone	MeJa study 4 (Col-0) / mock treated plant samples (Col-0)	AT-00251	3	3	-0.359615	0.0561616	-0.349622	0.0111436	0.069581	0.0214076	-0.0512848	0.341563	-0.0547838	0.603961	-0.0265808	0.69687	-0.0127487	0.957988	-0.309781	0.154204	-0.0336361	0.0465508	-0.218288	0.213837	-0.0655622	0.583982	-0.255841	0.0261428	-0.0284557	0.855043	-0.530458	0.106287
138	MeJa study 4 (jin1-9) > Hormone	MeJa study 4 (jin1-9) / mock treated plant samples (jin1-9)	AT-00251	3	3	-0.38987	0.0742616	-0.291789	0.073955	0.104648	0.0953577	-0.319462	0.322351	-0.181555	0.413185	-0.026228	0.856406	0.0895309	0.590883	-0.275525	0.0764301	0.00204086	0.974036	-0.18695	0.501224	-0.185108	0.366395	-0.13414	0.0542509	0.036952	0.774386	-0.617044	0.0520339
139	MeJa study 5 (gai) > Hormone	MeJa study 5 (gai) / untreated leaf disc samples (gai)	AT-00391	3	3	1.51717	0.0486692	-0.971304	0.00129745	-0.270689	0.226856	0.241199	0.109438	-0.399101	0.0192929	0.718968	0.0283735	0.781867	0.0104871	-1.48546	0.00777379	0.106232	0.245137	-0.459236	0.188076	0.312088	0.00379116	-1.1312	0.318792	-5.18937	0.0210529	-0.952374	0.171095
140	MeJa study 5 (Ler) > Hormone	MeJa study 5 (Ler) / untreated leaf disc samples (Ler)	AT-00391	3	3	-0.179302	0.70312	-1.06157	0.000646311	-0.665907	0.0181868	-0.16264	0.641265	0.203606	0.351047	0.780109	0.00104917	-0.0259399	0.871092	1.50454	0.0183426	-0.0761471	0.218373	-0.183175	0.315064	-0.147039	0.412389	-0.991092	0.129176	-0.409946	0.601084	-2.60179	0.000614748
141	MeJa study 5 (penta) > Hormone	MeJa study 5 (penta) / untreated leaf disc samples (penta)	AT-00391	3	3	0.443795	0.279929	-1.55596	0.00023679	-0.982868	0.010575	-0.140791	0.587726	0.338458	0.195728	1.34746	9.30868e-05	0.0122204	0.901869	2.05136	0.00547708	0.104233	0.258353	-0.255717	0.0115565	-0.273233	0.177131	-0.276286	0.120253	-2.19446	0.00507601	-2.40826	0.00183257
142	MeJa study 6 (coi1-2) > Hormone	MeJa study 6 (coi1-2) / solvent treated seedling samples (coi1-2)	AT-00450	2	2	-0.246374	0.0736632	0.137317	0.142694	0.220404	0.034176	-0.694211	0.0425873	-0.238711	0.0872022	-0.18928	0.0602273	0.152243	0.0949166	-0.551674	0.0234147	-0.0113182	0.805205	-0.151718	0.148958	-0.201534	0.179529	0.358744	0.0797584	-0.13256	0.833841	-0.543135	0.0903371
143	MeJa study 7 (3h) > Hormone	MeJa study 7 (3h) / solvent treated cell samples (3h)	AT-00539	2	2	-0.204169	0.60005	-0.196301	0.212999	0.409478	0.0135512	-0.392567	0.43444	-0.217426	0.263061	-0.380972	0.0700577	0.207813	0.50815	-1.35489	0.599361	-0.103748	0.153922	-0.210691	0.0172756	0.0168142	0.878538	-0.233378	0.489681	-1.70424	0.0575367	-0.687068	0.346095
144	MeJa study 7 (24h) > Hormone	MeJa study 7 (24h) / solvent treated cell samples (24h)	AT-00539	2	2	0.180064	0.289819	-0.270463	0.233623	-0.0436296	0.717986	-0.913514	0.196914	-0.532516	0.0999959	0.03195	0.949681	-0.237364	0.66086	-3.48498	0.216237	-0.0622196	0.804699	-0.0156727	0.926024	-0.682842	0.0554511	-0.290718	0.451617	1.38975	0.359235	1.04922	0.572662
145	salicylic acid > Hormone	salicylic acid / mock treated seedlings	AT-00113	2	2	-0.289843	0.446743	-0.23875	0.170182	-0.166345	0.00110926	-0.12597	0.466318	0.0290546	0.901383	-0.15519	0.234935	0.13766	0.647316	-0.140402	0.602685	-0.000347137	0.501177	0.247221	0.0899507	0.172678	0.420482	-0.0754557	0.791594	0.0653963	0.697371	-0.624198	0.276302
146	salicylic acid study 3 > Hormone	salicylic acid study 3 / mock treated seedlings	AT-00320	3	2	0.230636	0.751054	-0.206364	0.0957322	0.205729	0.201451	0.110147	0.379715	0.272727	0.0652248	-1.03181	0.00287703	-0.0390177	0.715825	-1.17098	0.02469	-0.0739059	0.225988	-0.149668	0.0706617	0.0660543	0.229869	-0.861722	0.00635578	1.2977	0.0622871	0.785438	0.133651
147	salicylic acid study 4 (Col-0) > Hormone	salicylic acid study 4 (Col-0) / silwet L77 treated Col-0 leaf samples (4h)	AT-00339	3	3	-0.83196	0.471014	-0.32927	0.0378127	-0.173721	0.52541	-1.27905	0.392473	0.0293789	0.822597	-0.335061	0.0120625	-0.183279	0.0628692	-0.411445	0.373928	-0.00987625	0.855454	-0.265197	0.286438	-0.274091	0.0343285	0.39005	0.141345	1.14991	0.326624	-0.840035	0.201573
148	salicylic acid study 4 (Cvi-1) > Hormone	salicylic acid study 4 (Cvi-1) / silwet L77 treated Cvi-1 leaf samples (4h)	AT-00339	3	3	0.204997	0.644109	-0.24153	0.56486	-0.0477171	0.788974	0.36327	0.414253	-0.0342073	0.817629	-0.181445	0.456136	-0.219686	0.167002	0.0707779	0.861391	0.00282288	0.962604	-0.145599	0.415128	0.00103283	0.993555	-0.167404	0.708794	0.672535	0.536116	-0.525395	0.531708
149	salicylic acid study 4 (Est) > Hormone	salicylic acid study 4 (Est) / silwet L77 treated Est leaf samples (4h)	AT-00339	3	3	0.123318	0.862881	-0.411694	0.111689	-0.0435219	0.825383	0.268404	0.297893	-0.0402889	0.593887	-0.244039	0.223126	-0.195279	0.177742	-0.176908	0.605461	-0.0408573	0.315662	-0.189114	0.370736	-0.00243664	0.984793	0.274707	0.480499	0.401657	0.715976	-0.351164	0.538265
150	salicylic acid study 4 (Kin-0) > Hormone	salicylic acid study 4 (Kin-0) / silwet L77 treated Kin-0 leaf samples (4h)	AT-00339	3	3	-0.125499	0.840278	-0.353138	0.0314664	0.0856743	0.690526	0.215845	0.813102	-0.0176983	0.921196	-0.460736	0.484709	-0.328805	0.582927	-0.379368	0.225259	0.0150776	0.787438	-0.0173502	0.951428	-0.0543652	0.807972	0.26031	0.199344	-0.530422	0.528862	-0.427632	0.385098
151	salicylic acid study 4 (Mt-0) > Hormone	salicylic acid study 4 (Mt-0) / silwet L77 treated Mt-0 leaf samples (4h)	AT-00339	3	3	-0.461347	0.0595445	-0.639462	0.000234905	-0.34024	0.41342	-0.768174	0.356613	-0.0535841	0.770376	-0.687218	0.159034	-0.273361	0.449218	0.191755	0.708111	-0.11928	0.00513785	-0.302249	0.0974339	-0.125134	0.637185	-0.102817	0.83321	1.00526	0.271099	-0.780329	0.475004
152	salicylic acid study 4 (Tsu-1) > Hormone	salicylic acid study 4 (Tsu-1) / silwet L77 treated Tsu-1 leaf samples (4h)	AT-00339	3	3	-0.200769	0.876453	-0.266125	0.0986294	0.137068	0.593142	0.613634	0.508903	0.133738	0.460447	-0.644818	0.278548	-0.797349	0.23817	-0.183392	0.560427	-0.0542297	0.332576	-0.237445	0.488124	-0.119295	0.604716	0.337708	0.321961	1.1099	0.0217144	-0.189065	0.675291
153	salicylic acid study 4 (Van-0) > Hormone	salicylic acid study 4 (Van-0) / silwet L77 treated Van-0 leaf samples (4h)	AT-00339	3	2	1.2869	0.108133	-0.332028	0.00760445	0.0389843	0.816822	0.178875	0.705134	0.231003	0.13328	-0.528489	0.166808	-0.0729752	0.177269	0.00876904	0.8614	-0.133131	0.0524841	-0.339921	0.100279	0.082221	0.688992	0.268353	0.489833	0.380929	0.677825	-0.398722	0.266764
154	salicylic acid study 5 (Col-0) > Hormone	salicylic acid study 5 (Col-0) / silwet L77 treated Col-0 leaf samples (28h)	AT-00339	3	3	0.119514	0.850441	0.115859	0.0044315	-0.107075	0.311429	-0.0546808	0.79312	-0.0517979	0.782883	0.242076	0.57657	0.0732574	0.745539	0.284481	0.424504	0.0232315	0.682936	0.0101213	0.924309	0.0201674	0.961282	0.0533743	0.492701	0.133121	0.771915	0.408984	0.265456
155	salicylic acid study 5 (Cvi-1) > Hormone	salicylic acid study 5 (Cvi-1) / silwet L77 treated Cvi-1 leaf samples (28h)	AT-00339	3	3	-1.50057	0.128077	0.00384998	0.971651	0.21661	0.275313	-1.23334	0.417688	-0.110714	0.252204	-0.0165663	0.887573	-0.0625315	0.501707	0.131377	0.608572	-0.00766182	0.90504	0.00342178	0.978009	0.0299225	0.86205	0.151297	0.507317	-0.107591	0.401473	0.0158854	0.950089
156	salicylic acid study 5 (Est) > Hormone	salicylic acid study 5 (Est) / silwet L77 treated Est leaf samples (28h)	AT-00339	3	3	-0.544705	0.495833	0.464423	0.0753696	-0.233582	0.448126	-0.114035	0.880759	-0.289241	0.0581174	0.351323	0.0652507	0.24894	0.434953	-0.229909	0.531678	0.148781	0.0643224	0.0843287	0.629248	0.0777206	0.671213	-0.0662394	0.862971	-0.108215	0.823696	0.515919	0.142567
157	salicylic acid study 5 (Kin-0) > Hormone	salicylic acid study 5 (Kin-0) / silwet L77 treated Kin-0 leaf samples (28h)	AT-00339	3	3	0.221779	0.81957	0.0884857	0.454443	0.0432291	0.920536	0.447185	0.65871	0.00567532	0.98271	-0.176296	0.837446	-0.118205	0.89471	0.27755	0.625842	0.0562077	0.288597	0.00843525	0.971182	-0.134865	0.792611	-0.024929	0.782624	0.0679436	0.899728	0.31993	0.56213
158	salicylic acid study 5 (Mt-0) > Hormone	salicylic acid study 5 (Mt-0) / silwet L77 treated Mt-0 leaf samples (28h)	AT-00339	3	3	-0.160309	0.667752	0.0339861	0.696782	-0.364868	0.110593	0.300798	0.195848	-0.0898094	0.634455	0.555312	0.170486	0.311707	0.25346	-0.165352	0.765362	0.0246811	0.696897	-0.0427647	0.60549	0.213758	0.124719	-0.398834	0.140858	0.0303507	0.957656	-0.0685453	0.840525
159	salicylic acid study 5 (Tsu-1) > Hormone	salicylic acid study 5 (Tsu-1) / silwet L77 treated Tsu-1 leaf samples (28h)	AT-00339	3	3	0.364792	0.550306	0.0239773	0.898551	0.0737877	0.609576	0.0263329	0.928547	-0.0503368	0.812889	-0.0299778	0.862841	-0.15401	0.317766	0.584799	0.166025	0.0603199	0.360931	0.235432	0.0458167	-0.0872889	0.160606	-0.0742569	0.755142	0.435835	0.428481	0.293321	0.341629
160	salicylic acid study 5 (Van-0) > Hormone	salicylic acid study 5 (Van-0) / silwet L77 treated Van-0 leaf samples (28h)	AT-00339	2	2	0.769173	0.599061	0.155839	0.308331	0.250278	0.0752966	0.1329	0.114553	-0.10188	0.546066	-0.357795	0.461455	-0.0175667	0.936118	0.677336	0.0359696	-0.0435886	0.195072	0.0573988	0.720814	-0.0550613	0.74422	-0.664613	0.055088	-1.11483	0.229138	0.322938	0.453289
161	salicylic acid study 6 (Col-0) > Hormone	salicylic acid study 6 (Col-0) / silwet L77 treated Col-0 leaf samples (52h)	AT-00339	3	3	1.00482	0.214523	0.0242805	0.692986	0.11746	0.639068	0.80453	0.305887	-0.175192	0.305456	-0.24323	0.233903	-0.13938	0.630252	0.284221	0.0288739	0.0823479	0.139447	-0.074688	0.712454	-0.219115	0.419004	0.219974	0.177985	0.252303	0.249219	0.805722	0.0536405
162	salicylic acid study 6 (Cvi-1) > Hormone	salicylic acid study 6 (Cvi-1) / silwet L77 treated Cvi-1 leaf samples (52h)	AT-00339	3	3	1.1932	0.188114	0.139873	0.236246	0.124907	0.714385	0.0996208	0.915174	0.0288315	0.865478	-0.254013	0.534343	-0.434628	0.309902	0.196499	0.503682	-0.0133533	0.874574	0.0390434	0.844216	-0.340289	0.306449	0.0245457	0.892035	0.232137	0.539956	0.622256	0.195296
163	salicylic acid study 6 (Est) > Hormone	salicylic acid study 6 (Est) / silwet L77 treated Est leaf samples (52h)	AT-00339	2	3	-0.0109854	0.972096	0.200993	0.270734	0.0573015	0.680291	-0.42365	0.184074	-0.344757	0.408769	0.0912352	0.557077	0.271978	0.543296	0.266103	0.5324	0.00392342	0.953099	0.0666761	0.269774	0.0594139	0.542068	-0.0931349	0.297373	-0.238858	0.698923	0.606652	0.0291526
164	salicylic acid study 6 (Kin-0) > Hormone	salicylic acid study 6 (Kin-0) / silwet L77 treated Kin-0 leaf samples (52h)	AT-00339	3	3	-0.0507822	0.949196	-0.0693655	0.555445	0.222844	0.402561	-0.0970268	0.870293	0.0798235	0.683257	-0.0413885	0.923874	-0.207422	0.66044	0.400381	0.491501	0.031147	0.369683	0.177898	0.402054	0.0545616	0.607659	-0.00441551	0.983876	0.205919	0.798961	-0.00188351	0.993723
165	salicylic acid study 6 (Mt-0) > Hormone	salicylic acid study 6 (Mt-0) / silwet L77 treated Mt-0 leaf samples (52h)	AT-00339	2	3	0.357418	0.581106	0.068532	0.577373	0.124861	0.414254	0.197304	0.185664	-0.059864	0.723151	0.0148134	0.924818	-0.232325	0.531491	-0.00176525	0.996274	0.00683975	0.843967	-0.0423841	0.647609	0.00801849	0.943246	0.141181	0.569691	-0.193147	0.337522	-0.0203228	0.955682
166	salicylic acid study 6 (Tsu-1) > Hormone	salicylic acid study 6 (Tsu-1) / silwet L77 treated Tsu-1 leaf samples (52h)	AT-00339	3	3	0.638644	0.61494	0.0195103	0.917878	-0.444317	0.227929	1.00288	0.312342	-0.274213	0.208342	0.677459	0.0706815	0.569721	0.256616	-0.568258	0.205909	0.0749054	0.515983	-0.0987501	0.690364	0.107038	0.658566	-0.34185	0.332166	-0.173213	0.734257	0.0750198	0.843948
167	salicylic acid study 6 (Van-0) > Hormone	salicylic acid study 6 (Van-0) / silwet L77 treated Van-0 leaf samples (52h)	AT-00339	3	3	-0.684728	0.33104	0.112987	0.340298	-0.112403	0.624962	0.0973053	0.779058	0.122132	0.3388	0.723596	0.264824	0.367989	0.425553	0.249001	0.690682	-0.0388184	0.257407	0.0192518	0.913547	0.41973	0.351734	0.37199	0.184633	0.138012	0.767204	-0.490217	0.324938
168	salicylic acid study 7 (npr1-1 sni1) > Hormone	salicylic acid study 7 (npr1-1 sni1) / solvent treated whole plant samples (npr1-1 sni1)	AT-00471	3	3	0.192515	0.376809	-0.2027	0.28066	-0.0510283	0.58413	0.0242901	0.861584	0.120471	0.309543	-0.176749	0.135987	-0.138535	0.00799197	0.438494	0.563566	0.0690823	0.367818	-0.199456	0.0621465	-0.0397596	0.777561	0.559354	0.00303779	0.165537	0.260093	-0.432641	0.144051
169	salicylic acid study 7 (npr1-1 sni1 brca2a) > Hormone	salicylic acid study 7 (npr1-1 sni1 brca2a) / solvent treated whole plant samples (npr1-1 sni1 brca2a)	AT-00471	3	3	-0.405594	0.114268	-0.167099	0.223724	0.27377	0.027223	-0.235259	0.22966	0.0360451	0.205448	-0.0782471	0.257507	-0.0742569	0.467474	-0.681459	2.04032e-05	-0.0655689	0.474789	-0.350146	0.0197914	0.0746231	0.0804413	0.24398	0.0305445	-0.318629	0.0265834	0.050374	0.767845
170	salicylic acid study 7 (npr1-1 sni1 ssn2-1) > Hormone	salicylic acid study 7 (npr1-1 sni1 ssn2-1) / solvent treated whole plant samples (npr1-1 sni1 ssn2-1)	AT-00471	2	3	-0.447465	0.162063	-0.353262	0.0341479	0.52704	0.057188	-0.928092	0.114502	0.253901	0.0405514	0.0334749	0.753554	-0.646848	0.0133562	-0.772407	0.014065	-0.00529671	0.912876	-0.00279331	0.977772	-0.243689	0.19394	1.3009	8.13528e-05	-0.286522	0.0749549	-0.208762	0.05486
171	salicylic acid study 8 (Col-0) > Hormone	salicylic acid study 8 (Col-0) / mock treated leaf samples (Col-0)	AT-00494	3	3	-0.410798	0.0169844	-0.118408	0.0495602	-0.269833	0.000461305	-0.587818	0.0385246	0.221947	0.00673062	-1.01686	0.00317807	0.240069	0.0100966	0.143373	0.453571	-0.0183201	0.492033	-0.557666	0.000172269	0.142114	0.265505	0.188077	0.129933	0.442275	0.0353608	-0.438945	0.011152
172	salicylic acid study 9 (3h) > Hormone	salicylic acid study 9 (3h) / solvent treated cell samples (3h)	AT-00539	2	2	0.26967	0.459362	-0.418493	0.0171787	0.0581865	0.521916	-0.243811	0.641392	-0.290083	0.0974367	-0.0384102	0.752548	0.0346889	0.902121	-0.176318	0.935092	-0.310394	0.075137	-0.0478954	0.320432	-0.0260382	0.822704	-0.0943222	0.816099	-0.252541	0.50739	-0.442942	0.502206
173	salicylic acid study 9 (24h) > Hormone	salicylic acid study 9 (24h) / solvent treated cell samples (24h)	AT-00539	2	2	0.0929909	0.799471	-0.232912	0.288915	0.0847244	0.510055	0.619752	0.477185	-0.0868979	0.634266	-0.287298	0.229591	0.154536	0.56737	-0.718985	0.66167	-0.2124	0.123375	0.0131874	0.925139	-0.1428	0.733938	0.412953	0.0575033	0.484921	0.460145	-0.32394	0.476633
174	salicylic acid study 10 (4d) > Hormone	salicylic acid study 10 (4d) / mock treated Col-0 rosette leaf samples (4d)	AT-00544	2	2	-0.57251	0.285071	0.0141983	0.975722	-0.0167427	0.952857	-0.349409	0.417742	-0.0153685	0.946653	-0.61556	0.417466	-0.336944	0.286113	1.61194	0.0688562	-0.291964	0.481305	-0.0547142	0.907802	-0.217497	0.290166	-0.13797	0.855237	1.61621	0.110064	-0.569114	0.681175
175	salicylic acid study 11 (dsr1) > Hormone	salicylic acid study 11 (dsr1) / mock treated seedling samples (dsr1)	AT-00557	3	3	-0.665855	0.0345352	-0.233829	0.0562796	-0.472824	0.0210154	-0.654539	0.080605	0.089323	0.253509	-0.447199	0.00292982	-0.0440283	0.727775	-0.477535	0.0703114	-0.0459709	0.569597	-0.10203	0.234362	0.105164	0.424426	-0.267948	0.0676055	1.01796	0.0546491	-0.536883	0.191098
176	salicylic acid study 11 (JC66) > Hormone	salicylic acid study 11 (JC66) / mock treated seedling samples (JC66)	AT-00557	3	3	-0.57637	0.524485	0.00069809	0.996429	-0.174299	0.23377	-0.257152	0.660354	0.271632	0.392636	-0.22122	0.0607385	-0.0597076	0.278063	-0.437111	0.20581	-0.052475	0.624735	0.0442047	0.531812	0.0458298	0.767728	-0.0224981	0.944528	0.477334	0.0277745	-0.283069	0.180939
